# Supplementary material for: Identification of TALE Transcription Factor Family and Expression Patterns Related to Fruit Chloroplast Development in Tomato (Solanum lycopersicum L.)
Source: Int J Mol Sci. 2022 Apr 19;23(9):4507. doi: 10.3390/ijms23094507 (PMC9104321; doi:10.3390/ijms23094507)
Supplement: Supplementary file 1 [file ijms-23-04507-s001.zip]

Archive with 11 entries (10 files):
- Supplementary Files (Proofread)/
- Supplementary Files (Proofread)/Fasta S1.TALE family genes of 7 species.fas
- Supplementary Files (Proofread)/Perl S1.Find up 2kb sequence upstream of gene list.pl
- Supplementary Files (Proofread)/Table S1. Domains of 24 SlTALE.xlsx
- Supplementary Files (Proofread)/Table S2. ID of TALE family genes of 7 species .xlsx
- Supplementary Files (Proofread)/Table S3. Cis-elements and TF binding sites of SlTALE family.xlsx
- Supplementary Files (Proofread)/Table S4. RNA-seq data of 24 SlTALE genes in GS and WT.xlsx
- Supplementary Files (Proofread)/Table S5. RNA-seq data of 24 SlTALE genes in AC.xlsx
- Supplementary Files (Proofread)/Table S6. qRT-PCR of SlTALE.xlsx
- Supplementary Files (Proofread)/Table S7. Primers used for qRT-PCR.xlsx
- Supplementary Files (Proofread)/illustrative figure.tif
