# Supplementary material for: Identification of TALE Transcription Factor Family and Expression Patterns Related to Fruit Chloroplast Development in Tomato (Solanum lycopersicum L.)
Source: Int J Mol Sci. 2022 Apr 19;23(9):4507. doi: 10.3390/ijms23094507 (PMC9104321; doi:10.3390/ijms23094507)
Supplement: Supplementary file 1 [file ijms-23-04507-s001.zip › Supplementary Files (Proofread)/Fasta S1.TALE family genes of 7 species.fas]

>Hvmloc01
MDRSSFGNLAAGGGGSSSSKSSPSFLQLQPLSTTTVAAGPGPMGGTYYGTPLALHQGAAA
AGSSQSPYQFHHHKSSVGEISQAEAEAIKTKIMAHPQYTALLVAYLDCQKVGAPPDVLER
LTAMAAKLDAHTPGRLHEARDPELDQFMEAYCNMLAKYREELTRPIEEAMEFLKRVEAQL
DSITGGGHGSAPLSLAAGKYEGVGSSEDDMDASGRENEPPEIDPRAEDKDLKYQLLKKYS
GYLSSLRQEFSKKKKKGKLPKEARQKLLHWWELHYKWPYPSETEKIALAESTGLDQKQIN
NWFINQRKRHWKPSEDMPFVMMEGFHPQNAAALYMDGQFMADGMYRLGS
>Hvmloc02
MSSAAGGYGGGADHQHQHQHQHQLLLGQAAAGQLYHVPQHSRRDKLRFPPDPADSSPPTP
GAWPPPTVPFYSYASSSSSYSPHSPTLAHAHAHNQLLAHGMPVGAQIPSQNFALSLSSSS
SNPPPQQRRHLAGATGPYGPFTGYAAVLGRSRFLGPAQKLLEEICDVGGRPSQLDRCSDD
GLLDLDAMDAAAEGGHEMDSSDRAAAEGGTVSGAEQQWRKTRLISLMEEVCKRYRQYYQQ
LQAVITSFETVAGLSNAAPFASIALRTMSKHFKYLKSTIQNQLRNTSKAAAGKDSLGKED
MAFGLMGGGAALMRGGNANAFSQPHNIWRPQRGLPERAVSVLRAWLFEHFLHPYPTDSDK
QMLAKQTGLTRNQVSNWFINARVRLWKPMVEEIHNLEMRQGHKSSGADKNQLGSAQQQMQ
QHSPDSSGRPSDPSNSQQAGQSSSGMTQNRGGNHQAHRHVQNELSPMTHDMPGQVSFAYN
GGGLAAHHHHHHHSMALSHPHQQVEGGAGSSGGVSLTLGLHQNNRAYIAEPLPAALPLNL
AHRFGLEDVSDAYAMAASFGGQDRHFTKEMGGHLLHDFVG
>Hvmloc03
MSSAAGGYGGGADHQHQHQHQHQLLLGQAAAGQLYHVPQHSRRDKLRFPPDPADSSPPTP
GAWPPPTVPFYSYASSSSSYSPHSPTLAHAHAHNQLLAHGMPVGAQIPSQNFALSLSSSS
SNPPPQQRRHLAGATGPYGPFTGYAAVLGRSRFLGPAQKLLEEICDVGGRPSQLDRCSDD
GLLDLDAMDAAAEGGHEMDSSDRAAAEGGTVSGAEQQWRKTRLISLMEEVCKRYRQYYQQ
LQAVITSFETVAGLSNAAPFASIALRTMSKHFKYLKSTIQNQLRNTSKAAAGKDSLGKED
MAFGLMGGGAALMRGGNANAFSQPHNIWRPQRGLPERAVSVLRAWLFEHFLHPYPTDSDK
QMLAKQTGLTRNQVSNWFINARVRLWKPMVEEIHNLEMRQGHKSSGADKNQLGSAQQQMQ
QHSPDSSGRPSDPSNSQQAGQSSSGMTQNRGGNHQAHRHVQNELSPMTHDMPGQVSFAYN
GGGLAAHHHHHHHSMALSHPHQQVEGGAGSSGGVSLTLGLHQNNRAYIAEPLPAALPLNL
AHRFGLEDVSDAYAMAASFGGQDRHFTKEMGGHLLHDFVG
>Hvmloc04
MMASHEPHHHLLGFSSSSPVTPNPAAMAMAFDHHGLFAPLQEDMPPRSGGDRPWPPHVSM
LSLDNTASQHELQPFTVAPPSMMTMQQQSFWLNSSRYLGPARELLSEFCNLEGDAMNRGA
TMQAPKLDSDKSPACGPWGANPSVSSMDYMALERRKTRLLSMVEEVDRCYRRYREKMRAT
EMSFDEVAGMGAAQVYTKLAMRAMSRHFRCLRDALVGQIRTLKKSMGESRDADGMLAAPG
ASKGDTPRLRVVDQCLRRQRAFQQYGGAAAIESCPWRPQRGLPERAVAVLRSWLFEHFLH
PYPNDVDKHILARQSGLSRSQVSNWFINARVRLWKPMIEEMYAEETIQHDDNGASDGRAE
PSPADHQKNKLAAWTKVATIRDESCHRFSSTNNPSGCFIPSSLVAEGGELRGYPCLRSDV
GNGAVSLTLGLQQQRAFTSPAMIMQQQSSLIIGAEEEDVVLPYRNLMGSELLHDFAG
>Hvmloc05
MSNYYSSPGDERDPQTMYSPETGSASYPVPSALGNLLYSNNASSGPYTEFSGIIQPQQNF
MELHGHPSEHSSSREPNMVTSLAEQSSFAPVKDMRNEMLMHFMDGAHSGGGDLIHNDAHS
SAQLEFGLLNNPSSAIVPSAPGQGLSLSLNTHILAPSYPYWSPKPDLLTTQSYQGDENGM
KNMQSEASRAIRNSKYLKAAQELLDEIVSVWKSIKQNAQKDKVEAGKMDGKDADEVLKSE
GVSSNPQESAANAEAEISAAEKQELQNKMAKLLAMLDEVDRKYKHYFHQMQIVVSSFDMI
AGSGAAKPYTAVALQTISRHFRCLKDAINDQVNVIRKKLGEEDNSSGREGKLTRLRFIDQ
QLRQQRAFQQYGMLQQNAWRPQRGLPENSVSILRAWLFEHFLHPYPKDSEKLMLARQTGL
TRSQISNWFINARVRLWKPMIEDMYKEETGEAELDSNSSSDNVPRSKDKMASCEDREDQK
CSMSQGQAYQTSEFKANVGMVGLTGGPASFHNEASSDDGFMNLLLKDQRPGEADGGLLHG
DESARFMAYHLAELGGYQNSNVSLTLGLQHTENNLSAPNNTHRPGFTVGGEGDIYNTTAA
HPGGGAAAASPDYESTNQLDQRQQFEPSPLLHDFVA
>Hvmloc06
MSNYYSSPGDERDPQTMYSPETGSASYPVPSALGNLLYSNNASSGPYTEFSGIIQPQQNF
MELHGHPSEHSSSREPNMVTSLAEQSSFAPVKDMRNEMLMHFMDGAHSGGGDLIHNDAHS
SAQLEFGLLNNPSSAIVPSAPGQGLSLSLNTHILAPSYPYWSPKPDLLTTQSYQGDENGM
KNMQSEASRAIRNSKYLKAAQELLDEIVSVWKSIKQNAQKDKVEAGKMDGKDADEVLKSE
GVSSNPQESAANAEAEISAAEKQELQNKMAKLLAMLDEVDRKYKHYFHQMQIVVSSFDMI
AGSGAAKPYTAVALQTISRHFRCLKDAINDQVNVIRKKLGEEDNSSGREGKLTRLRFIDQ
QLRQQRAFQQYGMLQQNAWRPQRGLPENSVSILRAWLFEHFLHPYPKDSEKLMLARQTGL
TRSQISNWFINARVRLWKPMIEDMYKEETGEAELDSNSSSDNVPRSKDKMASCEDREDQK
CSMSQGQAYQTSEFKANVGMVGLTGGPASFHNEASSDDGFMNLLLKDQRPGEADGGLLHG
DESARFMAYHLAELGGYQNSNVSLTLGLQHTENNLSAPNNTHRPGFTVGGEGDIYNTTAA
HPGGGAAAASPDYESTNQLDQRQQFEPSPLLHDFVA
>Hvmloc07
MSNYYSSPGDERDPQTMYSPETGSASYPVPSALGNLLYSNNASSGPYTEFSGIIQPQQNF
MELHGHPSEHSSSREPNMVTSLAEQSSFAPVKDMRNEMLMHFMDGAHSGGGDLIHNDAHS
SAQLEFGLLNNPSSAIVPSAPGQGLSLSLNTHILAPSYPYWSPKPDLLTTQSYQGDENGM
KNMQSEASRAIRNSKYLKAAQELLDEIVSVWKSIKQNAQKDKVEAGKMDGKDADEVLKSE
GVSSNPQESAANAEAEISAAEKQELQNKMAKLLAMLDEVDRKYKHYFHQMQIVVSSFDMI
AGSGAAKPYTAVALQTISRHFRCLKDAINDQVNVIRKKLGEEDNSSGREGKLTRLRFIDQ
QLRQQRAFQQYGMLQQNAWRPQRGLPENSVSILRAWLFEHFLHPYPKDSEKLMLARQTGL
TRSQISNWFINARVRLWKPMIEDMYKEETGEAELDSNSSSDNVPRSKDKMASCEDREDQK
CSMSQGQAYQTSEFKANVGMVGLTGGPASFHNEASSDDGFMNLLLKDQRPGEADGGLLHG
DESARFMAYHLAELGGYQNSNVSLTLGLQHTENNLSAPNNTHRPGFTVGGEGDIYNTTAA
HPGGGAAAASPDYESTNQLDQRQQFEPSPLLHDFVA
>Hvmloc08
MATYYSSPGSERESQDMYSRDPGNASYPMSSALGNLLYLNNNPSSGPYTAEFGGILQTQQ
NFMEMPGHGHHPAMSQDSSARESHDMLASHHGQRPFGHVKDMKDEMLMHMMDGARSGGGE
LIHDDPHNGAQFEFGVLNNHDSSDVPVGQGQGLSLSLNTQILAPSLPYWSIKPDMLTPNS
YQESLRIDDIRMKNMQSEASRAIRHSRYLKAAQEVLDEVVNVWKNIKRKAQKEQAEPGKA
DGKESDGGPKSEGASQESGANAAPELSTAEKQELQNKMAKLMAMLDEVDRKYKHYYHQMQ
NVVASFDMVAGPGSAKPYTAVALQTISRHFRCLKDAINDQINVIRKKLGEEENSSGKEGK
LTRLRYIDQQLRQQRAFQQYGMIPQNAWRPQRGLPENSVTVLRAWLFEHFLHPYPKDSEK
LMLARQTGLTRSQISNWFINARVRLWKPMIEDMYKEETGDLEQDSNSSSDNVPRSKNKVA
SSEENEDLKNARARVCETSQLSESRASIGTMIVGAAPVGFQHAEANPDDSFMNLMMKEQR
SGEADGGLLLHNAVAQHSDENARFMAYHLAELGRYGNGNVSLTLGLQHPGSGLSVPNAQA
HFPGVGDDDIYNAGAPLGVGIASSDYESLNQMDQRQRFEQSPLLHDFVA
>Hvmloc09
MATYYSSPGSERESQDMYSRDPGNASYPMSSALGNLLYLNNNPSSGPYTAEFGGILQTQQ
NFMEMPGHGHHPAMSQDSSARESHDMLASHHGQRPFGHVKDMKDEMLMHMMDGARSGGGE
LIHDDPHNGAQFEFGVLNNHDSSDVPVGQGQGLSLSLNTQILAPSLPYWSIKPDMLTPNS
YQESLRIDDIRMKNMQSEASRAIRHSRYLKAAQEVLDEVVNVWKNIKRKAQKEQAEPGKA
DGKESDGGPKSEGASQESGANAAPELSTAEKQELQNKMAKLMAMLDEVDRKYKHYYHQMQ
NVVASFDMVAGPGSAKPYTAVALQTISRHFRCLKDAINDQINVIRKKLGEEENSSGKEGK
LTRLRYIDQQLRQQRAFQQYGMIPQNAWRPQRGLPENSVTVLRAWLFEHFLHPYPKDSEK
LMLARQTGLTRSQISNWFINARVRLWKPMIEDMYKEETGDLEQDSNSSSDNVPRSKNKVA
SSEENEDLKNARARVCETSQLSESRASIGTMIVGAAPVGFQHAEANPDDSFMNLMMKEQR
SGEADGGLLLHNAVAQHSDENARFMAYHLAELGRYGNGNVSLTLGLQHPGSGLSVPNAQA
HFPGVGDDDIYNAGAPLGVGIASSDYESLNQMDQRQRFEQSPLLHDFVA
>Hvmloc10
MEDLYSIHPGISRGGEGGAACSEASGVAGGASSPPPPPPPADLTELMKAQIAGHPRYPSL
LSAYIECRKVGAPPEVAALLEEIGQPERRGGGAAAAGEIGLDPELDEFMEAYCRLLSRYK
EELSRPLDEAASFLTTIRSQLTNLCGGGATASSPHSDEMVGSSEDEPCSGDADGSDAGMQ
EHSSRLADHELKEMLLKKYSGCLSRLRSEFLKKRKKGKLPKDARLALMDWWNTHYRWPYP
TEEDKVRLAAMTGLDPKQINNWFINQRKRHWKPSEDMRFALMEGVTGGGGSSSGTTLYFD
TGTIGP
>Hvmloc11
MQDEMVGSSEDEPCSGDADGSDAGMQEHSSRLADHELKEMLLKKYSGCLSRLRSEFLKKR
KKGKLPKDARLALMDWWNTHYRWPYPTEEDKVRLAAMTGLDPKQINNWFINQRKRHWKPS
EDMRFALMEGVTGGGGSSSGTTLYFDTGTIGP
>Hvmloc12
MGIAAPPCQATRQHVSTPKSSAAIHDDGRPATASSMSHSQGFHQGSSGVYGFSSDGFDRP
GSSQDQQHQEHDHVAQQSRRDKLRVQGFDPAAAGLLPIDGDQHVEPGAMYDHAAATGASN
MLAEMFNFSAQTPSGPSATELLASQMNANYRFGFRQQAPGAVAGLPGDGGWFGSAGPGRA
GVVLGGANLLGETSSPKQQGGMAGLATDPAAAMQLFLMNPQQQQQSRSSPTSPPPSDAQS
AIQHHEAFQAYGNAASSFGGGGAGVVEGQGLSLSLSPSLQQLEMAKQAEELRVRDGVLYF
NRQQQQQQQQQQAASVQQLPMALHGQVGSMGQQLHVGYGPAGVAGVLRNSKYTRAAQELL
DEFCSVGRGQTIKGGGRGGSSSNPNASKGGPSSSGAAQSPSSASKEPPQLSPADRFEQQR
KKAKLISMLDEVDRRYNHYCDQMQMVVNFFDSVMGFGAATPYTALAQKAMSRHFRCLKDA
IAAQLRHTCELLGEKDAGTSSGLTKGETPRLRAIDQSLRQQRAFHHMGMMEQEAWRPQRG
LPERSVSILRSWLFEHFLHPYPSDADKHLLARQTGLSRNQVSNWFINARVRLWKPMIEEM
YQQETKELEGSSAAAGGGGGGGPESGNDPSGADDLHSPTTTGSQQQLVIHHGGGRYGQQE
HGMSGVHPHKLDPGAGPSVADAAFVGLDPAELLGGDAHVGAADDLYGRFEPGVRMRYGPA
TTGAVSGDVSLTLGLQHAGAGNQGPDGSGRFSLRDYNGC
>Hvmloc13
MGSSSSFFSLSDGCCRRTCQVCCCARPAGEGDFFSLRRRPDDDDDSGAASMGIAAPPCQA
TRQHVSTPKSSAAIHDDGRPATASSMSHSQGFHQGSSGVYGFSSDGFDRPGSSQDQQHQE
HDHVAQQSRRDKLRVQGFDPAAAGLLPIDGDQHVEPGAMYDHAAATGASNMLAEMFNFSA
QTPSGPSATELLASQMNANYRFGFRQQAPGAVAGLPGDGGWFGSAGPGRAGVVLGGANLL
GETSSPKQQGGMAGLATDPAAAMQLFLMNPQQQQQSRSSPTSPPPSDAQSAIQHHEAFQA
YGNAASSFGGGGAGVVEGQGLSLSLSPSLQQLEMAKQAEELRVRDGVLYFNRQQQQQQQQ
QQAASVQQLPMALHGQVGSMGQQLHVGYGPAGVAGVLRNSKYTRAAQELLDEFCSVGRGQ
TIKGGGRGGSSSNPNASKGGPSSSGAAQSPSSASKEPPQLSPADRFEQQRKKAKLISMLD
EVDRRYNHYCDQMQMVVNFFDSVMGFGAATPYTALAQKAMSRHFRCLKDAIAAQLRHTCE
LLGEKDAGTSSGLTKGETPRLRAIDQSLRQQRAFHHMGMMEQEAWRPQRGLPERSVSILR
SWLFEHFLHPYPSDADKHLLARQTGLSRNQVSNWFINARVRLWKPMIEEMYQQETKELEG
SSAAAGGGGGGGPESGNDPSGADDLHSPTTTGSQQQLVIHHGGGRYGQQEHGMSGVHPHK
LDPGAGPSVADAAFVGLDPAELLGGDAHVGAADDLYGRFEPGVRMRYGPATTGAVSGDVS
LTLGLQHAGAGNQGPDGSGRFSLRDYNGC
>Hvmloc14
MTHYVLLLCSFKEQLQQHVRVHAMEAVMGCWELEQSLQSLTGASPGEGTGATMSDDEDNQ
VDSETNMFDGNDGSDGMGFGPLILTEGERSLIERVRHELKSELKQGYKEKLVDIREEIMR
KRRAGKLPGDTAATLKAWWQAHSKWPYPTEDDKARLVQETGLQLKQINNWFINQRKRNWH
SSNTASSSEKTKKKR
>Hvmloc15
MTHYVLLLCSFKEQLQQHVRVHAMEAVMGCWELEQSLQSLTGASPGEGTGATMSDDEDNQ
VDSETNMFDGNDGSDGMGFGPLILTEGERSLIERVRHELKSELKQGYKEKLVDIREEIMR
KRRAGKLPGDTAATLKAWWQAHSKWPYPTEDDKARLVQETGLQLKQINNWFINQRKRNWH
SSNTASSSEKTKKKR
>Hvmloc16
MTHYVLLLCSFKEQLQQHVRVHAMEAVMGCWELEQSLQSLTGASPGEGTGATMSDDEDNQ
VDSETNMFDGNDGSDGMGFGPLILTEGERSLIERVRHELKSELKQGYKEKLVDIREEIMR
KRRAGKLPGDTAATLKAWWQAHSKWPYPTEDDKARLVQETGLQLKQINNWFINQRKRNWH
SSNTASSSEKTKKKRNVTGNDGAEQSW
>Hvmloc17
MAHDPSLGFADYFSAADAAAASLMPQMDEGAPELYGLQAGMELLGMRGLHAAAMPGATSA
AEDVHCDGGGDGHDGSTMRFFLEQQQQQQQQHHQHHHPSQAPLSLSLCRPEEVAQLHQQH
HQHHHLGGSSQQQEQQQHEVAVATWMLPHDHDAATYAQAQGHGAPWPLRSSRFLAPAQQL
LQGYCSLPVDTTPKRGKPQQQDEAGGGGEVSSSSTSDWTPSPQIQAMDALELKRLRDRLY
VMLEEVDRRYRRYCEQMRGLAGGFEAAAGERAASGYTAVAARTISRHFRSLRDGIVAQLQ
AVRKALGEKDVSPPGMTRGDTPRLKVLDQCIRQQKAMHQNGGMMMDSHPWRPQRGLPERA
VTILRAWLFEHFLNPYPSDVDKHILARQTGLSRSQVSNWFINARVRLWKPMVEEMYVEEM
KGEQQDDGGLNPNNPSSSGSHASDAQGQQGAAAADEG
>Hvmloc18
MAHDPSLGFADYFSAADAAAASLMPQMDEGAPELYGLQAGMELLGMRGLHAAAMPGATSA
AEDVHCDGGGDGHDGSTMRFFLEQQQQQQQQHHQHHHPSQAPLSLSLCRPEEVAQLHQQH
HQHHHLGGSSQQQEQQQHEVAVATWMLPHDHDAATYAQAQGHGAPWPLRSSRFLAPAQQL
LQGYCSLPVDTTPKRGKPQQQDEAGGGGEVSSSSTSDWTPSPQIQAMDALELKRLRDRLY
VMLEEVDRRYRRYCEQMRGLAGGFEAAAGERAASGYTAVAARTISRHFRSLRDGIVAQLQ
AVRKALGEKDVSPPGMTRGDTPRLKVLDQCIRQQKAMHQNGGMMMDSHPWRPQRGLPERA
VTILRAWLFEHFLNPYPSDVDKHILARQTGLSRSQVSNWFINARVRLWKPMVEEMYVEEM
KGEQQDDGGLNPNNPSSSGSHASDAQGQQGAAAADEG
>Hvmloc19
MAHDPSLGFADYFSAADAAAASLMPQMDEGAPELYGLQAGMELLGMRGLHAAAMPGATSA
AEDVHCDGGGDGHDGSTMRFFLEQQQQQQQQHHQHHHPSQAPLSLSLCRPEEVAQLHQQH
HQHHHLGGSSQQQEQQQHEVAVATWMLPHDHDAATYAQAQGHGAPWPLRSSRFLAPAQQL
LQGYCSLPVDTTPKRGKPQQQDEAGGGGEVSSSSTSDWTPSPQIQAMDALELKRLRDRLY
VMLEEVDRRYRRYCEQMRGLAGGFEAAAGERAASGYTAVAARTISRHFRSLRDGIVAQLQ
AVRKALGEKDVSPPGMTRGDTPRLKVLDQCIRQQKAMHQNGGMMMDSHPWRPQRGLPERA
VTILRAWLFEHFLNPYPSDVDKHILARQTGLSRSQVSNWFINARVRLWKPMVEEMYVEEM
KGEQQDDGGLNPNNPSSSGSHASDAQGQQGAAAADEG
>Hvmloc20
MAHDPSLGFADYFSAADAAAASLMPQMDEGAPELYGLQAGMELLGMRGLHAAAMPGATSA
AEDVHCDGGGDGHDGSTMRFFLEQQQQQQQQHHQHHHPSQAPLSLSLCRPEEVAQLHQQH
HQHHHLGGSSQQQEQQQHEVAVATWMLPHDHDAATYAQAQGHGAPWPLRSSRFLAPAQQL
LQGYCSLPVDTTPKRGKPQQQDEAGGGGEVSSSSTSDWTPSPQIQAMDALELKRLRDRLY
VMLEEVDRRYRRYCEQMRGLAGGFEAAAGERAASGYTAVAARTISRHFRSLRDGIVAQLQ
AVRKALGEKDVSPPGMTRGDTPRLKVLDQCIRQQKAMHQNGGMMMDSHPWRPQRGLPERA
VTILRAWLFEHFLNPYPSDVDKHILARQTGLSRSQVSNWFINARVRLWKPMVEEMYVEEM
KGEQQDDGGLNPNNPSSSGSHASDAQGQQGAAAADEG
>Hvmloc21
MAHDPSLGFADYFSAADAAAASLMPQMDEGAPELYGLQAGMELLGMRGLHAAAMPGATSA
AEDVHCDGGGDGHDGSTMRFFLEQQQQQQQQHHQHHHPSQAPLSLSLCRPEEVAQLHQQH
HQHHHLGGSSQQQEQQQHEVAVATWMLPHDHDAATYAQAQGHGAPWPLRSSRFLAPAQQL
LQGYCSLPVDTTPKRGKPQQQDEAGGGGEVSSSSTSDWTPSPQIQAMDALELKRLRDRLY
VMLEEVDRRYRRYCEQMRGLAGGFEAAAGERAASGYTAVAARTISRHFRSLRDGIVAQLQ
AVRKALGEKDVSPPGMTRGDTPRLKVLDQCIRQQKAMHQNGGMMMDSHPWRPQRGLPERA
VTILRAWLFEHFLNPYPSDVDKHILARQTGLSRSQVSNWFINARVRLWKPMVEEMYVEEM
KGEQQDDGGLNPNNPSSSGSHASDAQGQQGAAAADEG
>Hvmloc22
MSSPAGGYGGAEAHHHGHMLLHSHAHHMAAAAAASGGQLYHVPQHSRREKLRFPPDAAAE
DSPPTPLAPHHQHHQAGAWPPPAFYSYASSSSSYSPHSPTVPQGQQLVLNGLTAQQVTAQ
QFPHIPTHNFSLSLSSASSNPATAPPTPRKQQEPGGAGPCGPFTGYASVLGRSKFLVPAQ
RLLEEICDVGGAAAHADRSLPDEGLLDADTMDVADDELDAAGPMYGAEQQWKKTRLISMM
EEVCKRYRQYYQQVQSAIASFETVAGFSNAAPFTALALRVMAKHFKTIKEMILSQLRNTS
KMPVKGSSMSKDITIFGLGGGGGAPVGGFQRGSSVNGFGQPHNIWRPQRGLPERSVTVLR
AWLFEHFLHPYPTDGDKQMLAKQTGLTRNQVSNWFINARVRLWKPMVEEIHNLEMRQVHK
QSPHDNGSQHGVHGHAHQPSSQQQQQQRSGKRSEPCDSHLGQCSGVTRNHHHHSNPAASS
HGGGFPDDLSQMSHSMQQGQVTFAGYGALPSQSQQHQHQHQHSSMASPQHPHHQHHVGAA
GAGNGGGVSLTLGLHQNNRVCFGEPLPANLAHRFGLEDVVSDPYVMGSFGGGQDRHFAKE
IGGHLLHDFVG
>Hvmloc23
MAVHPLCEQLVAAHVGCLRVATPIDHLPLIDAQLAQSNGLLHSYAAHHRPFLSPHDKQEL
DSFLAQYLMLLCSFREQLQQHVRVHAVEAVMACREIEQSLQDLTGASLEEGTGATMSEDE
DEGPLMIMEAAPLDMSSNGHDMMGFGPLVPTDTERSLMERVRQELKIELKQGFKSRIGDV
REEILRKRRAGKLPGDTTTILKQWWQEHAKWPYPTEDDKAKLVEETGLQLKQINNWFINQ
RKRNWHNNSQTSTLKSKRKR
>Hvmloc24
MAAYYHGGTGTDIHQAGSDGLQTLYLMNPSYGTGGYGDAAPSGANMMLLNSSVSSMTPAS
FGGHQASPPPPPGQHFVGIPLQAPPSGYNLWTPTTTGIADVMSPPTQQAHGVSAVLSLSS
RETPPVTVASIAGDEGRYQLGATTAASQGQVVMNSKYLRAAQELLDEVVSVSKGVDDVDA
KAKSSALVKKKEDSEGLSGGGGEDGASGAKEGAPAPEMSTAERQELQMKKGKLVNMLDEV
EQRYRQYHQQMASVSSSFEAVAGAGSARTYTALALRTISRQFRCLRDAIASQVRAASRAL
GEDCDADGLGGGLGGGRGVGSRLRYIDHQLRQQRALQQLGMMQSSAWRPQRGLPERSVSI
LRAWLFEHFLHPYPKDSDKIMLAKQTGLTRSQVSNWFINARVRLWKPMVEEMYLEETKEH
QQQQDGGDDKDRPSGSGPAGGKSSSHADGVDDGTPRSMSMSRAVAGAGTSEGGGAVQASM
LGLAGDHQAHAGFYHDEDEDGGLRRGFKKARADDLEHQPPAAFDFGALHHAQAAAAAAAA
AARQQHDEVSHRELLMKFMESGGTAGARDHHQHQQDDDGAGGGYSLFAPGPYGQFGTDQS
FAFAGQHGGVSLTLGLPHGTGDQTAFLMGGGSSNGADSGGSGAAGYDMNMQTTKSFAAQL
MRDFVA
>Hvmloc25
MATFFSASNDQRGLAGGGGGGADMSFHHHYPMSNQYPDSSTGGLIPLPASIVQQSHIAHG
GGGDGGDDEQAAFMNSRDGAEIGGLQTQMLMGDGGASAGQRSHQGGLSLSLGSQVPVSLY
QYGRPGGMTAAASPSLMSPNQSAMAMAASRNAQVNVYVQNSRFLKAARELLDEVVSVRDA
IKRKGDRKDDSAGNGECGKVEGDKGDENEGSSTAELSPAERQDLQNKVTALMAMLDQVDR
RYRHYHQQMQMVVSSFDAVAGSGAARPYTALALQTISRHFRSLRDAIGAQVQSARRSLGE
PQDGSGAGGLSRLRYIDQHLRQQRAMQQFGMMQQPQHAWRPQRGLPESAVSVLRAWLFEH
FLHPYPKDSEKVMLARQAGLSRGQVSNWFINARVRLWKPMVEEMYKEEFGAEMDSTNSSS
ENAGNNKHGKVDEAACSEDQDRDEFQSTSAHAGASQLLIAYKSEPVASMDAGPLSSLGGG
DMGTTYAPGGLSLNHHGPGGGSLLQDAFAHHGDDARFVGYGGNMGDLGGSVSLTLGLQHC
NNNSNAGHVPPEQQGLLYGNPGDFDFLNGADDRQRFASSSSQLLHDFVT
>Hvmloc26
MATFFSASNDQRGLAGGGGGGADMSFHHHYPMSNQYPDSSTGGLIPLPASIVQQSHIAHG
GGGDGGDDEQAAFMNSRDGAEIGGLQTQMLMGDGGASAGQRSHQGGLSLSLGSQVPVSLY
QYGRPGGMTAAASPSLMSPNQSAMAMAASRNAQVNVYVQNSRFLKAARELLDEVVSVRDA
IKRKGDRKDDSAGNGECGKVEGDKGDENEGSSTAELSPAERQDLQNKVTALMAMLDQVDR
RYRHYHQQMQMVVSSFDAVAGSGAARPYTALALQTISRHFRSLRDAIGAQVQSARRSLGE
PQDGSGAGGLSRLRYIDQHLRQQRAMQQFGMMQQPQHAWRPQRGLPESAVSVLRAWLFEH
FLHPYPKDSEKVMLARQAGLSRGQVSNWFINARVRLWKPMVEEMYKEEFGAEMDSTNSSS
ENAGNNKHGKVDEAACSEDQDRDEFQSTSAHAGASQLLIAYKSEPVASMDAGPLSSLGGG
DMGTTYAPGGLSLNHHGPGGGSLLQDAFAHHGDDARFVGYGGNMGDLGGSVSLTLGLQHC
NNNSNAGHVPPEQQGLLYGNPGDFDFLNGADDRQRFASSSSQLLHDFVT
>Hvmloc27
MATFFSASNDQRGLAGGGGGGADMSFHHHYPMSNQYPDSSTGGLIPLPASIVQQSHIAHG
GGGDGGDDEQAAFMNSRDGAEIGGLQTQMLMGDGGASAGQRSHQGGLSLSLGSQVPVSLY
QYGRPGGMTAAASPSLMSPNQSAMAMAASRNAQVNVYVQNSRFLKAARELLDEVVSVRDA
IKRKGDRKDDSAGNGECGKVEGDKGDENEGSSTAELSPAERQDLQNKVTALMAMLDQVDR
RYRHYHQQMQMVVSSFDAVDGSGAGGLSRLRYIDQHLRQQRAMQQFGMMQQPQHAWRPQR
GLPESAVSVLRAWLFEHFLHPYPKDSEKVMLARQAGLSRGQVSNWFINARVRLWKPMVEE
MYKEEFGAEMDSTNSSSENAGNNKHGKVDEAACSEDQDRDEFQSTSAHAGASQLLIAYKS
EPVASMDAGPLSSLGGGDMGTTYAPGGLSLNHHGPGGGSLLQDAFAHHGDDARFVGYGGN
MGDLGGSVSLTLGLQHCNNNSNAGHVPPEQQGLLYGNPGDFDFLNGADDRQRFASSSSQL
LHDFVT
>NibScf01
MAMYYQGSSEIQADGLQTLYLMNPNYIGYTDTQQQQQQQQQQHLQQANMFFLNSETAGNL
PHGQISSQLHAQHFVGVPLQTSFQDPTRPTVHEVSASHHGLLHRLWSSNGQNSGGSGGGG
GNESQSHIPSAVVSPNSVGGTTTDFASQLGFQRPGLVSPAQQHQGLSLSLSPQQQQQQQM
INFRSFPLDHHEISPHNNHQVGILSSSSPRTNTNNDHIRGSGASSSSFSNGMIVGSKYLK
AAQELLDEVVNVGKSIKEVGAKEKDKLLDNELMPLSSDVAAAAPTSGSGESSSQKNSVPE
LTTVQRQELQMKKAKLISMLDEVEQRYRQYHHQMQIIVASFEEAAGIGSAKSYTQLALHT
ISKQFRCLKDAITGQIKATSKSLGEEEINLGGKIEGSSSRLRFVDHHLRQQRALQQLGMM
QPNAWRPQRGLPERAVSVLRAWLFEHFLHPYPKDSDKIMLAKQTGLTRSQVSNWFINARV
RLWKPMVEEMYLEEVKNNQEQNGLLEENAKKNNEPNKEMCTKSSAPQETPNPRKDKQISS
ILQDASPTEISSSTISTSPTGGSFPAQAAGFSFIGSLNMENSTSERNNKKARNDMQNSSS
SILSMETEIKAGDTIKGGKFNGDNRQARDQSYPLMTAYSTMGEFGRFNPEQQMATSFQGN
GVSLTLGLPPSENLVLSGSQHNFLPSQNIGIEMGRIETHYNIMSNPQPSHPNINYENIDF
QSGKRYAAQLLPDFVS
>NibScf02
VEQRYRQYHHQMQIIVASFEEAAGIGSAKSYTQLALHTISKQFRCLKDAITGQIKATSKS
LGEEEINLGGKIEGSSSRLRFVDHHLRQQRALQQLGMMQPNAWRPQRGLPERAVSVLRAW
LFEHFLHPYPKDSDKIMLAKQTGLTRSQVSNWFINARVRLWKPMVEEMYLEEVKNNQEQN
GLLEENAKKNNEPNKEMCTKSSAPQETPNPRKDKQISSILQDASPTEISSSTISTSPTGG
SFPAQAAGFSFIGSLNMENSTSERNNKKARNDMQNSSSSILSMETEIKAGDTIKGGKFNG
DNRQARDQSYPLMTAYSTMGEFGRFNPEQQMATSFQGNGVSLTLGLPPSENLVLSGSQHN
FLPSQNIGIEMGRIETHYNIMSNPQPSHPNINYENIDFQSGKRYAAQLLPDFVS
>NibScf03
MMDELSKLHSAIACSSNNNHVVGVLEHITGQQQEGPINNSSVDNNLEKASLEMSDLIKAQ
IANHPLYPNLLSAYLQCRKVGAPQEMVSILEEISKENHLISSCHNTEIGTDPELDDFMES
YCAVLLKYKEELSKPFDEATTFLNNIESQLSSLCKENLTTTTSTTSFNSNNNYLSDEAGG
TSDEDLCCGEMEAADSAQESPANREGDNELKETLMRKYSGYLTILRKEFLKKRKKGKLPK
DARTALLDWWNTHYRWPYPTEEEKNRLSEITGLDPKQINNWFINQRKRHWRPSEDMKYAL
MEGVSSGSIAGSMYFDGAGGSGSIGT
>NibScf04
MTLGVCRILRKGCILADPAGAVTILRSPNDGGVSSDEELSCGEAEGQRNEDNELKDRLLR
KFGSHLSSLKLEFSKKKKKGKLPKQARQMLLAWWNDHYRWPYPTEGDKNSLAESTGLDPK
QINNWFINQRKRHWKPSENMQLAVMDN
>NibScf05
MEEMYEFGSSSSAVYSVDDHLQPPYFGSAPAFCDELLPMGFGSGNMSSVCSESSAANSVV
DKSGMSSSNLQLQDHHETNIRAKISSHPLYPKLLRTYIDCHKVGAPSEIVDMLDNINIVH
ENDLYRRSNRLTDDSELDDFMGTYCDVLAKFKSDLERPFNEATNFLNDIETQLTNLCTAP
ATTTSNISDEGAAGLEEEAAADTSGGGGNTNDMCRPEKEIKDKLMRKYSGYISSLKQEFC
KKNKKGKLPREATQILLNWWTTNYKWPYPTEGEKICLAESTGLDPKQINNWFINQRKRHW
KPSENMQYAVMENLYGHSSD
>NibScf06
MGITSTPPRPSIVTSHNSKGHINPTILHQLSENPNSMSQDYHHQSLFSFPNGFERSQAEQ
QQQQQQQQHMAQQIRRDKLRVQGFESQPFEQETSGLPVYDQTAGMLSEMFNFPPGTSTEL
LEAQFNPNFRHPNPSQRSQTQQIPPPAGMGNEWLGNRQGMVVPLGYAKNHNNQISSAGIN
AAESMQLFLMNPQPRSPSPSPSHPPPPTNSSTLHMLLPNPSSTSTLEGFPNPAEGSFGQF
TWGNNGGASATLNVNHVVESQGLSLSLSSSLQHKAEELRMGEESGMLFFNQGGGGSTTSG
QFRYKNLNIGNSGLVGQNLHQQVHVGYGSSLGVVNVLRNSKYAKAAQELLEEFCSVGRGK
FKKNNKAAAANPNSNNPSGGTNGGGGNNNTSSSSSKDLPPLSAADRIEHQRRKVKLLSML
DEVDRRYNHYCEQMQMVVNSFDLVMGFGAAIPYTALAHKAMSRHFRCLKDAITAQLKHSC
EMLGDKDAGTSGLTKGETPRLKMLEQSLRQQRAFHQMGMMEQEAWRPQRGLPERSVNILR
AWLFEHFLHPYPSDADKHLLARQTGLSRNQVSNWFINARVRLWKPMVEEMYQQEAKEEDE
DDEKENSQNQNSGNIAQTPTPNMSNSSSTNMTTTTTALGAAAAAAETGTAATATTATATA
ASTLGKRSEINAPENDPSLVAINSHISFSENQATFPTNIHYSDAAACRRGSNFTGDDYGT
TTNTDVGSTMIRFGTTAGDVSLTLGLRHAGNLPDNTHFFG
>NibScf07
MAYNPNHMSQEMDMHHFSDENSAVLRSILPEQLAQSSPDVKPLDHQQPPTWLNSAILRQE
SHYTGTGGRGAGENFLNLHSNLESSAAASQASNQWLSRSILQRNVSDVQTSNNSSAVIAT
ADLKNDDGNNNNDNGNNNAGGQLTDSEVVGGGGDGTDGILNWQNAGFKAEILAHPLFEQL
LSAHVACLRIATPVDQLPRIDAQLAQSQQVVAKYSSLGQNIGDDKELDQFLTHYVLLLCS
FKEQLQQHVRVHAMEAVMACWEIEQSLQSLTGVSPGEGTGATMSDDEDDQVDSEANLFDG
SIDGHDGMGFGLPTESERSLMERVRQELKHELKQGYKEKLVDIREEILRKRRAGKLPGDT
TSVLKAWWQSHAKWPYPTEEDKAKLVQETGLQLKQINNWFINQRKRNWHSNPSSSTTSKS
KRKR
>NibScf08
MAAYFHGNSEIQEGNDGLQTLLLMNPAGYVGFSETQHHQQPAAEGSNLVFFNSNPPGNSL
NLPHAPPSSQQQFVGIPLATSAFTAPSSSQGGTTTPTVHSHHDISALHGFLPRSHEYGFY
NPSSDITEAREVTRAQQQGLSLSLSSQQPRFGNFRPEHEELMTSVSPTAGGGSSSASAVQ
SVPLSPKYLKAAQELLDEVVNVGKAVKTSTTDEDFIDGQKSKINGESSGNMATAGQGGES
SNRDGAELSTAERQEIQMKKAKLVNMLDEVEQRYRHYHQQMQSVISWLEQAAGIGSAKTY
TALALQTISKQFRCLKDAITGQIRSASKTLGEEDSFGGKIEGSRLKFVDNQIRQQRALQQ
LGMIQHNAWRPQRGLPERAVSFLRAWLFEHFLHPYPKDSDKMMLAKQTGLTRSQVSNWFI
NARVRLWKPMVEEMYLEEIKEQEQNGSDVKKTNKLGEQNEDSTSRSIAPQEKSPGSDSQN
KSFLSKQDNNLENLNPASTIPMSNSTSISPAGLSIRNNTGFNLIGSPEIKRINIGQGSPK
KPRSNEMLHSPNSVPSINMDVKPNEEQMLIKFGDDRQNRDGFSLMGGPTNFMAGFGSYPI
GEIGRFSTEQFSAPYSTSGTVSLTLGLPHTENLSMSATHHSFLPIPTQSIQIGRGVEIDE
ANEFGSLNTPTSAHSTSVYENFNIQNRKRFAAPLLPDFVA
>NibScf09
MSQDYHHQSLFSFPNGFERSQAEQQQQQQQQHMAQQIRRDKLRVQGFEPQQFEEEASGLP
VYDQTAGMLSEMFSFPPGTSSTELLESQFNPNFRHPNPNQRSQPQQIPPPAGMENAWFGN
RQGMVVPLGYAKNHNNQISSAGINAAESMQLFLMNPQPRSPSPSPSHPPPPPPSTNSSTL
HMLLPNPSSTSTLEGFPNPAEGSFGQFTWGNNGGASATLNTPNEIGAGVNHVVESQGLSL
SLSSSLQHKAEELRMGEESGMLFFNQGGGGSTTSGQFRYKNLNIGNSGIVGQNLHQQVHA
GYGSSLGVVNVLRNSRYAKAAEELLEEFCSVGRGKFKKNNKATAVNPYSNNPSGGANGGG
GNNNTSSSSSKDLPPLSAADRIEHQRRKVDRRYNHYCEQMQMVVNSFDLVMGFGAAIPYT
ALAQKAMSRHFRCLKDAITAQLKHSCELLGDKDAGTSGLTKGETPRLKMLEQSLRQQRAF
HQMGMMEQEAWRPQRGLPERSVNVLRAWLFEHFLHPYPSDADKHLLARQTGLSRNQVSNW
FINARVRLWKPMVEEMYQQEAKEEEDEDDERENSQNQNSGNNAQTPTPNMSNSSSTNMTT
TTTALGAAAAAAETGTAATATTATAASTLGKRSEINAPENDPSLVAINSHISFSENQATF
PTNIHDSDVAACRRGGNFAGDDYGTTTNSDVGSTMIRFGTTAGDVSLTLGLRHAGNLPEN
THFFG
>NibScf10
MAEPHPIIDEILLHTASIPISFPDRIGLNNQNHIMDGQNHIMDGHEIHIPLMLQGEAINS
SQAFLSLPNFPRAVDNGAIHNVLPMRNRIKEFSLSTSYPISNSYSEDLYMEGIPISAVSL
ANLLATRNAMPENHENLEALAPLSHPVEGHKTDVLEYPTMLNHSIGSYRNHEFDGVPEIA
GTVAGRTGSQPFQLTRENVNSNTWFSSETSMSSDSPSGSSSRFSNELSLSLTSTQSAVAC
GTSIRDQCSDLSCSGVTNHAFSQRRFDSELTSCNSRNLSLNFGSYKPVHLSQFLTGSRYL
RVMQEILSEMAHLSLQNHNWVGYRGNGTEYGANTSFTLSCDDLPDEDRKIIGQMDSEAKK
KHLVALLQVVDDQYNQCLDEIHMVISAFHAVTELDPSIHARFALQTISSLYKNLRERISN
YILSMGEHINRGGERGVEKSFETSFIQKQWALQQLKRKDHQLWRPQRGLPERSVSVLRAW
MFQNFLHPYPKDAEKQLLAVKSGLTRSQVSNWFINARVRLWKPMIEEMYAEMNRRKIRTG
NHEDETNNRRNHKIIDNRLFSMK
>NibScf11
MSAYYSNLSNQREVLPMSFLPDQKFDSYHSAGLSDSSIHLNQHSSTVSYSELPAQNYGEV
QTIRGKDEMLFIPPTSESGGMEPIGRSVNASPNFLENSIMMGPRSFPTKQFFVPNIDQSL
QNQGLSLSLGTQVPPSLHVYSYQDDYTNSGLSSLVGTHVLHSEQGSENKESKVAEYLSFD
LSRGTRAENSPQNSMSLRDMNAGARSIYNSKYLKAAQDLLDEVVNVQEALKQSDRLHNFN
LLGQDRSEEAGLKSSCSASGISGDHNNSTKGELSPADRHDLESKMTKLFSMLDEVDRRYK
EYYQQMQAVVSSFEMVAGLGAAKPYTSLALKTISRQFRCLRDAIKKQIQVTRRSLGEQGN
SQGERLYRLRYVDQQLRQQRSLQQFGMMRQPWRPQRGLPETAVSVLRAWLFEHFLHPYPK
DSEKIMLARQTGLTRSQVANWFINARVRLWKPMIEDMYKEEFGETEAGSRASPDRAPEES
KEKTIAENTGEEIPESFTAPAINCSHLDPSEESSNVVTNVQNNSFITKFNFQDGAYEHEK
IDAVNTYHASMLGDIMGNQVSLALRLQNSQIDQQPISGRTQLTEDDKTGSTLDISKGEYY
YIDPVNQQERFSGPHLLSDFVA
>NibScf12
MVSTDSPPPTHSSILHQFINSDSITSQIGSQHFDIYQAGLSANTTSYQPPGVLSRSIEFV
NPTHFTTDSDVNNSRHLMDLLGASHDANQQAQRLSLSLSSHSLVSSLHCRERALSSSFTN
PSYITQEIDHRNNEFSFSAAAMNQSFSNVCGTESFVAAIGNSKYLKPTQSLLEELVCAGG
KTIDLSNEKFIRRLSRNSKKGSLSLRAMLKSEIPSNELFNERHELYVKIMKLITLLEEVE
RRYEQYYQHMEEITSTFEVIAGFGAGKPYTALALQAMSRHFSCLRDAIISEIYVIRQKMA
RDVPKISSGLSHLSLFEKETLQNRMSLQQLGIIQSNRQAWRPIRGLPETSVSILRSWLFE
HFLHPYPNDSEKLMLASQTGLSKNQVSNWFINARVRLWKPMIEEMYNEEFAESSVDSDPI
LNREGFTDSTEE
>NibScf13
MYYQGTSDNIHQAADGNIQTLYLMNPSYIHQGYTDTQHHHHQQQIIPHALMQHFVGVPLP
AVSLHDQNHAQLIHRLWNQSGSGGGNGIHHQSQIIPSSTVVSATSCGGTTTDLASQLGFQ
RPITMSPTQQQQRQSGLSLSLSPQQQQLSFNNISGQNQVGSNINRGLDGISSMVLGSKYL
KAAQELLDEVVSVGKCTKGGEVEKEELINNESILPWASHDVNTNNGGSESSSKQKYGVAE
LTTSQRQEFQMKKAKLVTMLEEVEQRYRQYHQQMQIIVSTFEQVAGIGSAKSYTQLALHA
ISKQFRCLKDTIVGQIKATSKSLGEEDEGVGGKTRLKFVDHHLRQQRALQQLGMMQPNAW
RPQRGLPERAVSVLRAWLFEHFLHPYPKDSDKIMLSKQTGLTRSQVSNWFINARVRLWKP
MVEEMYLEEVKNNQEQNSSSEGNKNKNESNKEKMVSKSSGPQENGTPAEIATSTSSTSPP
ACGSFQAVQAHNFSFLGSLNMENNTTAKKPRNHDMHNNSPSSILSSVEMMAETKARDHQS
NKGFNPLMDAAAVYTMGEFGRFNPHEQMAATNFHGNNGVSLTLGLPPNSENQSQQSYQNT
IEFNRMSYEDIDFQNKRFPSQLLPDFVAGNLGT
>NibScf14
MVTHFNKFKAAHNPIQLPEKSNSLDNSMSQDYHHQGLFSFSSAVERPQDEQQQQHITHQI
RQEKLRVDGLNPPPPLVAIEEEQSSGLQVYGTAGMLSEMFNFPPGITTATATELLQNQLT
QCYRNPNQRPQQQQPPTTNLGSEWFSNRQGMVPSESIDNTKVWNDRDSITALYQRQHNHI
SSIHTVESASAMNLFSMNPQPRSPSPSSAHPTTTLQGVPNAIGGHFSQFICGGATGNHFN
TPNDIGGVNIMQGLSLSLSSSLQHLEAAKVEDQLRMSGGEMLFFNQGAGQNHHHQIHVGF
GSSQGLVNVWRNSKYANAAQELLDEFCSVGRSQLFKKNKVSRNNNTKTSSNPNSNNPSGN
NNNNKNNNSSKDLSPLSVADRIEHQRRKVKLLSMFDEVDKRYNHYCEQMQMVVNSFDLVM
GFGAAAPYTALAQKAMSRHFKCLKDAIAAQLKHSCELLGEKDATTSGLTKGETPRLKLIE
KSLRQQQRAIQQMGMMDAEAWRPQRGLPERSVTILRAWLFEHFLHPYPSDADKHLLARQT
GLSRNQVSNWFINARVRLWKPMVEDMYQKEAKEEEEEDDENMEKSQNQNSSNNIAQTPTP
NSSTNTITTGSGTETKTAATVRAATILSVASDKRSEINVPENDSSIVAMNRLCFSENHTE
HHESSSRATHEMAHHSFPAIQDSDGMSRREAVSGVEYGTTNIMDISDNGTRMIRFGTTAA
GDVSLTLGLHHAGDLPENTHLFG
>NibScf15
MEGGGSSGNTSCLMGYGDDNNNNNNNSGNAALCPPPMMMMMMPPQPVTNNNAESSNNIGG
NNNDNILFLPFMDNNNNNPHEDANCSSSTSIKSKIMAHPHYPRLLSAYVNCQKIGAPPEV
VARLEEVCATSATIGRNSGGIIGEDPALDQFMEAYCEMLTKYEQELSKPFKEAMVFLSRI
ECQFKALTLTSSSESALGEAVDRNGSSEEEVDVNNGFIDPQAEDQELKGQLLRKYSGYLG
SLKQEFMKKRKKGKLPKEARQQLLDWWTRHYKWPYPSESQKLALAESTGLDQKQINNWFI
NQRKRHWKPSEDMQFVVMDAAHPHYYMDNVLGNPFPMDITPTLL
>NibScf16
MENNYNQLGENSAQRGNNFLYGGIPLLASPNSSIYGRSSGGGGDCYDQSQAVVHPIVKTE
GGSTSHLHTYQYPSIICSGYHHQTVQNHHGSESSGGEVDALKAKIIAHPQYSNLLDAYMD
CQKVGAPPEVVAKLSAVRQEFEVRKRDSSTDRNITKDPELDQFMEAYYDMLVKYREELTR
PLHEAMDFMRKIETQLNMLGNGPVRIFNSEDKCEGVGSSEEEQDNIGGETEIPEIDPRAE
DRELKNHLLRKYSGYLSSLKQELSKKKKKGKLPKDARQKLLKKVALAETTGLDQKQINNW
FINQRKRHWKPSEDMQFMVMDGLHPQNAAALYMEGHYMAEGHYMAEGPFRLGQ
>NibScf17
MENNYNQLGENSSQRGNNFLYGGIPLLASPNSSIYGRTSGGGGGGCDCYDQSQAVVHPIV
KTEGGSTSHHHTFQHPSRIRSGYHHQTVQNHHESESSGSEVDALKAKIIAHPQCSNLLGA
YMDCQKVGAPPEVVARLSAVRQEFEVRQLDSSTDKDVSKDPELDQFMEAYYDMLVKYREE
LTRPLHEAMDFMRKIETQLNMLEDKCEGVGSSEEEQDNSGGETEIPEIDPRAEDRELKNH
LLRKYSGYLSSLKQELSKKKKKGKLPKDARQKLLSWWELHYKWPYPSESEKVALAETTGL
DQKQINNWFINQRKRHWKPSEDMQFMVMDGLHPQNAAALYMEGHYMAEGPFRLGQ
>NibScf18
MSAYYSNLSNQREVLPMSFLPDQKFDSYHSAGLSASSIHLNQHSSTVSYSELPAQNYGEV
QTIRGKDEMLFIPPTSESGGMQPIGRSVNASPNFLENSVMMDPRSFPTKQFFVPNVEQSL
QNQGLSLSLGTQVPPSLHVYSYQDDYTNSSLSSLVGTHVLHSEQGSENKESKVAEYLSFD
LSRGTTAANNPQNSMSLIDMNSGACSIYNSKYLKAAQDLLDEVVNVQEALKQSDRLCNFN
LLGQDRSEEADPKSSCSASGISGDHNNSTKGELSPADRHDLESKMTKLFSMLNEVDRRYK
EYYQQMQVVVSSFEMVAGLGAAKPYTSLALKTISRQFRCLRDAIKKQIQVTRRSLGEQGD
SQGERLYRLRYVDQQLRQQRSLQQFGMMRQPWRPQRGLPETAVSVLRAWLFEHFLHPYPK
DSEKIMLARQTGLTRSQVANWFINARVRLWKPMIEDMYKEEFGEAEAGSGASPDRAPEES
KEKSIAENTGEEIPESFTTPAVNCSHLDPSKESSNVVTHVQNNSFITKFSFQDSAYEHEK
IDAVNTYHASMLGDIMGNQVSLALRLQNSQIDQQPISGRTQLAEDDKTGSTLDISKGEYY
YIDPVNQQERFSGPHLLSDFVA
>NibScf19
MVSTDSPPPTHSSILHQFINSDSISSQIGSQHFDIYQPGLSANTTSYQPPGVLSRSIEFV
NPTHFTTDSDVNNSRHLMDLLGASHDANQQSQRLSLSLSSHSLVSSLHCRERALSSSFTN
PSYITQETDQRNNEFSFSAAAMNQSFSNVCGTESFVSAIGNSKYLKPTQSLLEELVCAGG
KTIDLSNEKFIRRLSRNSKKGSLSLRAKLKAEIPSNELFNERHELYVKIMKLITLLEEVE
RRYEQYYQHMEEITSTFEVIEGFGAGKPYTALALQAMSRHFSCLRDAIISQIYVIRQKMP
RDVPKISSGLSHLSLFEKETLQNRMSLQQLGIIQSNRQAWRPIRGLPETSVAILRSWLFE
HFLHPYPNDSEKLMLASQTGLSKNQVSNWFINARVRLWKPMIEEMYKEEFAESSVDSETF
LNREGVTDSAEE
>NibScf20
MAEGFEPYHVPQQSRRDKLRVLVDDNLQLQNYAPYYDPSIIPSDLPTFQEINGTPFLYTP
QNLRFLDQSIRTSGEIMMHNSSNNNTNGQGLSLSLSCLHHNSTTNHDLLSKSSCVPLGPF
TGYSLILKRSRFLKPAQLLLEELCDVGREKLAADDFTLIDPIHENIVFQRYKQYHQQLQM
VVTSFESVAGLGNAAPFANLALKTMSKHFNCLKNAITDQLLFTNESRHGQINSEKDLIPR
VGKGLYCHKPDKIHNNAGFADRTQPVWRPQRGLPERAVTVFQRYKQYHQQLQMVVTSFES
VAGLGNAAPFANLALKTMSKHFNCLKNAITDQLLFTNESRHGQINSEKDLIPRVGKGLYC
HKPDKIHNNAGFADRTQPVWRPQRGLPERAVTVLRACYPTDTDKVMLAKQTGLSRNQVSN
WFINARVRLWKPMVEEIHMLETKEAHNKDSQRDGQNSNNNSIEHFPTSNSHAACETPSAS
APRLQDTPSKRTRNNFPMGNADSISLSYGNLSTGTGGVSLTLGLHQNTGIALSEPFPINA
ARRFGIDANSDRFMVGGFEEQNGQFGRNIVGGQFLHDFAG
>NibScf21
MAAYFHGNSEIKGGNDGLQTLILMNPAGYVGFSETQHHQPPAGGSNLVFFNSNPPGNSLS
LPHAPPSSQQQFVGIPLATSAFTAPSSSQDGTTTPTVHSHHDISALHGFLARSHEYGFYN
PSNDITEVREVTRSQQQGLSLNLSSQQPGFGNFRPEREELMTTVSPTAGGGSSSSASATQ
SVPLCPKYLKAAQELLDEVVNVGKAVKTSRTGEDVSDAQKSKNNGESSGNTATAAAAAQE
GGESNSKRDGAELSTAERQEIQMKKAKLVNMLDEVAQRYRHYHQQMQSVISWLEQAAGIG
SAKTYTALALQTISKQFRCLKDAITGQIRSASKTLGEEDNIGGKIEGSRLKFVDNQIRQQ
RALQQLGMIQHNAWRPQRGLPERAVSVLRAWLFEHFLHPYPKDSDKMMLAKQTGLTRSQV
SNWFINARVRLWKPMVEEMYLEEIKEQEQNGSDLEKTSKLLEQNEDSTSRSIPPQERSPR
SDSQNKSFLSKQDNNLENLNPASTIPISNTTSISPTVLSIRNNTGIDIGQGSPKKLRSNE
MLHSPNTVPSINMDVKPNEEQMLIKFGDDRQNRDGFSLMGGPTNFMGGFGSYPIGEIGRF
STEQFSAPYSTSGTVSLTLGLPHSENLSMSATHHSFLPIPTQSIQMGRGVEIGEANEFGS
LNTPTSAHSTSVYENFNIQNRKRFAAPLLPDFVA
>NibScf22
MVIDFNKFKAAHNPIQVSESCNSLDNSMSQDYHHQGLFSFSSVVDRPQDEQQQQHIAHQI
RQEKLRVDGFNPPPPLLAIEEEQSSGLQVYGTAGMLSEMFNFPPGITTAMATEFLQNHLT
QCYRHPNQRPQQQQPPTTNLGSEWFSNRPGMVVSGSLQVPSESFDNSKVLNGRDSITAHC
QRQHNHISSIHAVESASAMNLFNMNPQPRSPSPSSAHPTITLQGVPNAIGGHFGQLVCGG
ASNTGNHFNTPNDIGGVNVIEGQGLSLSLSSSLQHLEAAKVEDQLRMSGGEILLFNQGAS
QNHHHHQVHVGFGSSLGLVNVLRNSKYAKAAQVLLEEFCSVGRSQLFKKNKVSRNNNTTT
SSNPKSNNPSGSNSNNNNSSKDLSPLSAADRIEHQRRKVDKRYNHYCEQMQMVVNSFDLV
MGFGAAAPYTALAQKAMSRHFKCLKDAIAAQLKHSCALLGEKDATTSGLTKGETPRLKLL
DKSLRQQQRAFHQMGMMDAEAWRPQRGLPERSVTILRAWLFEHFLHPYPSDADKHLLARQ
TGLSRNQVSNWFINARVRLWKPMSQNHNNIAQIPTPNSSTNTKTTGTGTETKTAATVTAA
TILTVGSDKRSEINILENDPSIVAMNKLCFSENHSEHHESSSMATHEMAHYSFPAIQDSD
GMSHREAVSGVKYLTANILAISDNGTRMIRFGTSAAGDVSLTLGSTREYSFFRLS
>NibScf23
MATYFPNPNNQREAETFQNFRQSLPGSYSEASNAQENMMVFMNYSSSGTYSDMLTGTSQQ
QNSCINIPPVGDSDSNSTSQQEILSNLGGSRMGIHDFSAWRDSRNEMLYLSLGSNIPSGI
GISHVHSQNPNQGFTSFLNPASSIPGEVSGGNVSFGDGDNSQSKQQRNADYLPPDYPGSN
SDAMKGGYNSPYGTSSIGRNVPNSKYLKAAQYLLDEVVNVRKAIKENNSKKELTKESRES
DGDSKNKSSDPPANGSTDPQDSKNHQSELSQTDKQEVQNKLTKLLSMLDEIDRRYRQYYH
QMQIVVSSFDVVAGDGAAKPYTALALQTISRHFRCLRDAICDQIRASRRSLGEQDASENS
KAVGISRLRYVDQHNRQQRALQQLGMMQQHAWRPQRGLPESSVSILRAWLFEHFLHPYPK
DSDKIMLARQTGLTRSQVSNWFINARVRLWKPMVEEMYKEEAGGTEMDSNSSSEFASRLA
SKESKVEETEELKQNETSEYEQYNSDQILESKSNHVPDVEMEGANNAETQSQSGMQNQTQ
RDEPPPAMDNCNLFQDTFVQGNDRYSNFGRFGSGNVLPNGVSLTLGLQQGEGSSLPMSIE
SHGSYVPLRVDEMYSTAPTTMVSETAEFNCLDSGNRQHPFWLLPSAT
>NibScf24
MSHQTSEFHVAQQSRRERLRFNSEQGIQPYQYGNISYDPSVLSTEMFNFGTIMEPVVVSN
KDTMMIHNLELRAASDRLDHGVSHDVTQNCSNWKSIDLQQTGSCNWNNVGNYSSGSGVVI
ESNLSTPMFVGDQGLSGSLNLNNVSTIDVKPNFFDYQEIQQSPETNSSSNMQYSSTAVLY
HDTLQQVVTSATVGTRGVEMPGCGSWTESGNELLLLPNYVDHSRPLHVKNSSDLVSRPVE
RCHDQWISCELGTNVSINSTAPDNSQALALSLSPVPTSKTKMVQMEKRSALSESFAIAHR
SAVPLGPFTGYATILKSSKFLRPAQQLMDELCNLAAGSNAVKSCIYSKKVHEGGVRVSCD
GNAAESSSGAVVGDSGGSSAESNGRPDYLQKKAKLIYMQDEICRRYKQYHQQMQMVVSSF
ETVAGLSAATPYISLALKSISQHFRSLRNAISDHLKNIRQALGEDLPSPASGMSKGDGTS
SKMKFIDRTLHKQKAGGAGVAFFESQQHVWRPQRGLPERAVAILRAWLFDHFLHPYPTDS
DKHMLATQTGLTRNQVSNWFINARVRVWKPMVEEIHTLETKGLGDQIGSSARRSGGKLVT
ERPNHVNDGLNRSSISISNCGQHFNVLNMSGMSEKQDDCSGIGPSERLDEEILWKNQEKR
SRLECHIPASMDGSLMGFVPYQRNGLEIGGIGAVSLTLGLRQNAEAAQQQQLQQLHEHRL
RQQFGGQMIHDFVD
>NibScf25
MAYNPNHMSQEMDMHHFSDENSAVLRSILPEQLAQSSPDVKPLDHQQPATWLNSAILRQE
SHYTSTGGCGAGENFLNLHSNSESSAAASQASNQWLSRSILQRNVSDVQTSNNSSAVMAA
VDLKNDDGNNNNDSGNNAAAGQLTDSKVVGGGGGGTDGILNWQNAGYKAEILAHPLFEQL
LSAHVACLRIATPVDQLPRIDAQLAQSQQVVAKYSSLGQNIGDDKELDQFLTHYVLLLCS
FKEQLQQHVRVHAMEAVMACWEIEQSLQSLTGVSPGEGTGATMSDDEDDQVDSEANLFDG
SLVGHDGMGFGLPTESERSLMERVRQELKHELKQGYKEKLVDIREEILRKRRAGKLPGDT
TSVLKAWWQSHAKWPYPTEEDKAKLVQETGLQLKQINNWFINQRKRNWHSNPSSSTTSKS
KHKR
>NibScf26
MAMYYQGSSEIQADGLQTLYLMNPNYIGYTDTPHQQQQQQQNLEQANMFFLNSGTAGNLP
HGQLPSQAHTQHLVGVPLQTSFQDPSRPSVHEVSTSHHGLLQRLWISNGRNSGGSGGNES
QSHIPSAVVSPNSGGGTTTDFASQLGFQRPGLVSPTQQHQGLSLSLSPQQQQQQQQMINF
RSFPLDHHEISPHNNHQVGILSSPSQRTNTNNDHIRGSGASSSSFSNGMIVGSKYLKAAQ
QLLDEVVTVGKNIKEIGAKEKDRLLDNELMPLNSDVAASAPTSGSGGSGSQKNSVAELTT
VQRQELQMKKAKLISMLDEVEQRYRQYHHQMQIIVASFEEAAGIGSAKSYTQLALHTISK
QFRCLKDAITGQIKATSKSLGEEEINLGGKIEGSSSRLRFVDHHLRQQRALQQLGMMQPN
AWRPQRGLPERAVSVLRAWLFEHFLHPYPKDSDKIMLAKQTGLTRSQVSNWFINARVRLW
KPMVEEMYLEEVKNNQAQQNGLEENANKNDKPNEEMSTKPSAPHETTNLRKDKQISSILQ
DASPTEISSSTISTSPTAGSLPAQAAGFSFIGSLNMENSTSERNNKKPRNDMQNSSSSIL
SMETAMKAGDTRKGEKFNGDNRQARDRSYPLMTAYSTMGEFGRFNPEQQLAASFQGNGVS
LTLGLPPSENLVLSGSQHNFLPNQNIGIEMGRIESHYNRMSNPQPSHPNITYENIDFQSG
KRYAAQLLPDFVS
>NibScf27
MAEGFEPYHVPQQSRRDRLRVSASGLLPFVDHPSLIPSDFLLVSDAKEKGVNFMDPQLSS
GVSFQEINGNPFLYSHQNFRFLDQSFHGGDVDVAYKQEPFSSIAASPETNVIINNNSNSN
NNVTTGQGLSLSLSSSHHYNLSSSSNLPLELNLQRYDSSIYTNEMSSKSSATVPLGPFTG
YASILKGSRFLKLAQQLLEELCDDGRGIYVEKLAANDDFVLMDSSLEIPLSDDPQYSCGD
GSEHRRNKSMLISMLNEVYRRYKQYYQQLQAVVASFESVPGLGNAAPFAKLSLKALSKHF
RCLKNAITDQLQCTGKSHNCESDLSIPRVGNPAGKGIYCQRQAIHSAGFVDHQPVWRSQR
GLPERAVTVLRAWLFDHFLHPYPTDSDKVMLAKQTGLSRNQVSNWFINARVRLWKPMVEE
IHNLETRQAQKEASQKEEQNNNNNPIEHFPTEHPSTSSQQFQDVPSKRTRNNDPSETHLG
GDNQETMYLSYDNFSPHSRAGVVDQMSTASAGSGGVSLTLGLNQNNNVSIGLSGSFPRNA
ARRFGIDENNEGFMFGGFESQNRQLGRDNNIIGGHLLHDFVG
>NibScf28
MSQRFQQEFYNFSSVYERSATKHEDMLRIQGFEPLPPPPHQVEEPSGEVYDGGGMLTEII
SYPSAWRKAATEMLDDQIQSSNYRQWPEKEQQQQLPPSLNEVELPLMNSHIKASSPPRSS
SSLHMLLPNSTDTNNLLHHQGFHLLNSSTVEPPSQFTWVPGSSSGEDNSTRIGRVVDGQG
LSLSLSRNFETSAKMEDLRMGNGGIYLSNNQGLFGAINNNSSHHHQQLLHSGVIMDHRTP
HSNHQVHVGYAAASPRMTNVLRNSRYVKAAQELLEEFCCVGRGNYKNQRVKKYEDENPNS
NAESEDPGSSKDHPPLSAAERSEYQRRKIKLYMRYCEQMQAMVNSFNSMIGYGAAAPYTA
LAQKAMSRHFRCIKDAIVTQLKQTCKYLGEKDVTGSGGLTKGETPRLKILDQKLRQQKAL
HQMGMLDSDAWRPQRGLPERSVNVLRAWLFEHFLHPYPSEADKHLLSRQTGLSKNQVSNW
FINARVRLWKPMVEEMYQQETKEEETDQDQDQDQEEEEQENQLSAQTPMHDKINNMATSA
TTTTMPLSVRSEFNANERDLSKNIINYRQYALGNQLVMLQDDTATASSATHDVSTTVNRY
FTAADAADLVANSNGAFGSQPAGDVSLTLGLRHSENLPRKTTQFQLRDFGAY
>NibScf29
MYYQGTSDNIHQAADGNIQTLYLMNPNYIHQGYSIDTQQQQQQQHHQQQIIRHAPLQAQQ
HFIGVPLPAVSLHDQNHAQLIHRLWNQSGGGGGNGSHHQSQIIPSSTVVSATSCGGRTTD
LASQLGFQRPMNMSPTQQQQGGLSLSLSPQQQISFNNISAQNQVGSNINRGLDGISSMVL
GSKYLKAAQELLDEVVNVGKCIKGSELEKGELMNKESILPLAGDGNTSNSGGESSSKQKN
GVAELTTAQRQEFQMKKAKLVTMLEEVEQRYRQYHHQMQIIVSSLEQVAGIGSAKSYTQL
ALHAISKQFRCLKDAIVGQIKAMSKSLGEEDQSLGGKIEGSRFKFVDHHLRQQRALQQIG
MMQPNAWRPQRGLPERAVSVLRAWLFEHFLHPYPKDSDKIILAKQTGLTRSQVSNWFINA
RVRLWKPMVEEMYLEEVKNNQEQNSSSEENKNKNESNKEKMVSKSSAPQENGAPTEIATS
TITTPPTACGSSFQAVQAHNFSFLGSLNMENCTTAKKPRNHDMHNNSPSSILSSVEMDET
KARDHQSNKGFNPLMDAAAVYAMGEFGRFNPHEQMAATNFHGNNGVSLTLGLPPNSENLS
QQSYQNTIEFNRMSYENIDFQNKRFPSQLLPDFVAGNLGT
>NibScf30
MAEGFEAYHVPQQSRRDRLRVSASGLLPFVDHPSLIPSDFLLVSDAKEKGVNFMDPQLSS
RISFQEITGNPLLYSHQNFRFLDQSFHGGDVDVVYKQEPLSSVAAAPETNICNNTSNNNV
TTGQGLSLSLSSCHHNHHYNNQSSSSSSNLPLELNLQRYDSSIFTNDMSSKSSATVPLGP
FTGYASILKGSRFVKPAQQLLVELCDVGRGIYVEKLAANDDSAVMDSSLETPLSDDPQYS
CGDGSEHRRNKSKLISMLNEVYRRYKQYYQQVEAVVASFESVPGLGNAAPFAKLSLKALS
KHFSCLKNAITDQLQHTGKSQNCESDHSFPRAGGKGIYCQRSPIHSAGFVDHQPVWRPQR
GLPERAVTVLRAWFYPTDSDKVMLAKQTGLSRNQVSNWFINARVRLWKPMVEEIHNLETR
QAQKAALQREEQNNNNPIEHFPTSNSLPSEHPSTSSQQFQDVPSKRTRNNDPNETHLGGD
PDQETMNLSYDNFSPHSRAGVVDQMSTASAGIGGVSLTLGLNQSNNVSIGLSGSFPRNAA
RRFGIDENNEGFMFGGFESQNRQLGRDNNVIGEQLLHDFVG
>NibScf31
MATYFPNPNNQREAETFQYFRQSLPGSYSEASNAQENMMVFVNYSSSGTYSDMLTSTSQQ
QNSCIDIPPVGDSDSNSTSQQEILSNLGGSRMGIHDFSAWRDSRNEMLYLSLGSNIPSGI
GISHVQSQNPSQGLTSFLNPASSIPGEVSGGNVSFGDGDNSQPKQQRNADYLPPDYPGSN
SDAINGGYNSPYGTSSIGRNVPNSKYLKAAQYLLDEVVNVRKAIKEHNSKKELTTESREF
DGDSKNKSSDPPANGSTNPQDSKNHQSELSQTEKQEVQNKLTKLLSMLDEIDRKYRQYYH
QMQIVVSSFDVVAGDGAAKPYTALALQTISRHFRCLRDAVCDQIRVSRRCLGEQDASENS
KAVGISRLRYVDQHIRQQRALQQLGMMQQHAWRPQRGLPESSVSILRAWLFEHFLHPYPK
DSDKIMLARQTGLTRSQVSNWFINARVRLWKPMVEEMYKEEAGDIEMDSNSPSEFASRLA
TKDSKVEETEELKHNETSEYEQYNSDQILESKSNHVTDVEMEGGNNAETQIQSRMENQTQ
RDEPRPAMDNCTLFQDTFVQGNDRFLDFGRLGGGNVLPNGVSLTLGLQQGEGSSLPMSIE
SHGSYVPLRVDEIYSAAPTTMVSETAEFNCLDSGNRQHPFWLLPSAT
>NibScf32
MMDELSKLHSAIACSSNNNHVVGVLEQITGQQQEGPINNSSVDNNLEKASLEMSDLIKAQ
IANHPLYPNLLSAYLQCRKVGAPQEMVSILEEISKENHLISSCHNTEIGTDPELDDFMES
YCAVLLKYKEELSKPFDEATTFLNNIESQLSSLCKENLTTTTTSFNSNNNYLSDEAGGTS
DEDLCSGEMEAADSTQESPANREGGNELKETLMRKYSGYLSSLRKEFLKKRKKGKLPKDA
RTALLDWWNTHYRWPYPTEEEKNRLSEISGLDPKQINNWFINQRKRHWRPSEDMKYALME
GVSSGGIAGSMYFDGAGGTGRFGT
>NibScf33
MMMLMPRPPINNNNAESSNNIGGNSNNNILFLPFMDNNNDNPHEDANCSSSSSIKSKIMA
HPHYPRILYAYVNCQKIGAPPEVVARLEEVCATSATIGRNSGGIIGEDPALDQFMEAYCE
MLIKYEQELSKPLKEAMVFLSRIECQFKALTLTSSSESVAALGEAIDRNGSSEEEVDVNN
GFIDPQAEDQELKGQLLRKYSGYLGSLKQEFMKKRKKGKLPKEARQQLLDWWTRHYKWPY
PSESQKLALAESTGLDQKQINNWFINQRKRHWKPSEDMQFVVMDAAHPHYYMDNVLGNPF
PMDITPTLL
>NibScf34
MAFQDHFSQEMATLHQQQQNAAVLRSMLPEDHQSPRKSPPTWLNTSLLRQHSSAAAVSAA
GGTGNNFLHLQTSNSDSSNSNNQWLSPTAAASAGGGGGAEEHNDVNINNNNSNSNNNNEE
GENSWEREKCKADILNHPLYDQLLSAHVSCLRIATPVDQLPRIDAQLAQSQNVVAKYSVF
GQGQPPLDDKDLDQFMTHYVLLLSSFKEQLQQHVRVHAMEAVMACWELEQSLQSLTGVAP
GEGTGATMSDDDDDQADSDTNFLDGGFDGSDSMGFGPLVPTESERSLMERVRQELKHELK
QGYKEKIVDIREEILRKRRAGKLPGDTTSVLKAWWQSHSKWPYPTEEDKARLVQETGLQL
KQINNWFINQRKRNWHSNPSTSTSQKSKRKSAGEIKQ
>NibScf35
MAEEFEPYHVPQQSRRDKLRVLVDDNLQLQNYAPYYDPSIILSDLPTFQEINGTTFLYTP
QNLRFLDQSIRTSSEIMVHNSSNNNNSNGQGLSLSLSSLRHNSTTNHELLSKSSCVPLGP
FTGYSLILKRSRFSKPAQLLLEELCDVGRERLAADDSTLMGPLHENIVVDRQYCSNGDEH
GKKKSRLILMLDEVYQRYKQYHQQLQMVVTSFEAVAGLGNAAPFANLALKTMSKHFNCLK
NAITDQLQFTNESCHGQINSEKDPIPRVGKGLYCHRPDQIHNNAGFADRTQPVWRPQRGL
PERAVTVLRAWLFDHFLHPYPTETDKVMLAKQTGLSRNQVSNWFINARVRLWKPMVEEIH
MLETKEVHNKSYQREGQNDNNNSIEHFPTSNSHAACETPSTSAPRLQDIPSKRTRNDIPT
GNADSISLSYGNLSTGTGGVSLTLGLHQNTGIGLSEPFPINAARRFGIDANSDRFMVGGG
FEEQNGQFGRNIVGGQFLHDFAG
>OrUFI01
MEDLYSIHPGISRVGGAASEASGVGVVVGGGGGSSSSDLTELMKAQIAGHPRYPTLLSAY
IECRKVGAPPEVASLLKEIGRERRAGGGGGGAGQIGVDPELDEFMEAYCRVLVRYKEELS
RPFDEAASFLSSIQTQLSNLCSGATSPPATTATHSDEMVGSSDEDQCSGETDMLDIGQEQ
SSRLADHELKEMLLKKYSGCLSRLRSEFLKKRKKGKLPKDARSALLEWWNTHYRWPYPTE
EDKLRLAARTGLDPKQINNWFINQRKRHWKPSDGMRFALMEGVAGGSSGTTLYFDTGTIG
P
>OrUFI02
MSSAAGGGGYGGGQGGGAEHHHHHHGHAGHLLLHHHPQHVAGAAVAAAAAAAGGQMYHVP
QHSRREKLRFPPDAGDSPPPHGHGHGHAPQQQQQHGSWPPPPAFYSYASSSSSYSPHSPT
LAQAQLVAHGLAPPLPQIPTQNFSLSLSSASSNPPPPQAQPRRQLGGLAQATGPFGPFTG
YAAVLGRSRFLGPAEKLFEEICDVGDAASHVDRTISDEGLLDADPMDGVDHDVVDHDLGG
ADRAAADAGPISGAEQQWKKTKLISMMEEVCKRYRQYYQQVQAVMASFETVAGFSNAAPF
AALALRAMAKHFKCLKSMILNQLRNTSNKVAVKDGLNKEIAVFGLAGGSSGGAGLQRANS
ASAFGQPHNIWRPQRGLPERAVSVLRAWLFEHFLHPYPTDGDKQMLAKQTGLTRNQVSNW
FINARVRLWKPMVEEIHNLEMRQMHKHSVVDKGQHSVHHQAQHSSQCSGNPSVPSDSHPG
QSSSITRNHNTAASQGFPDELSQMSQSIQGQVSFAYNGLTSQHNIASPHHQHQQVGGVGI
GGGNGGVSLTLGLHQNNRVCIAEPLPAALPANLAHRFGLEEVSDAYVMSSFGGQDRHFGK
EIGGHLLHDFVG
>OrUFI03
MAFHYPDHGLAMDPSSAAASSPNPSFSPGGGGGAGVGGGEREKAAVAAHPLYERLLEAHV
ACLRVATPVDQLPRIDAQIAARPPPLAAASAAAAAGGPSGGEELDLFMTHYVLLLCSFKE
QLQQHVRVHAMEAVMGCWELEQSLQSLTGASPGEGTGATMSDDEDNQVDSEANMFDGNDG
SDGMGFGPLMLTEGERSLVERVRHELKNELKQGYKEKLVDIREEILRKRRAGKLPGDTAS
ILKAWWQAHSKWPYPTEDDKARLVQETGLQLKQINNWFINQRKRNWHSNPASSGEKTKKK
R
>OrUFI04
MMLLCSFREQLQQHVRVHAVEAVMACREIEQSLQDLTGATLEEGTGATMSEDEDETAPML
EGPMDMGSDGHDLMGFGPLMPTDSERSLMERVRQELKIELKQGFKSRIEDVREEILRKRR
AGKLPGDTTTILKQWWQQHSKWPYPTEDDKAKLVEETGLQLKQINNWFINQRKRNWHNNS
QTSTLKSKRKR
>OrUFI05
MQGGDHGGMEMGVGSFTGGGGGGECSSSSATAAAAAAAAAAAAAAEAEERQLLKGEIAVH
PLCEQLVAAHVGCLRVATPIDHLPLIDAQLAQSSGLLHSYAAHHRPFLSPHDKQELDSFL
AQYMMLLCSFREQLQQHVRVHAVEAVMACREIEQSLQDLTGATLEEGTGATMSEDEDETA
PMLEGPMDMGSDGHDLMGFGPLMPTDSERSLMERVRQELKIELKQGFKSRIEDVREEILR
KRRAGKLPGDTTTILKQWWQQHSKWPYPTEDDKAKLVEETGLQLKQINNWFINQRKRNWH
NNSQTSTLKSKRKR
>OrUFI06
MATFFSSSTNQRDFTGGGGDGGDMSFQHYPPPSNPYSDSSAGGLIPLPASIVSHSHIAHG
GGDEPAAFREAATADGGEMGLQTQLLMAHGAAARGHQGGLSLSLGTQVPVSLYQYRPAGM
AAASLLSPSQSSPMAGRSAQNSIYVQNSRFLRAARELLDEVVNVRDAIKRKGDKNQGKDS
GECKGGDAAGDDKAGSNPQEQESNSAPELSPSERQDLQNKVTALMAMLDQVDRRYRHYHH
QMQIVMSSFDAVAGGGAARPYTALALQTISRHFRSLRDAIGAQAQAARRGLGEQDASAQG
GGGLSRLRYIDQQLRQQRAMQQFGMMQQPQHAWRPQRGLPESAVSVLRAWLFEHFLHPYP
KDSEKLMLARQTGLSRGQVSNWFINARVRLWKPMIEEMYKEEFGAEMDSNSSSENGGGGG
GKGKDEAISSEDRDEFQSPSSAAAARHAGVAGQLNNPFKSEAMGGAALDVGVGVVGLSSC
LGGAMGTYATGLNLNHHVHHPGAGGTSLLHDALHHHHHGGGGDARFVSYGDMADLGGGGG
YDGGSVSLTLGLQHCNNAGPVPAEQQGLLYGSAGDFDYINGSDDRQRFGPASQLLHDFVA
>OrUFI07
MEQQLPLLAPDSKAATSSPLCLTLDNPTSTSTSPAVPSSAPPPAAALEPSRQSFHERETD
AIKAKIMSHPLYPALLRAFIDCQKVGAPPEVVGRLSALAGELDSRAEDMHLQGQSSDPEL
DEFMETYIDMLVSYRQELTRPIQEADQFFRNMEAQIDSFTLDDNGSEGGNSSEDEQEAGG
GDMASAGLPEITSPCAEDKELKSHLLNKYSGYLSSLWRELSKKKKKGKLPRDARQKLLHW
WQLHYRWPYPSELEKAALAESTGLDAKQINNWFINQRKRHWKPTPPAMEYRSLQPAGAAS
YGGASAGASTSGGGSAVVRGMEGQHFTGGGAYPRGDP
>OrUFI08
MEQFHLLASGGGSKASTTIIPLCLSRDHASTSSPSPAAAVAPPAPPPPAASEQSSHGSGA
GLQSSEAMIKAKIMSHPLYPSLLRAFVDCKKVGAPPEVVGRLSSLAVVTDELESYSGDRW
QPAQQPAADPELDQFMETYCYMLTRYGQELARPIQEAEEFFRGIEEQIDSLALDEDVSYD
YEDEVAGGLPEKSAAFGENEVTTTTRRHLMNKYSGYLNSLWTEISNKKKNSTGHLPRDAR
HKLLQWWHLHYRWPYPSEAEKAALAESTGLDKKQVTNWFINQRKRHWKPKPAAAMDAGFL
QMHPRWLNIPVWKYRFLQATLLRRLPMKIIFTNSYDARYK
>OrUFI09
MATYYSSPGNERDSQAMYPADSGNSSYPVPSAIGNMLYPGNGSSGPYTEFSGIIQHQQNF
MELPGHPTAISQDSSSREPNMVASYTDQRSFGPAKDMRNEMLMHLMDGAHNAGADLIHND
THSSAQIEFGLLNNHNSMSVAPAPGQGLSLSLNTHILAPSYPYWSAKTELLTPHSYHGDD
NRMKNMQSEASQAIRNSKYLKAAQELLDEVVSVWKSIKQKAQKDQAEAGKSDNKEAEGGS
KGEGVSSNPQESTANAAPEISAAEKQELQNKMAKLMAMLDEVDRKYKHYYHQMQIVVSSF
DMVAGSGAAKPYTAVALQTISKHFRCLKDAINDQINVIRKKLGEEESSSGKEGKLTRLRY
IDQQLRQQRAFQQYGLLQQNAWRPQRGLPENSVSILRAWLFEHFLHPYPKDSEKLMLARQ
TGLTRSQISNWFINARVRLWKPMIEDMYKEEIGEADLDSNSSSDNVPRSKDKIATSEDKE
DLKSSMSQTYQPSQLGESKANIGMMSLGGAPAGFHNEGNQDDSFMNLMLKDQRPGEAEGS
LLHDAVAHHSDENARFMAYHLSGLGRYGNSNVSLTLGLQHPDNRLSVQNTHQPGFAGAGE
EIYNSTASLGVAAASSSDYESTNQIDQRQRSSCRIEAAVWLPQAQGLGSCIFFVRVNAPC
CCHVGPGTMASLWVRLTMVASKQLHSQRCGGHYCQLHHHRLEEIAGAGAESHRRDGSSGC
GGAGPMVVLTLGSGAAAAEDDGGGRSRCCCGAGGAAPATMVSALRGSRYLLPAQELLREA
VSAAAASARGGDDDDEAVASFPHDGKSTGIGGGGGVQAKLLSLLSELESRHEHYFGELRR
VSASFEPALGAGATAGYTALMAQAMSHHFGSLRRAILRKLRLHAAAAARTRSALLRLARD
AMEEDDEGDGEEEEEVVNRVVRRTKQAAAARAEQAWRPLRGLPEDAVGVLRAWLFDHFLH
PYPNDNEKLMLAVATGLSRTQISNWFINARVRLWKPMVEEMYNDEFDDDDAGSGGGGASS
SS
>OrUFI10
MATYYSSPGNERDSQAMYPADSGNSSYPVPSAIGNMLYPGNGSSGPYTEFSGIIQHQQNF
MELPGHPTAISQDSSSREPNMVASYTDQRSFGPAKDMRNEMLMHLMDGAHNAGADLIHND
THSSAQIEFGLLNNHNSMSVAPAPGQGLSLSLNTHILAPSYPYWSAKTELLTPHSYHGDD
NRMKNMQSEASQAIRNSNSMSQTYQPSQLGESKANIGMMSLGGAPAGFHNEGNQDDSFMN
LMLKDQRPGEAEGSLLHDAVAHHSDENARFMAYHLSGLGRYGNSNVSLTLGLQHPDNRLS
VQNTHQPGFAGAGEEIYNSTASLGVAAASSSDYESTNQIDQRQRSSCRIEAAVWLPQAQG
LGSCIFFVRVNAPCCCHVGPGTMASLWVRLTMVASKQLHSQRCGGHYCQLHHHRLEEIAG
AGAESHRRDGSSGCGGAGPMVVLTLGSGAAAAEDDGGGRSRCCCGAGGAAPATMVSALRG
SRYLLPAQELLREAVSAAAASARGGDDDDEAVASFPHDGKSTGIGGGGGVQAKLLSLLSE
LESRHEHYFGELRRVSASFEPALGAGATAGYTALMAQAMSHHFGSLRRAILRKLRLHAAA
AARTRSALLRLARDAMEEDDEGDGEEEEEVVNRVVRRTKQAAAARAEQAWRPLRGLPEDA
VGVLRAWLFDHFLHPYPNDNEKLMLAVATGLSRTQISNWFINARVRLWKPMVEEMYNDEF
DDDDAGSGGGGASSSS
>OrUFI11
MEEISHHFGVVGASGVHGGHQHQHQHHHHPWGSSLSAIVAPPPPPQPQQQQTQAGGMAHT
PLTLNTAAAAVGNPVLQLANGSLLDACGKAKEASASASYAADVGAPPEVAARLTAVAQDL
ELRQRTALGVLGAATEPELDQFMEAYHEMLVKYREELTRPLQEAMEFLRRVETQLNTLSI
SGRSLRNILSSGSTTHPSILPSSSIHSKPMFSAPYISSSSEEDQEGSGGETELPEIDAHG
VDQELKHHLLKKYSGYLSSLKQELSKKKKKGKLPKDARQQLLNWWELHYKWPYPSESQKV
ALAESTGLDLKQINNWFINQRKRHWKPSDEMQFVMMDGYHPTNAAAFYMDGHFINDGGLY
RLG
>OrUFI12
MEEISHHFGVVGASGVHGGHQHQHQHHHHPWGSSLSAIVAPPPPPQPQQQQTQAGGMAHT
PLTLNTAAAAVGNPVLQLANGSLLDACGKAKEASASASYAADVGAPPEVAARLTAVAQDL
ELRQRTALGVLGAATEPELDQFMEAYHEMLVKYREELTRPLQEAMEFLRRVETQLNTLSI
SGRSLRNILSSGSSEEDQEGSGGETELPEIDAHGVDQELKHHLLKKYSGYLSSLKQELSK
KKKKGKLPKDARQQLLNWWELHYKWPYPSESQKVALAESTGLDLKQINNWFINQRKRHWK
PSDEMQFVMMDGYHPTNAAAFYMDGHFINDGGLYRLG
>OrUFI13
MEELEGHRGEGRLPPPPPLLPFPKVSVQVYTVPSSSTAASAAAAGGARQAVAPATRDGGD
GGGRAAGVLDDPVKARIVGCPAEAAEEIAAAARVREARQRAAAAASRMPPAPEDPELDQF
MEDYCKLLVECKEELSRPLQEAEEFLRTVESELNSINSGPPLTALISESKAGLDSSDDDE
HEDGSGMEMMEAAEDEDLGIIDPRSDDKALKRHLLRKYSGYLGGLRKELSKKRKKGKLPK
EARQKLLTWWELHYRWPYPSEMEKIALAESTGLEQKQINNWFINQRKRHWKPTEEMEFAV
MEAYHHQSTDAAAAFYVDVDARLVGATAAAPASAVYTARPDHGVWRA
>OrUFI14
MERRRSRRQQAFHPVAAEEEEEEGLVVVGRRSTADDGDSGAAGMGIAAPPCQPGQTTTFV
ISQPTSSKSSPAAIVVRPPATASSSSMSHSQGFHQPSSGAVFGFSSDGFDGRPGSGQDHQ
QHEQQQQQHVAQQSRRDKLRVQGFDPAAAAAGHGLLPIEGDEHGAEPGAMYDHAEAAAAG
ASNMLSEMFNFPSQPPTGPSATELLASQMNANYRFGFRQAAGLAGGEGGWFGGGGAAGRT
GLVLGGASLGSLGETSSPKQQASGMAGLAADPAAAMHLFLMNPQQQQSRSSTSPPPSDAQ
SAIHQHHEAFQAFGGAGAAAFGGGAAAGVVEGQGLSLSLSPSLQQLEMAKQAEELRVRDG
VLYFNRQQQQQQAAAAAASVQQQLPMALHGQVGVLGQQLHGGGYGGPAGVAGVLRNSKYT
RAAQELLEEFCSVGRGQIKGGGGGGSAPNNPNSSKAAASSSGAAQSPSRYNHYCDQMQMV
VNFFDSVMGFGAATPYTALAQKAMSRHFRCLKDAIAAQLRGTCEALGEKDAGTGSGLTKG
ETPRLRAIDQSLRQQRAFHHMGIMEQEAWRPQRGLPERSVNILRSWLFEHFLHPYPSDAD
KHLLARQTGLSRNQVSNWFINARVRLWKPMIEEMYQQECKELEGSSGAGDDPSGADDTHS
PTTTAAAHHQHRHGQLMVEHGGASSGGGAAMSSHKHEPGVVAGPSSSSAAAVADAAFVGI
DPVELLGGDGAAADDLYGRFDPAGAVRVRYGPAGAAAGAAAAAAGDVSLTLGLQHAGAGN
AGPDGSGRFSLRDYSGC
>OrUFI15
MHGYSYSPKRRWASSVVGAFVDRRYNHYCDQMQMVVNFFDSVMGFGAATPYTALAQKAMS
RHFRCLKDAIAAQLRGTCEALGEKDAGTGSGLTKGETPRLRAIDQSLRQQRAFHHMGIME
QEAWRPQRGLPERSVNILRSWLFEHFLHPYPSDADKHLLARQTGLSRNQVSNWFINARVR
LWKPMIEEMYQQECKELEGSSGAGDDPSGADDTHSPTTTAAAHHQHRHGQLMVEHGGASS
GGGAAMSSHKHEPGVVAGPSSSSAAAVADAAFVGIDPVELLGGDGAAADDLYGRFDPAGA
VRVRYGPAGAAAGAAAAAAGDVSLTLGLQHAGAGNAGPDGSGRFSLRDYSGC
>OrUFI16
MESFASLAGGGSSSTTARLPELISPENPDHISPPPLLYQLLAGPESSARQHGHDGHHHGG
GGGAAAAAAVQGQVSPAGAEAAVKAEIMSHPQYSALLAAYLGCKKVGAPPDVLTKLTAVP
AAQQLDEADGHPRRRHEPQRDDDPDQLDQFMDAYCSMLTRYREELERPIQEAAEFFSRVE
TQLDSLAESNCEGTGSSEEEQDQDTSCPEEIDPSDKQLKHQLLRKYGGSLGDLRQVFSKR
TKKGKLPKEARQKLLHWWELHYKWPYPSVRTHHIPFDQFNHIFCTKLTRLKMREIYGVVY
EQEMEKMTLAQTTGLDQKQINNWFINQRKRHWKPTPVAGTAFPTMEAAGGGFRHSGHGGG
LAAAAALPLYMGRPFVVDGMYRLGS
>OrUFI17
MDSNCEGTGSSEEEQDTSCPEAEEIDPSDKQLKHQLLMKYGGSLGDLRQAFSKRTKKGKL
PKEARLKLLHWWELHYDKWPYPSVRTHIYASHLINSTTFFCTKLDLMKMRELIGCTCVYE
QEMEKMTLAQTTGLDQKQISNWFINQRKRHWKPTPVAGMTFPTVEAAGGGFRHSGHGGGL
AAAAALPLYMGSWPFVVDGMYRLGS
>OrUFI18
MEDLYSIHPGISRGGGGGGGGAASEASGVAGGGSSPPHPPPPATTAAAADLTELMKAQIA
GHPSYPSLLSAYIECRKVGAPPEVTTLLEEIGREGRGGGGGATAGGEIGLDPELDEFMET
YCRVLERYKEELTRPFDEAASFLTGIHTQLASLCGGAPPPTDNSDEMVGSSEDEPCSGDA
DAADFGQEHSSRLADHELKEMLLKKYSGCLSRLRSEFLKKRKKGKLPKDARSALMDWWNT
HYRWPYPTEEDKVRLAAMTGLDPKQINNWFINQRKRHWKPSEDMRFALMEGVTGGSSSGT
TLYFDTGTIGP
>OrUFI19
MSSAAGGGGGYGGGGGEHQHQQQHHHLLLGQAAGQLYHVPQHSRREKLRFPPDHPAESPP
PPPPGSWPLPPAFYSYASSSSSYSPHSPTLAHAQLVAHGMPPGAATSGGAQIPSQNFALS
LSSASSNPPPTPRRQFGGGGGGAAGPYGPFTGYAAVLGRSRFLGPAQKLLEEICDVGGRP
AQLDRGSDEGLLDVDAMEAAGSVDHEMDGSDRAVADAVTVSGAEQQWRKTRLISLMEDVC
KRYRQYYQQLQAVVSSFETVAGLSNAAPFASMALRTMSKHFKYLKGIILNQLRNTGKGAT
KDGLGKEDTANFGLMGGGAGLLRGNNVNSFSQPHNIWRPQRGLPERAVSVLRAWLFEHFL
HPYPTDSDKQMLAKQTGLTRNQVSNWFINARVRLWKPMVEEIHNLEMRQLQKNPSLDKNQ
LSMQHTQHSSDSSGKPCDPSNSLQGQSSSMTRNHSISASRHIEDGLSQMPHDISGQNNNR
AYIAEPLPAALPLNLAHRFGLEDVSDAYVMSSFGGQDRHFTKEIGGHLLHDFVG
>OrUFI20
MMAAHHHHHEHHHLLDMSSPPNASGAIISSFDHAAGLLSLHDVAAAADHHHHHLRGGGGG
LQLPSPWSQQQVSLSLYNNAAGAAGSPPSSLVAHQQLAAAQPLMFQLRGSKYLGPVKALL
AEFCSLDVEAMDGAKQQRPPNPNPKIGKWDDVEGSGSWGNLSLSSMDLLDLERRKARILS
MVEEIKMRAVEVSFEAVAGGGAAQVYTKLAMRAMSRHFRCLRDALVGQVRALRNAMGESQ
RDAAGGVAAAAPGATKGDTPRLRVLDQCLRQQRAFQQSGAVDSFPWRPQRGLPERAVAVL
RAWLFEHFLHPYPNDVDKHILARQTGLSRSQVSNWFINARVRLWKPMIEDMYKEETKPES
SDGNNKLNPSAAGNKQQHRDDPKKNYTATTAEASLVQQSSYHLHLRSSGNRNSSSLMIPA
AASTSIDHHHDSSHQLLGGHSYSSAAGLHHGHGGAVSLTLGLQQQQQPFAASMMHQHQQH
QHQHQQQQSFMVEAAEEEEDDVLPYRNLMESQLLHDFAGAS
>OrUFI21
MMAAHHHHHEHHHLLDMSSPPNASGAIISSFDHAAGLLSLHDVAAAADHHHHHLRGGGGG
LQLPSPWSQQQVSLSLYNNAAGAAGSPPSSLVAHQQLAAAQPLMFQLRGSKYLGPVKALL
AEFCSLDVEAMDGAKQQRPPNPNPKIGKWDDVEGSGSWGNLSLSSMDLLDLERRKARILS
MVEEMRAVEVSFEAVAGGGAAQVYTKLAMRAMSRHFRCLRDALVGQVRALRNAMGESQRD
AAGGVAAAAPGATKGDTPRLRVLDQCLRQQRAFQQSGAVDSFPWRPQRGLPERAVAVLRA
WLFEHFLHPYPNDVDKHILARQTGLSRSQVSNWFINARVRLWKPMIEDMYKEETKPESSD
GNNKLNPSAAGNKQQHRDDPKKNYTATTAEASLVQQSSYHLHLRSSGNRNSSSLMIPAAA
STSIDHHHDSSHQLLGGHSYSSAAGLHHGHGGAVSLTLGLQQQQQPFAASMMHQHQQHQH
QHQQQQSFMVEAAEEEEDDVLPYRNLMESQLLHDFAGAS
>OrUFI22
MSTSSNPSYHQLGLDAISCCFVAGGGGAEAAAPFFGFGFGDVDGEFLVASPVAAVGDELA
CAVPLRRPQGSVSEEEVNAAAVAAAAAGGAESCSTVHSVLGSVEFGCGTSSGVTIAQASR
MGRLAGEAPCGDAGGGGWIYGGSGIAPLHGAYYLSGFSSGAGAGFLSPFAASSVAAAAPA
ASELSLRLGATKCSSPSSMANASSEVSCSGLTHVSSGGGLGYHQAAAAGAGAALFHPTHG
DDAAAAAAGELRQAYHSRAPPHFSQVVSRSAVLAHVAQELLNGFVACLLQDVAADAASGV
DGGEASQALSSGFSARITTAPTEDASPGSGGARWAAEAQRLRKLLQLVDEKCNQCVEEMQ
STAARFNSMVRSTGGGGGGLTAAFAGRAVAAAYRRVRRRVMGQLVAAATARSSSSAAAAA
LEEKERSWESSFIQKHWAMQQLRRGDQQSWRPQRGLPEKSVAVLKAWMFENFLRPYPKDS
EKDMLAARSGLSRSQVSNWFINARVRLWKPMIEDMYEELKKTSGGSDGAAEIEHLSSKDV
LSLES
>OrUFI23
MSVTQVRGASRLTPSLPPNCYNNKSSSSSSSSSSSSTSRAAAAAAVRVMAFHYQDHALAM
DAAAAAAETGGHHHPGFVGAGGVVGGGGGGGWEREKAAIAAHPLYERLLEAHVACLRVAT
PVDQLPRIDAQIAARPPPLAAATAAAAAAAAGGAPSGGEELDLFMTHYVLLLCSFKEQLQ
QHVRVHAMEAVMACWELEQTLQSLTGASPREGSGATMSDDEDNQVDSESNMFDGNDGSDG
MGFGPLMLTEGERSLVERVRQELKHELKQGYREKLVDIREEILRKRRAGKLPGDTASTLK
AWWQAHSKWPYPTEEDKARLVQETGLQLKQINNWFINQRKRNWHSNPASSSSDKSKRKRS
NAGDGKAEQSW
>OrUFI24
MSVTQVRGASRLTPSLPPNCYNNKSSSSSSSSSSSSTSRAAAAAAVRVMAFHYQDHALAM
DAAAAAAETGGHHHPGFVGAGGVVGGGGGGGWEREKAAIAAHPLYERLLEAHVACLRVAT
PVDQLPRIDAQIAARPPPLAAATAAAAAAAAGGAPSGGEELDLFMTHYVLLLCSFKEQLQ
QHVRVHAMEAVMACWELEQTLQSLTGASPREGSGATMSDDEDNQVDSESNMFDGNDGSDG
MGFGPLMLTEGERSLVERVRQELKHELKQGYREKLVDIREEILRKRRAGKLPGDTASTLK
AWWQAHSKWPYPTEEDKARLVQETGLQLKQINNWFINQRKRNWHSNPASSSSDKSKRKSW
DVLAVSLQLGTTMYL
>OrUFI25
MSVTQVRGASRLTPSLPPNCYNNKSSSSSSSSSSSSTSRAAAAAAVRVMAFHYQDHALAM
DAAAAAAETGGHHHPGFVGAGGVVGGGGGGGWEREKAAIAAHPLYERLLEAHVACLRVAT
PVDQLPRIDAQIAARPPPLAAATAAAAAAAAGGAPSGGEELDLFMTHYVLLLCSFKEQLQ
QHVRVHAMEAVMACWELEQTLQSLTGASPREGSGATMSDDEDNQVDSESNMFDGNDGSDG
MGFGPLMLTEGERSLVERVRQELKHELKQGYREKLVDIREEILRKRRAGKLPGDTASTLK
AWWQAHSKWPYPTEEDKARLVQETGLQLKQINNWFINQRKRNWHSNPASSSSDKSKRKRY
RVVDF
>OrUFI26
MDQSFGNLGGGGGAGGSGKAAASSFLQLPLSTAAAATAYYGTPLALHQAAAAAGPSQYHG
HGHPHHGGGHHHSKHGGAGGGEISVAEAESIKAKIMAHPQYSALLAAYLDCQKVGAPPEV
LERLTATAAKLDARPPGRHDARDPELDQFMEAYCNMLAKYREELTRPIDEAMEFLKRVES
QLDTIAGGAHGGGGGGAGSARLLLADGKSECVGSSEDDMDPSGRENEPPEIDPRAEDKEL
KFQLLKKYSGYLSSLRQEFSKKKKKGKLPKEARQKLLHWWELHYKWPYPSETEKIALAES
TGLDQKQINNWFINQRKRHWKPSEDMPFVMMEGFHPQNAAALYMDGPFMADGMYRLGS
>OrUFI27
MAFHGHLPHEMTMQALGADDAAVAAAAAAGGVGAGGAPAWMRYNDGSFLHLQTTSDSSAS
PSGAAAAAAAAAAAAAAGVQQWMGGGGGGEDAVAAAMGGGGEADAARCKAEILAHPLYEQ
LLSAHVACLRIATPVDQLPRIDAQLAQSQGVVAKYSALAAAAAGDDGRELDQFMTHYVLL
LCSFKEQLQQHVRVHAMEAVMACWELEQNLQSLTGASPGEGTGATMSDGEDDQADSEANM
YDPSLDGADNMGFGLPTESERSLMERVRQELKHELKQGYKEKLIDIREEILRKRRAGKLP
GDTTSTLKAWWQSHAKWPYPTEEDKARLVQETGLQLKQINNWFINQRKRNWHSNPSSSTS
MIAEG
>OrUFI28
MAHDPSLGYADYFAAEVDGTGATELYGLQQHQQGVGVAEMFGVRGLMPAAHAHEQSKGVG
ALVVGGGGVDDGGATTLPTVHFGGLGELHHHQHRQSQAPLSLSLHRPEAAATSLLMQQQQ
QHLHHQPSPPAGAASTWQLQQGAWHLRGSRFLLPTQQLLQEFCSLPVKSTTSPSSASKAT
KPPQEEAASGGGSSSWTAPTQIQSMDAAELQRLKGKLYTMLEEVDRRYRRYCEQMRALAA
SFEAVAGERAAASYTRLASRTISRHFRSLRDGVVAQLQAVRKQLGEKDTAVPGMTKGETP
RLRVLDQCLRQHKAYQAGMLESHPWRPQRGLPERAVSILRAWLFEHFLHPYPSDVDKHIL
ARQTGLSRSQVANWFINARVRLWKPMVEEMYAEEMKDEEGSGQSTQASNPQNPNPSSYTS
EVRGGGGGGEDRGEQKPSRAQLLHDAGSLASVVSIGHGGAGRTMVDHHHHQSLNFGMMDQ
LDFDAYEAAGGGQGFGAGGGVSLTLGLQQQHADPHDGVNVAFAAAAAPPNSSGVAAEYLF
MGGGEHQQQLPQTAQFGAVMEGDAASHYRGLSATAAGFHLLHDLAG
>OrUFI29
MGWDGMQVEQRYRQYHQQMQVVVASFEAVAGGGSARTYTALALRTISRQFRCLRDAIAGQ
VRAASRALGEAVDADGGCGRTVGSRLRYIDHQLRQQRALQQLGMMQSSAWRPQRGLPERS
VSILRAWLFEHFLHPYPKDSDKIMLAKQTGLTRSQVSNWFINARVRLWKPMVEEMYLEET
KDQDGGGGAGAGDEGSKPGGSKGGGAGVNGGVVDSAAKMDSKAAHMESGGGVHPSLLELA
GDHQAQAGFYDDDDEDGGAAAALQQKLKKARTEEQQQAAFHVSDVATLHAHAAAAAAARH
DEVSHRELLMKFMESGSAGAGAGAAARDHHHEHHGGVGYSLFAPAPYGQFATEQFAFAGH
GGGGGGGGVSLTLGLPHGAEQTASFLMTSSNGSDGAGHVAGGGGYDMNMQSTKSFAAQLM
RDFVA
>OrUFI30
MAAYFTGGGAGTDVVQAAGTDGLQTLYLMNPSYVGFTDAAAAPGGGAAAANMVFLNSAVS
TLTPASFSRHHQPTPAAQHFVGIPLQSGYNLWGPDATGGNDVSPPRHGAQQQAPAAAGTS
AAAVSPVLSLSSREAAPPVTVAAAAAAAAVPGGTDQEKVVMRSRYLKAAQELLDEAVSVS
KGAATAVKKKEDSEGGVSGGGGGAEDGGGSKSGAAAEMSTAERQELQMKKSKLLNMLDEV
EQRYRQYHRQMQGVAAAFEAAAGAGSATTYTSLALRTISRQFRCLRDAIAAQVRAASRGL
GEDCGDDEGGGGGGRTTVGSRLRFIDHQLRQQRAMQQLGMVHAAAAGGAAGGGGGGRLRP
PRLALRAFPPPDSDKVMLAKQTGLTRSQVSNWFINARVRLWKPMVEEMYAEETKAKEEEE
EEHDAAAAAAGDRGGVAEQAPSKPDDSAGIGMSSSSPAVAASRSVGVHAGDQHAQASFYG
GGGGGGDDPFQCRIKKARTTTADEPAAAAAFHVSGEAAVSHRELLMKFTEAGGEGVRTGH
PHVNDDDDDVPGGAGGYSLFTAAQYGHQFGSDHFAFAGHGGGGGGGVSLTLGLPHGADQT
PASFLIGAGAGSDGGGAPVTTAGYDMNMQSTKSLAAQLMRDFVA
>OrUFI31
MATYYSSPGSERDSQTMYSRDPGSASYPMSSALGNLLYLNNPSSGPYTEFSGILQPQQNC
MEMPGPGHASAMSQDPSSRESDMLSSHQGQRSFSHVKDMKNEMLMHMMDGAQGSGSELIH
DDAHTGSQLEFGVLNNHNSSSVPSMQSQGLSLSLNTQIMAPSLPYWSIKPDMLTPQSYHD
NLRGEDMRMKNLQSEASRAIRNSRYLKAAQELLDEVVSVWKSIKQKAQKEKVESGKADGK
ETDGGPKSEGVSSNPQESGANAAPELSTAEKQELQNKMAKLMAMLDEVDRKYKHYYHQMQ
TVVSSFDVVAGPGSAKPYTAVALQTISRHFRCLKDAINDQINVIRKKLGEEENSSGKEGK
LTRLRYIDQQLRQQRAFQQYGMIPQNAWRPQRGLPENSVTILRAWLFEHFLHPYPKDSEK
LMLARQTGLTRSQISNWFINARVRLWKPMIEDMYKEEIGDLEQDSNSSSDNAPRSKDKMA
SSEDKEDLKNSRARICETSQLSESRTSIGAMNVGGAPVGFQNEPNPDDSFMNLMLKDQRS
NEVDGGLLLHNTVAQHSDENARFMAYHLAELGRYGNGNVSLTLGLQHSSSNLVPNAQPGF
PGVNEDDIYNATAPLGVTVASSDYDSMNQMDQRQRFEHSPLLHDFVA
>SlTALE22
MFLLNSVASGNFPHVSLPLQAHAQGHLVGVPLPGDFQDSNRPSIQEISASHHGLLSRLWT
SGDQSTPRGGGGGGEGNGSKSHIPSSTVVSPNSGSVGGTTTDFASQLGFQRPGLVSPTQA
HHQGLSLSLSPQQQMNFGSSLPLDHREISTTNHQVGILSSSPGVNTSNIDHTRGSGALSS
FSISNGMILGSKYLKVAQDLLDEVVSVGKNIKLSEVGGAKEKHKLENELISLASDDIESN
TQKNSGVELTTAQRQELQMKKAKLVSMLDEVDQRYRQYHHQMQMIATSFEQTTGIGSSKS
YTQLALHTISKQFRCLKDAISGQIKDTNKTLGEEENIGGKIEGSKLKFVDHHLRQQRALQ
QLGMMQTNAWRPQRGLPERAVSVLRAWLFEHFLHPYPKDSDKIMLAKQTGLTRSQVSNWF
INARVRLWKPMVEEMYMEEVKKNNQEQNGLDQKIIEPNNNEIVGSKSSAPQEKLPISSNI
IHDATSNDISTSTISTSPTGGGGSMPAQTVGGFSLIRSLNMDNIDDQRNNKKARNEMQSS
TIISMEREIMNKVKSEKFNNTQTRECYTLMTPSYTMDDDQQFGTRFNNQNHEQLATTFHQ
GSNGHVSLTLGLPPNSENQHNYIGLESHYNQPTHHPNISYENIDFQSGKRYATQLLQDYV
S*
>SlTALE17
MAEPLRIIDENFLHTTIVPISFPETVCMNNQNQIMDGHGIPYPFMLQGEAVNTSHGFLNV
PNFPRPVDTEAIHNVLPVGRNRIKEYSVSTSYPISNAYADDQYMEGIPISAVSLANLLAA
RNAMHENPENLAVLAPLSHPTEGQKMDGLDYPNVLNHSFGSYRNYEFDGVSEIGGMVVGR
AGSQPFQLTENVNSNTWFSSETASLSSDSPSGSSRFSNDLCLSLTTSQSAVACGTTIRDQ
CSDISCSGVTNHAFPQRRFDSELTSCNSRNLSLSFGSYKPVYLSQFLTGSRYLRVMQEIL
SEIAQLSLQNHNLVGYRGNGTENGANTSFALNSDAGRGYAAMSSDDSPDGLMGCEAKKKN
LVALLQVVDDQYNQCLDEIHMVISAFHAVTELDPSIHARFALQTISSLYKNLRERISNYI
LAMGEHFNKGGGERGVEKSFETSFIQKQWALQQLKRKDHQLWRPQRGLPERSVSVLRAWM
FQNFLHPYPKDAEKQLLAVKSGLTRSQVSNWFINARVRLWKPMIEEMYAEMNRRKIRAGN
EEDHRRNHKIIESHLFTMK*
>SlTALE14
MYYQGTSDNNIQADHHQQQHNNLGNSNNNIQTLYLMNPNSYMQGYTTTDTQQHLQQQQNQ
HQLLFLNSAPAGGNALSHANIQHAPLQQQHFVGVPLPAVSLHDQINHHGLLQRMWNNQDQ
SQQVIVPSSTVVSATSCGGTTTDLASQLAFQRPIVVSPTPQHRQQQQQQGGLSLSLSPQQ
QQQISFNNNISSSSPRTNNVTIRGTMDGCSSNMILGSKYLKAAQELLDEVVNIVGKSNKG
DDQKKDNSMNKELIPLVSDVNTNSSGGGGGESSSRQKNEVAIELTTAQRQELQMKKAKLL
AMLEEVEQRYRQYHHQMQIIVSSFEQVAGVGSAKSYTQLALHAISKQFRCLKDAISEQVK
ATSKSLGEDEGLGGKIEGSRLKFVDHHLRQQRALQQLGMMQPNAWRPQRGLPERAVSVLR
AWLFEHFLHPYPKDSDKIMLAKQTGLTRSQVSNWFINARVRLWKPMVEEMYLEEVKNQEQ
NSSNTSGDNKNKETNISAPNEEKQPIITSSLLQDGTTQAEISTSTISTSPTAGASLHHAH
NFSFLGSFNMENTTTTVDHIENNAKKPRNHDMHKFSPSSILSSVEMEAKARESTNKGFTN
PLMAAYAMGDFGRFDPHDQQMTANFHGNNGVSLTLGLPPSENLAMPVSQQNYLSNELGSR
PEIGSHYNRMGYENIDFQSGNKRFPTQLLPDFVTGNLGT*
>SlTALE5
MEGGSSGNTSTSCLMMMGYGDHENNNNNNGNGNGNGNGNVTICAPPMMMMMPPPPPSLTN
NNNAETSSNNILFLPFMDNNNNNPQEDNNSSSSSIKSKIMAHPHYHRLLTAYLNCQKIGA
PPEVVARLEEICATSATMGRSSSSSGGGIIGEDPALDQFMEAYCEMLTKYEQELSKPFKE
AMVFLSRIECQFKALTLAPNSSHESALGEAMDRNGSSDEEVDVNNSFIDPQAEDRELKGQ
LLRKYSGYLGSLKQEFMKKRKKGKLPKEARQQLVDWWLRHIKWPYPSESQKLALAESTGL
DQKQINNWFINQRKRHWKPSEDMQFVVMDAAHPHYYMDNVLANHFPMDMTPSLL*
>SlTALE1
MASYFHGNSEIQEGNDGLQTLILMNPGYVGFSEAQHHHAPPPPPQGGGGSNIVFFNSNPL
GNSINLSHAPPPPPSQQQQFVGIPLATAAFTAPSQDSGNNNNNNESFSGLHGFLARSSPY
GFYNPANDITAAREVTRAHQQQQQGLSLSLSSSQQPSFGSFTAAREIVSSPTGSGSASGI
QQQQQQQQQSICSVPLSSKYMKAAQELLDEVVNVGKSMKSSNSTEVVVYNDVKKSKNMVD
MDVQLDGVGPAEKDGAPTNELSTAERQEIQMKKAKLVNMLDEVEQRYRHYHHQMQSVINW
LEQAAGIGSAKTYTALALQTISKQFRCLKDAIIGQIRAASKTLGEEDSLGGKIEGSRLKF
VDNQLRQQRALQQLGMIQHNAWRPQRGLPERAVSVLRAWLFEHFLHPYPKDSDKMMLAKQ
TGLTRSQVSNWFINARVRLWKPMVEEMYLEEIKEHEQNTLGQEKTSKVGEQNEDSTTSRS
IATQDKSPGSDSQKQDNPASSIPMSNATSIPPIGMNIRNQSAGFNLIGSPDIESINVTQG
SPKKPRSNEMLQHSPNSIPSINMDVKPNEEQMSMKFGDDRQDRDGFSLMGGPMNFMGGFG
AYPIGEIARFSTEQFSAPYSTSGTVSLTLGLPHNENLSMSATHHSFLPIPTQNVQIGEPN
HEFGSLNTPTSAHSTSNVYENFNIQNRKRFAAPLLPDFVT*
>SlTALE2
MMDELSKLHSAIVCSHSRRQQEVEVEAEAGPTIINNTTTSFAAVHHHYCQLEAAVAADHN
HHQNNTKSTTNMSDLIKAQIANHPLYPNLLSAYLQCRKVGAPQEMTSILDEISKENNLIS
SSRHSSEIGADPELDEFMESYCAVLVKYKEEFSKPFDEATSFLSNIESQLSSLCKDNLIT
STSFNNYISDEAGGSSDEDLGCEEMEAADSQESPANCEGDNELKEMLMRKYSGYLSSLRK
EFLKKRKKGKLPKEARIVLLDWWKNHYRWPYPTEEEKNRLSEMTGLDQKQINNWFINQRK
RHWRPSEDMKFALMEGVSAGSMYFDGSGGTGNIGT*
>SlTALE3
MATYFPSPSNQRDADQTFQYFRQSLPESYSEASNAPENMMVFMNYSSSGTYSDMLTGTSQ
QQHSCIDIPSIGATSSNTSQQEVLSNLGESRMGIQDFSSWRDSRNEMLADNFFQVAQNVQ
GQGLSLSLGSNIPSGIGISHVQSQNPNQGGGFNMSFGDGDNSQPKEQRNADYFPPDHPGR
DLDAMKGYNSPYGTSSIARTIPSSKYLKAAQYLLDEVVSVRKAIKEQNSKKELTKDSREP
DLDSKNISSDTPANGGSNPHESKNNQSELSATEKQEVQNKLTKLLSMLDEIDRRYRQYYH
QMQIVVSSFDVVAGDGAAKPYTALALQTISRHFRCLRDAICDQIRASRRSLGEQDASENS
KAIGISRLRFVDQHIRQQRALQQLGMMQQHAWRPQRGLPESSVSVLRAWLFEHFLHPYPK
DSEKIMLARQTGLTRSQVSNWFINARVRLWKPMVEEMYKEEAGDAKIDSNSSSEVAPRLA
SKDSKVEERGELHQNTASEFEQYNSGQILESKSYHEADAEMEGASNAETQSQSGMENQTE
EPLPAMDNCTLFQDAFVQSNDRFSEFGSFGSGNVLPNGVSLTLGLQQGEGSNLPMSIETH
VSYVPLRADDMYSTAPTTMVPETAEFNCLDSGNRQQPFWLLPSAT*
>SlTALE11
MSAYYSNLSNQREVLPMSFLPDQKFASYQSTGLSDSPVHLNQHSASVSYSELPSQNYSEV
QTLKGKDEMLFIPPTSESGGMQPIGRAVNAVPNFLENSVMMDPHSFPIKQLLVPNGEQSL
QNQGLSLSLGTQVPPSLHVYSYQDDYTNSSLSSLVGTHVLHSDQGSENKESKVAEYLSFD
LAGGSRAANNPQSSMTLRELNSGVHSHVGSGAAAAIYNSKYLKAAQDLLDEVVNVQEALK
QSDKLRNFNLLSHDRSEEADFKSSSSATGISDDHNNSTKGELSATERHDLESKMTKLFSM
LDEVDRRYKEYYQQMQVVVSSFEMVAGLGAAKPYTSLALKTISRQFRCLRDAIKKQIQVT
RRSLGEQGDSQGERLYRLRYVDQQLRQQRSLQQFGMMRQPWRPQRGLPETAVSVLRAWLF
EHFLHPYPKDSEKIMLARQTGLTRSQVANWFINARVRLWKPMIEDMYKEEFGVAEAGSGA
SPERVAVDSKEKSIAENTGEDIPESFTIPAANCSHLDPSDESSNIVTNVHNNSFTTKFSF
QDGDYEHDRIDCGSNKLQSEQIPIAHRFGPKPTSDGSIIGPVNTYHPSMLGDIMGNQVSL
ALRLQNSQMDQQPISGRPQLRQDEKTDSTHVDISKGEYYYIDPVNQQERFSGSHLLSDFV
V*
>SlTALE6
MGIATQPITLRPCHKYPVIQQVVENLNSMSQDYHHHSLFSFPNGFERSQAEQQQHQHQQA
QQIRRDKLRVQGFEPFEDETSGLPTVYETAGMLSEMFNFPPGNAATNAAELLETQFNPNF
RQPNPRIHAAAAMGNEWFGNHRQGMVVGGGASSQPLGYAKNHTDSMQLFLMNPQPRSPSP
SPPNSTSSTLHMLLPNPSSTPTLQGFPNPAEGSFGQFMTWGNGGASAATATHHLNAQNEI
GGVNVVESQGLSLSLSSSLQHKAEELQMSGEAGGMLFFNQGGSSTSGQYRYKNMNMGGSG
ISPNIHQVHVGYGSSLGVVNVLRNSKYAKAAQELLEEFCSVGRGKLKKNNNKAAANNPSG
GANNEASSKDVPTLSAADRIEHQRRKVKLLSMLDEVDRRYNHYCEQMQMVVNSFDLVMGF
GAAVPYTALAQKAMSRHFRCLKDAIGAQLKQSCELLGEKDAGTSGLTKGETPRLKMLEQS
LRQQRAFHQMGMMEQEAWRPQRGLPERSVNILRAWLFEHFLHPYPSDADKHLLARQTGLS
RNQVSNWFINARVRLWKPMVEDMYQQEAKDEDENSQSQNSGNNIIAQTPTPNSLTNSSST
NITTATAAATTTTAPTTTTALAAAETGTAATPITVTSSKRSQINATDSDPSLVAINSFSE
NQATFTTNIHDPDACRRGNFSGDDGTTTHDHMGSTMIRFGTTAGDVSLTLGLRHAGNLPE
NTHFFG*
>SlTALE19
MASHHQESIIREEIKPRSSSMVTSTGYWFSSDTNNQNPTPHNNIVNHQLQNFETNPDLYN
LSSSTTSSMDQMMIGFPPNNNNPHHVLWKGNFPNKINGVVVDDDDDDHGPSSSKNISEQF
YQHETMLATTTTSHQDSWHHDNNRTLLVDDPSMRCVFPCEGNERPSQGLSLSLCSSNPSS
IGLQSFELRHQDLQQGLIHDGFLGKSTSIQQGYFHHYHQVRDSKYLGPAQELLSEFCSLG
IKKNNDHSSSKLLLKQHDTTATTSKKQLLQSLDLLELQKRKTKLLQMLEEVDRRYKHYCD
QMKGVVSSFEAVAGNGAATVYSALASRAMSRHFRCLRDGIVAQIKATKMAMGEKDSTTTL
IPGSTRGETPRLRLLDQTLRQQKAFQQMNMMETHPWRPQRGLPERSVSVLRAWLFEHFLH
PYPSDVDKHILARQTGLSRSQVSNWFINARVRLWKPMVEEMYLEETKEEEEENVGSQDGS
KALIDEMTINNHQSSHIDQKPNLVRIESECISSIINHHPHDKNDQNYGVIRGGDQSFGAI
ELDFSTNIAYATNGSDHHHHHHGGGGGSGGVSLTLGLQQHGGSSMGLTTFSSQPSHHNHN
HQSSLFYPRDDHDQVQYSSLLDSENQNLPYRNLMGAQLLHDLAG*
>SlTALE9
MSHSFHQQQGFYNFSNVYERSATTTTKHEDMLRVQGFEPQQVEVAAADVEPPPTATVYDD
GGMLTEIISYPSAWRKTATEILDDQIQSSNYRSWPQKEQQHLQQQQQQLLPQSIINDTEL
PLMNPHIKPSSPPRSSSSLHMLLPNSVDTNNLLHHQGFHLLNPAPVETPSQFTWIPGSSS
GEDNSARIGRVVDGQGLSLSLSRNFEAAAKLEDLRIGNGEIYLHNNQGLLGPINNNNHHH
HHHQLLHSGVIMDHRTPPHPHPLPPHSSTGHHHQIHVGYAASSPRISNALRNSRYVKATQ
ELLEEFCCVGRGNFKNQRVKKLDDDQNPNSNSESEDHRGPSKDNHPPLSAAERSEYQRRK
IKLLSMLDEACHARYTRYCEQMQAMVNSFDSVIGYGAAAPYTALAQKAMSRHFRCIKDAI
VGQLKQTCKYLGEKDVTGTSGLTKGETPRLKMLDQKLRQQKALHQMGMLDSDAWRPQRGL
PERSVNVLRAWLFEHFLHPYPSEADKHLLSRQTGLSKNQVSNWFINARVRLWKPMVEEIS
KLNANERDPSENIINYRQYALGNQLVMLQSDDTTTASTSTHHYFTAVNAVDLVADPNAVN
TAAFGSQQAGDVSLTLGLRHSENTLKI*
>SlTALE4
MSQEYHHQGLASNEFERPQDQHHHQQQHIGQQIQQEKLRVEQGFEPRGGESSGIQVYETD
GMLSEMFNFQTTSTAAMTATELLQEQLSHSNQQPHHQPWFGNRQEIVVGGSLQVPFGDNT
KDDVNAKVLSNRDSVTAYYQRQHNQVPSISTTESMQLFLMNPQPNSPSQLSTPSALHQGF
TSPVGGHFSQFMCGGASTSSNPIGGVNVLDQGQGLSLSLSSTLQHLEASKVEDLRMSSGG
EMLFFNQENQNHHNISFGSSLGLVNVLRNSKYVKATQELLEEFCCVGKGQLFKKINKVSR
NITSPTINPSGSNNNNSSSSKDIIPPNLSTADRLDHQRRKVDKRYNHYCEQMQMVVNSFD
LVMGFGAAVPYTSLAHKAMSRHFKCLKDGVGAQLKKTCEALGEKDVSNTTSSGLTKGETP
RLKLLEQNLRQQRAFQQMGIVMEQEAWRPQRGLPERSVNILRAWLFEHFLHPYPSDADKH
LLARQTGLSKNQVANWFINARVRLWKPMVEEMYQREANEDDDMNSRNTQRPTPDITTTNS
KITETKSAAATENDPSMNTHYSSSMQTQLNNSPTIQHESHRSGAEYDGTTDIGSKIMTFG
TTTPADVSLTLGLHHAGNLPHFYN*
>SlTALE23
MSDQVSEFHVAQHSRRERLRITSSEELDIIHQYGNISYDPSVVLSSSEMINFATTTTGTT
DVAQNCSNWRSLQHSSCGWNNVTNFNSSGSVIETNNYLSPMFVGGERGVLSGSLNLNSSS
IDEKPNFYGGFNELHQSIPDTITSNAEFSSSVLYHDTLQEVVKSATKGNQGVDTRRVGSW
IEDESYVDQSRHLYDKSSGLGTNLRTNVSDNSSVQGLALSLAPVPRTNTMQMEKRNNVMV
PENFAIAQRSAVPLGPFTGYATILKSSKFLRPAQQLLDELCDLAAGSSNVIKCSNFSKKV
RDGFRVSCDVNAAAESSSGGGGGGVGDSSGLNESNVCPEYLQKKAKLIFMQEEICKRYKQ
YHQQMQMVVSSFETVAGLSAATPYISLALKTVVQHFKSLRNAITDHLKNIRQALGEDLPS
PASGMSNKGDGNSSRLKFVDQTSLHKQKSGSTAGVAFLESQQHVWRPQRGLPERAVAILR
AWLFDHFLHPYPTDSDKHMLASQTGLTRNQVSNWFINARVRVWKPMVEEIHMLETKGGDP
TRKSDVNKLVTERTNHVNCGQHLSYVLLNMSGVVMPEKQEICHGGIGPSERLDESSSDHH
MWRNQEKRSRIECHNISDGSSMDGSLMGFVPHQRNGVEIGGNIGAVSLTLGLRQNAEAAQ
QQQQLQLHEHRLRQQFGGHIIHDFVD*
>SlTALE20
MAEGFEPYHVPQQSRRDKLRVLLDENNNSNCQIPPLYDPSIVLSSDLSIFQEINGNPFLY
TSQIPRFLDHNNTNTNSNSNSNGQGNLSLSLSSLHNNDLSSSKSITTTTSCVPLGPFTGY
SSILKRSKFLKPAQILLDELCHVTKGIYVDDSNDDASNLMMDTPQGFTNGEEQFGKKKSR
LISMLDEVYHKYKQYHEQLQMVVASFESVAGLGNAAPFANVAIKTMSKHFKCLKDAIIDQ
LQFTTRKSSHGQINCERGVGISGKGIYCQRQETQPVWRPQRGLPERAVTVLRAWLFDHFL
HPYPTDTDKVMLAKQTGLSRNQVSNWFINARVRLWKPMVEEIHMLETREGHNKSSSHREG
PNNNNNNDSNNPIEHFPMSNSNACESNTPSTSTSRLQDLPSKRTRNELTNIPNNIGRIAD
SINLSYGNLSTGVGGGVSLTLGLHQNSGNIGLSEPFPMNAARRFGIDSSTSSGRVIFGGF
DEQNGQFGRNNSMVGGQFLHDFAG*
>SlTALE10
MTSQIGSQHFDMYQSDTTTAYQPHGGLSRSIEFVNHPDFTTDSHDVNHSRHLMDLLGASH
DANTNQQAQRLSLSLGSHSLVSTFTNNPSYMNQEIDQRNNEFSFSAAAMNQSFSNVCGTE
SFVSAIGNSKYLKPTQSLLEELVCIGGKTIDSSNEKFIRRLSRNSKKGSLSLRAMLKGEI
PPNNELFNERHELYVKIMKLIALLEEVERRYEQYYQHMEEVTSTFEVIAGFGAGKAYTAL
ALQAMSRHFCCLRDSIISQINFIRQKMPRDVPKISSGLSHLSLFEKETLQNRISLQQLGI
IQSNRQAWQPIRGLPETSVAFLRSWLFEHFLHPYPNDSEKLMLSSQTGLSKNQVSNWFIN
ARVRLWKPMIEEMYKEEFAESSVESDNLLNREAVTDSAEE*
>SlTALE21
MCCKKDLKHIMSHNKAEEISLELMQDISGIYAHKLLQDHHHSLGTMDEVSNHEHMRNNSK
LISMLDEVHRRYKEYYEQLQGVVSSFESVAGVGNASPFANLSLKALSKHFRCLIKAICDQ
MKSCDGIGKGNYNNLERGGYVWRPQRGLPERAVTVLRAWLFEHFLHPYPTDSDKVMLAKQ
TGLSRNQVSNWFINARVRVWKPMVEEIHMLETNKSSSHINNNDPEMNLSSSGGVSLTLGL
HHQNNNKALSFPRNAARRFGIDPNNIIA*
>SlTALE8
MENNNYNNHVSGENSGGQRGHFFYGGNQVLGGAAPIYGRGGDCYDPMIVKTEGGGSTSHH
NHTFHYPSIIRNHHHDSTETSGGGAGAGEVIEALKAKIIAHPQCSNLLDAYMDCQKVGAP
PEVAARLSAVRQEFEARQRASLTDRDVSKDPELDQFMEAYYDMLVKYREELTRPLQEAME
FMQKIEAQLNMLGNAPVRIFNSEDKCEGVGSSEEDQDNSGGETELPEIDPRAEDRELKNH
LLRKYSGYLSSLKQELSKKKKKGKLPKDARQKLITWWELHYKWPYPSESEKVALAESTGL
DQKQINNWFINQRKRHWKPSEDMQFMVMDGLHPQSAAALYMEGHYMGEGPFRLGQ*
>SlTALE12
METYCDILLKYKSDLSRPFDEATTFLNKIEMQLGNLCKDDDEEEEEELSCGDASSSMRRS
EDNELKDRLLRKFGSHLSSLKLEFSKKKKKGKLPKEARQMLLAWWDDHFRWPYPTEADKN
SLAESTGLDPKQINNWFINQRKRHWKPSENMQLAVMDNLSAQFFSSDVD*
>SlTALE24
MEFHDHFSQELGLQQQQQQHNVDDDVSDQSMNFSVKLSQQYRDEVNNNEHNNNNNNSNVW
DQSEKYKADILNHHLSEQLLSAHVACLRIATPVDQLPRIDEQLTESQNLVAKYYVVGQSQ
RSLDDKELDQFMANYVLLLSSFKEQLQQHVRVHAMEAVMACWDLDQSLQTLTGVASGEGT
GATMSDDDEDNQVESETYCHYNGILDGQDSNGFGPLVPTENERFLMERVRQELKQEFKQD
YKGKIVDIREEILRKRRAGKLPGDTTSALKAWWKSHSKWPYPTEEDKAKLVKDTGLQLKQ
VNNWFINQRKRNWHSTPSSSSAQKSKRKSAGEKSRNDHFT*
>SlTALE16
MDMPDQNSPILMTSLPEQDVKPLEHQQPPPTSLNREILLPQTQYTGESNSNQWLSRSILQ
RNIQASNDSDLTKDEFGESEAVNWQNAGYKSEILAHPLFEQLLSAHVACLRIATPVDQLP
RIDAQLAQSQQIVGKYSGLGHGNLSDDKELDQFLTHYVLLLCSFKEQLQQHVRVHAMEAV
MACWEIEQSLQSLTGVSPGEGTGATMSDDEDEQVDSDANLFEGSLDGHDSMGFGPLIPTE
SERSLMERVRQELKHELKQGYKEKLVDIREEILRKRRAGKLPGDTTSVLKAWWQSHSKWP
YPTEEDKAKLVEETGLQLKQINNWFINQRKRNWHSNPSSSTALKSKRKR*
>SlTALE18
MQQEEGGLGLMGSSNTSGLGGGDISSMMISSEDHHNRNLNHYNQLKSEIATHPLYEQLLS
AHVACLRVATPIDQLPLIDAQLTQSHNLLRSYASSQQQQQQHSLSHHERQELDNFLAQYL
LVLCSFKEQLQQHVRVHAVEAVMACREIEQNLQLLTGATLGEGTGATMSDDEDELQMDFS
LDVSGGDAHDLMGMGFGLPTESERSLMERVRQELKIELKQGFRSRIEDVREEILRKRRAG
KLPGDTTTVLKNWWQQHSKWPYPTEDDKAKLVEETGLQLKQINNWFINQRKRNWHSNSQS
VTSLKSKRKR*
>SlTALE7
MEEIMYEFGGYSDNHDLEAPEYFECPPEAFSDEELFGSAGNTRSLEVISATNSSIVEEEN
IQAKISSHPLYTKLLLTYLDCRKVGAAPEIVDMLDNIVQENDLHRRSISSTALNQPISDD
SELDDFMVTYCDVLAKLKLDLGRSFNEATTFLNDIQTQLTNLSTTTNISDWVRKKTQLLS
HKAS*
>SlTALE13
METKSTENCKDEEQKNHYYYSNSTSPGLLSSLEDEEIKRKICCHSLYGLLVQTHLDCLKV
CLGITEIDKIDQKTEEKSAKCNKVISHTMDHQTELNNKFSSLTMDQPAELDNFMEAYCVA
LSKLKEAMEEPHLESIKFINHMYSQLSELMELPTSTSTPSNFDGMKAHGNK*
>SlTALE15
MEFQDHFSQEMVLHQQQQQQQQQQNAVLRSMLPESPHHDARKSPPTWLNTSLLRQQHSQF
GNASSPSSAAAAAAVAGGNNFLHLQTSNSDSSNSNQWLSPTAAAGGGGNGGGGGHNDELS
ESMNFAKKMSQQHSGGGEENNNNNNNNNNNNNNEEENSWEREKCKADILNHPLYDQLLSA
HVSCLRIATPVDQLPRIDAQLAQSQNVVAKYSVLGQGQPPLDDKDLDQFMTHYVLLLSSF
KEQLQQHVRVHAMEAVMACWELEQSLQSLTGVAPGEGTGATMSDDDDDQADSDTNFLDGG
FDGPDSMGFGPLVPTESERSLMERVRQELKHELKQGYKEKIVDIREEILRKRRAGKLPGD
TTSVLKAWWQSHSKWPYPTEEDKARLVQETGLQLKQINNWFINQRKRNWHSNPSTSSSQK
SKRKSAGEIKQ*
>Stpgs01
MDELSKLHSAIVCSRSRQQQQQAEAEDEAGPTIINNTHTSFPIHHYRQLEAADHQNNTKS
STNMSDLIKAQIANHPLYPNLLSAYLQCRKVGAPQGMTSILEEISNENNLISSSCHSSEI
GADPELDKFMESYCAVLVKYKEELSKPFDEATSFLNNIKSQLSSLCKDNLITSTSFNSNN
NYISDEAGGTSEEDLGCEEMEAADSPANREGDNELKEMLMRKYSGYLSSLRKEFLKKRKK
GKLPKEARIVLLDWWNTHYRWPYPTEEEKNRLSEMTGLDQKQINNWFINQRKRHWRPSED
MKFALMEGVSAGSMYFDGSGGT*
>Stpgs02
MTSILEEISNENNLISSSCHSSEIGADPELDKFMESYCAVLVKYKEELSKPFDEATSFLN
NIKSQLSSLCKDNLITSTSFNSNNNYISDEAGGTSEEDLGCEEMEAADSPANREGDNELK
EMLMRKYSGYLSSLRKEFLKKRKKGKLPKEARIVLLDWWNTHYRWPYPTEEEKNRLSEMT
GLDQKQINNWFINQRKRHWRPSEDMKFALMEGVSAGSMYFDGSGGT*
>Stpgs03
MSITDEAGGTSEEDLGCEEMEAADSPANREGDNELKEMLMRKYSGYLSSLRKEFLKKRKK
GKLPKEARIVLLDWWNTHYRWPYPTEEEKNRLSEMTGLDQKQINNWFINQRKRHWRPSED
MKFALMEGVSAGSMYFDGSGGT*
>Stpgs04
MVSKDSPPPSHSSILHQFINSDSIMTSQIGSQHFDMYQSDTTTAYQPHGGLSRSIEFVNH
PDFTTDSHDVNHSRHLMDLLGASHDANTNQQAQRLSLSLGSHSLVSSFTNPSYMNQEIDQ
RNNEYSFSAAAMNQSFSNVCGTESFVSAIGNSKYLKPTQSLLEELVCIGGKTIDSSNEKF
IRRLSRNSKKGSLSLRAMLKGEIPPSNELFNERHELYVKIMKLIVLLEEVERRYEQYYQH
MEEVTSTFEVIAAFGAGKAYTVLALQAMSRHFCCLRDAIISQINVIRQKMLRDVPKISSG
LSHLSLFEKETLQNRISLQQLGIIQGNRQAWRPIRGLPETSVAILRSWLFEHFLHPYPND
SEKLMLSSQTGLSKNQVSNWFINARVRLWKPMIEEMYKEEFAESSVESDNLLNREGVTDS
AEE*
>Stpgs05
MSAYYSNLSNQREVLPMSFLPDQKFASYQSTGLSDSPVHLNQHSASVSYSELPGQNYGEV
QTMKGKDEMLFIPPTSESGGMQPIGRAVNAVPNFLENSVMMDPHSFPIKQLLMPNGEQSL
QNQGLSLSLGTQVPPSLHVYSYQDDYTNSSLSSLVGTHVLHSEQGSENKESKVAEYLSFD
LAGGTRAANNPQSSMTLRELNSGVHSHVGSGAAAAIYNSKYLKAVQDLLDEVVNVQEALK
QSDKLRNFNLLGHDRSEEADFKSSSSATGISGDHNNSTKGELSATERHDLESKMTKLFSM
LDEVDRRYKEYYQQMQVVVSSFEMVAGLGAAKPYTSLALKTISRQFRCLRDAIKKQIQVT
RRSLGEQGDSQGERLYRLRYVDQQLRQQRSLQQFGMMRQPWRPQRGLPETAVSVLRAWLF
EHFLHPYPKDSEKIMLARQTGLTRSQVANWFINARVRLWKPMIEDMYKEEFGVAEAGSGV
SPERVPVDSKEKSIAENTGEEIPESFTTPAANCSHLDPSDESRNNVTNVHNNSFTTKFSF
QDGVYEHERIDCGSSKLQSEQIPIAHGFGPKPTSDGSIIGAVNTYHPSMFGDIMGNQVSL
ALRLQNSQMDQQPMSGRPQLRQDEKTDSTHMDIGKGEYYYIDPVNQQERFSGPHLLSDFV
V*
>Stpgs06
MVAGLGAAKPYTSLALKTISRQFRCLRDAIKKQIQVTRRSLGEQGDSQGERLYRLRYVDQ
QLRQQRSLQQFGMMRQPWRPQRGLPETAVSVLRAWLFEHFLHPYPKDSEKIMLARQTGLT
RSQVANWFINARVRLWKPMIEDMYKEEFGVAEAGSGVSPERVPVDSKEKSIAENTGEEIP
ESFTTPAANCSHLDPSDESRNNVTNVHNNSFTTKFSFQDGVYEHERIDCGSSKLQSEQIP
IAHGFGPKPTSDGSIIGAVNTYHPSMFGDIMGNQVSLALRLQNSQMDQQPMSGRPQLRQD
EKTDSTHMDIGKGEYYYIDPVNQQERFSGPHLLSDFVV*
>Stpgs07
MENNYNNQVAGENSGGQRGHFFYGGSHVVGGGAAPIYGRGGDCYDPMIVKTEGGSTSQHH
HTFHYPSIIRNHHQTVQNHHQESTETSASAGAGEVIEALKAKIIAHPQCSNLLDAYMGCQ
KVGAPPEVAARLSAVRQEFEARQRASLTDRDVSKDPELDQFMEAYYDMLVKYREELTRPL
QEAMEFMQKIEAQLNMLGNAPVRIFNSEDKCEGVGSSEEDQDNSGGETELPEIDPRAEDR
ELKNHLLRKYSGYLSSLKQELSKKKKKGKLPKDARQKLITWWELHYKWPYPSESEKVALA
ESTGLDQKQINNWFINQRKRHWKPSEDMQFMVMDGLHPQSAAALYMEGHYMGEAPFRLGQ
*
>Stpgs08
MYYQGTSDNNIQADHQQHHNHGNSSNNNNIQTLYLMNPNNYMQGYTTSDTQQQQQLLFLN
SSPAGSNALCHANIQHAPLQQQHFVGVPLPAVSLHDQINHHGLLQRMWNNQDQSQQVIVP
SSTGVSATSCGGITTDLASQLAFQRPIPTPQHRQQQQQQQGGLSLSLSPQQQQQISFNNN
ISSSSPRTNNVTIRGTLDGSSSNMVLGSKYLKAAQELLDEVVNIVGKSIKGDDQKKDNSM
PLASDVNTNSSGGGGGGESSSRQKNEVAIELTTAQRQELQMKKAKLLAMLEEVEQRYRQY
HHQMQIIVSSFEQVAGIGSAKSYTQLALHAISKQFRCLKDAIAEQVKATSKSLGEEEGLV
GKIEGSRLKFVDHHLRQQRALQQLGMMQPNAWRPQRGLPERAVSVLRAWLFEHFLHPYPK
DSDKIMLAKQTGLTRSQVSNWFINARVRLWKPMVEEMYLEEVKNQEQNSTNTSGDNKNKE
APNEEKHPIITSSLLQDGITTTQAEISTSTISTSPTAGASLHHAHNFSFLGSFNMDNTTT
TTVDHIENNAKKQRNDMHKFSPSSILSSVDMEAKARESSNKGFTNPLMAAYAMGDFGRFD
PHDQQITANFHGNNGVSLTLGLPPSENLAMPVSQQNYLSNDLGSRPEMGSHYNRMGYENI
DFQSGNKRFPTQLLPDFVTGNLGT*
>Stpgs09
MEKRNNVIVPENFAIAHRSAVPLGPFTGYATILKSSKFLRPAQQLLDELCELAAGSSNVI
KCSNFSKKVRDGFRVSCDGNAAAESSSGGGGGGDSSGLNESNECPEYLQKKAKLIFMQEE
ICKKYKQYHQQMQMVVSSFETVAGLSAATPYISLALKTVSQHFKSLRNAITDHLKNIRQA
LGEDLPSPASGMSNKGDGNSSRLKFVDQTSLHKQKSGGGAGVAFLESQQHVWRPQRGLPE
RAVAILRAWLFDHFLHPYPTDSDKHMLASQTGLTRNQVSNWFINARVRVWKPMVEEIHML
ETKGGDQTRKSDVNKLVTERTSHVSRGQHFSNVLLNMSGVVMPEKQEDCQGLIGPSERLD
ESSSDHHMWRNQEKRSRIECHNISAASSMDGSLMGFVPYQRNALDIGGNIGAVSLTLGLR
QNAEAAQQQQQLQLHEHRLRQQFGGHMIHDFVD*
>Stpgs10
MSDQVSEFHVAQHSRRERLRITNSEELEIIHQPYQYGNISYDPSVVLSSSEMINFSSTAT
SSTGGLQHSSCGWNNVTNFNSSGSGVIETSNNLSPMFVGVGVEGVEGGVLSASLNLNSST
IDVKPYFYGGYNEMQQSVSVSDAITSNAEFSSSLLYHDTLQEVVKSATVGNQDVDTRRVG
SWMENESGLMVSNYMDQSHHLYDKNCGLGSNFRTNVSDNSSVQGLALSLSPVPTTNTLQM
EKRNNVIVPENFAIAHRSAVPLGPFTGYATILKSSKFLRPAQQLLDELCELAAGSSNVIK
CSNFSKKVRDGFRVSCDGNAAAESSSGGGGGGDSSGLNESNECPEYLQKKAKLIFMQEEI
CKKYKQYHQQMQMVVSSFETVAGLSAATPYISLALKTVSQHFKSLRNAITDHLKNIRQAL
GEDLPSPASGMSNKGDGNSSRLKFVDQTSLHKQKSGGGAGVAFLESQQHVWRPQRGLPER
AVAILRAWLFDHFLHPYPTDSDKHMLASQTGLTRNQVSNWFINARVRVWKPMVEEIHMLE
TKGGDQTRKSDVNKLVTERTSHVSRGQHFSNVLLNMSGVVMPEKQEDCQGLIGPSERLDE
SSSDHHMWRNQEKRSRIECHNISAASSMDGSLMGFVPYQRNALDIGGNIGAVSLTLGLRQ
NAEAAQQQQQLQLHEHRLRQQFGGHMIHDFVD*
>Stpgs11
MGIATQPITSRPCHKYPVIHQVAENLNSMSQDYHHHSLFSFPNGFERSQAEQQHQQQQQQ
HQQHMAAQQIRRDKLRVQGFEPFEEETSTVYETAGMLSEMFNFPPGTTATNAAELLETQF
NPNFRQPNPRPQQIHAAAMGNEWFGNHRQGMVVGGGASSQQLGYAKNHTPNAAESMQLFL
MNPQPRSPSPSPPNSTSSTLHMLLPNPSSTSTLQGFPNPAEGSFGQFMTWGNGGASAATA
THHLNAQNEIGGVNVVESQGLSLSLSSSLQHKAEELQMSGEAGGMLFFNQGGSSTSGQYR
YKNLNMGGSGVSPNIHQVHVGYGSSLGVVNVLRNSKYAKAAQELLEEFCSVGRGKLKKNN
NKAAANNPNTNPSGANNEASSKDVPTLSAADRIEHQRRKVDRRYNHYCEQMQMVVNSFDL
VMGFGAAVPYTALAQKAMSRHFRCLKDAIGAQLKQCCELLGEKDAGTSGLTKGETPRLKM
LEQSLRQQRAFHQMGMMEQEAWRPQRGLPERSVNILRAWLFEHFLHPYPSDADKHLLARQ
TGLSRNQVSNWFINARVRLWKPMVEDMYQQEAKDGDGDGDEKSQSQNSGNNIIAQTPTPN
SLTNSSSTNMTTTTTTAPTTTTALAAAETGTAATPITVTSSKRSQINATDSDPSLVAINS
FSENQATFPTNIHDPDACRRGNFSGDDGTTTHDHMGSTMIRFGTTAGDVSLTLGLRHAGN
LPENTHFFG*
>Stpgs12
MGIATQPITSRPCHKYPVIHQVAENLNSMSQDYHHHSLFSFPNGFERSQAEQQHQQQQQQ
HQQHMAAQQIRRDKLRVQGFEPFEEETSTVYETAGMLSEMFNFPPGTTATNAAELLETQF
NPNFRQPNPRPQQIHAAAMGNEWFGNHRQGMVVGGGASSQQLGYAKNHTPNAAESMQLFL
MNPQPRSPSPSPPNSTSSTLHMLLPNPSSTSTLQGFPNPAEGSFGQFMTWGNGGASAATA
THHLNAQNEIGGVNVVESQGLSLSLSSSLQHKAEELQMSGEAGGMLFFNQGGSSTSGQYR
YKNLNMGGSGVSPNIHQVHVGYGSSLGVVNVLRNSKYAKAAQELLEEFCSVGRGKLKKNN
NKAAANNPNTNPSGANNEASSKDVPTLSAADRIEHQRRKVKLLSMLDEVDRRYNHYCEQM
QMVVNSFDLVMGFGAAVPYTALAQKAMSRHFRCLKDAIGAQLKQCCELLGEKDAGTSGLT
KGETPRLKMLEQSLRQQRAFHQMGMMEQEAWRPQRGLPERSVNILRAWLFEHFLHPYPSD
ADKHLLARQTGLSRNQVSNWFINARVRLWKPMVEDMYQQEAKDGDGDGDEKSQSQNSGNN
IIAQTPTPNSLTNSSSTNMTTTTTTAPTTTTALAAAETGTAATPITVTSSKRSQINATDS
DPSLVAINSFSENQATFPTNIHDPDACRRGNFSGDDGTTTHDHMGSTMIRFGTTAGDVSL
TLGLRHAGNLPENTHFFG*
>Stpgs13
MGIATQPITSRPCHKYPVIHQVAENLNSMSQDYHHHSLFSFPNGFERSQAEQQHQQQQQQ
HQQHMAAQQIRRDKLRVQGFEPFEEETSTVYETAGMLSEMFNFPPGTTATNAAELLETQF
NPNFRQPNPRPQQIHAAAMGNEWFGNHRQGMVVGGGASSQQLGYAKNHTPNAAESMQLFL
MNPQPRSPSPSPPNSTSSTLHMLLPNPSSTSTLQGFPNPAEGSFGQFMTWGNGGASAATA
THHLNAQNEIGGVNVVESQGLSLSLSSSLQHKAEELQMSGEAGGMLFFNQGGSSTSGQYR
YKNLNMGGSGVSPNIHQVHVGYGSSLGVVNVLRNSKYAKAAQELLEEFCSVGRGKLKKNN
NKAAANNPNTNPSGANNEASSKDVPTLSAADRIEHQRRKVKLLSMLDEVDRRYNHYCEQM
QMVVNSFDLVMGFGAAVPYTALAQKAMSRHFRCLKDAIGAQLKQCCELLGEKDAGTSGLT
KGETPRLKMLEQSLRQQRAFHQMGMMEQEAWRPQRGLPERSVNILRAWLFEHFLHPYPSD
ADKHLLARQTGLSRNQVSNWFINARVRLWKPMVEDMYQQEAKDGDGDGDEKSQSQNSGNN
IIAQTPTPNSLTNSSSTNMTTTTTTAPTTTTALAAAETGTAATPITVTSSKRSQINATDS
DPSLVAINSFSENQATFPTNIHDPDACRRGNFSGDDGTTTHDHMGSTMIRFGTTAGDVSL
TLGLRHAGNLPENTHFFG*
>Stpgs14
MASHHQESIREEIKPRSSSMVTSTGYWFSSDTNNPNPTPHNMVNHQLQNFETNPEMYNLS
STTSSMDQMIGFPPNNNNPHHVLWKGNFLNKINGVDDDDDHGPSSSKNISEQFYQHGSHE
NMLTTTTTHHDDHQGSWHHDNNRTLLVDDPSMRCVFPCEGNERPSQGLSLSLCSSNPPSI
GLQSFELRHQDLQQGLIHDGFLGKSTNIQQGYFHHHHQVRDSKYLGPAQELLSEFCSLGI
KKNNDHSSSKVLLKQHESTASTSKKQLLQSLDLLELQKRKTKLLQMLEEVDRRYKHYCDQ
MKAVVSSFEAVAGNGAATVYSALASRAMSRHFRCLRDGIVAQIKATKMAMGEKDSTSTLI
PGSTRGETPRLRLLDQTLRQQKAFQQMNMMETHPWRPQRGLPERSVSVLRAWLFEHFLHP
YPSDVDKHILARQTGLSRSQVSNWFINARVRLWKPMVEEMYIEETKEEENVGSPDGSKAL
IDDMTIHQSHIDHHQDQKPNLVRIDSECISSIINHHPHEKNDQNYGVIRGGDQSFGAIEL
DFSTNIAYGTSGGDHHHHGGGVSLTLGLQQHGGSGGSSMGLTTFSSQPSHNQSSLFYPRD
DDQVQYTSLLDSENQNLPYRNLMGAQLLHDLAG*
>Stpgs15
MDDEMYGFHSTRDDYADKALMSPENLMMQTEYNNFHNYTNSSILTSNPMMFGSDDIQLSS
EQTNSFSTMTLQNNDNIYQIRSGNCGGGSGSGGSSKDYHDNNDNNNNNEDGSNVIKAKIV
SHPYYPKLLNAYIDCQKVGAPASIVNLLEEIRQQTDFRKPNATSICIGADPELDEFMETY
CDILLKYKSDLSRPFDEATTFLHKIEMQLGNLCKDDGGVSSDEELSCGEADASMRSEDNE
LKDRLLRKFGSHLSSLKLEFSKKKKKGKLPKEARQMLLAWWDDHFRWPYPTEADKNSLAE
STGLDPKQINNWFINQRKRHWKPSENMQLAVMDNLSSQFFSSDD*
>Stpgs16
MDMPDENSPILRTSLPEQSSSDVKPLEHQQPPTWLNREILLPQSQYTVAGAGENLQSNSN
QWLSRSILQRNISDVQASNDSDLNKDEFGQSEVVNWQNAGYKAEILAHPLFEQLLSAHVA
CLRIATPVDQLPRIDAQLAQSQQVAGKYSGLGHGNLADDKELDQFLTHYVLLLCSFKEQL
QQHVRVHAMEAVMACWEIEQSLQSLTGVSPGEGTGATMSDDEDEQVDSDANLFEGSLDGH
DSMGFGPLIPTESERSLMERVRQELKHELKQGYKEKLVDIREEILRKRRAGKLPGDTTSV
LKAWWQSHSKWPYPTEEDKAKLVQETGLQLKQINNWFINQRKRNWHSNPSSSTALKSKRK
R*
>Stpgs17
MDMPDENSPILRTSLPEQSSSDVKPLEHQQPPTWLNREILLPQSQYTVAGAGENLQSNSN
QWLSRSILQRNISDVQASNDSDLNKDEFGQSEVVNWQNAGYKAEILAHPLFEQLLSAHVA
CLRIATPVDQLPRIDAQLAQSQQVAGKYSGLGHGNLADDKELDQFLTHYVLLLCSFKEQL
QQHVRVHAMEAVMACWEIEQSLQSLTGVSPGEGTGATMSDDEDEQVDSDANLFEGSLDGH
DSMGFGPLIPTESERSLMERVRQELKHELKQGYKEKLVDIREEILRKRRAGKLPGDTTSV
LKAWWQSHSKWPYPTEEDKAKLVQETGLQLKQINNWFINQRKRNWHSNPSSSTALKSKRK
RYYVS*
>Stpgs18
MEGGNTNTSCLMMMGYGDHENNNNGNGNASLCAPQMMMMMPPPPPSLTNNNNAETSNNNN
ILFLPFMDTNNNNPQEDNNSSSSSSIKSKIMAHPHYPRLLAAYLSCQKIGAPPEVVARLE
EICATSATMGRNSSSGGIIGEDPALDQFMEAYCEMLTKYEQELSKPFKEAMVFLSRIECQ
FKALTLAPNSSHESALGEAMDRNGSSDEEVDVNNSFIDPQAEDRELKGQLLRKYSGYLGS
LKQEFMKKRKKGKLPKEARQQLVDWWLRHIKWPYPSESQKLALAESTGLDQKQINNWFIN
QRKRHWKPSEDMQFVVMDAAHPHYYMDNVLANHFPMDMTPSLL*
>Stpgs19
MAAEGFEAYHVPQQSRRDKLRGDTNTNTNTNFLPNFYNNNPSYLLNPCDNFLLIKSMDPQ
ISSSFHQINNNPFLYNTNQNHDIDVVSSSTYHNNNSKNSITTYVTPGQGLSLSLSSHNHH
QRNSTTTSNNSTVPLELNLQRYDSSLFTTVQAAATAADCCNNEFLSSKSGGSTTVGPFTG
YASILKGSRFLKPAQQLLEDICGIYAQKLLEDDDSLGIMDDSSIDASNDDGSEHRRNNSK
LISMLDEVYRRYKQYYQQLQGVVASFESVPGLGNAAPFANLSLKALSKHFRCLKNAICDQ
MNYTIKSQTHSHNSQINCDDSTSTRSVGKGNFNYNNFQRTGFVEHHQPVWRPQRGLPERA
VTVLRAWLFDHFLHPYPTDSDKVMLAKQTGLSRNQVSNWFINARVRLWKPMVEEIHMLET
RQANKSSSQRMQGLNNNNNNNIPIEVHFPTSNNSLPSTSSAQQVPSKRTRNNSPEDEMNL
SYSRVGIDQVMSASSGGNGGGVSLTLGLHHQNNNIGIGGLSSESFPRNAARRFGIDANND
GFMFGDGFEPQNHQIGRDHNNNNIIGGQLLHDFVG*
>Stpgs20
MAMYYQGGSEIQADGLQTLYLMNPNYIGYTDTHHHHQQHQQQSANMFFLNSVAAGNFPHV
SLPLQAHAQGHLVGVPLPAGFQDPNRPSIPEIPTSHHGLLSRLWTSGDQNTPRGGGGGGE
GNGSQSHIPSSTVVSPNSGSGGGTTTDFASQLGFQRPGLVSPTQAHHQGLSLSLSPQQQM
NFRSSLPLDHRDISTTNHQVGILSPSPLPSPGTNTNHTRGLGASSSFSISNGMIMGSKYL
KVAQDLLDEVVNVGKNIKLSEGGAKEKHKLDNELISLASDDVESSSQKNIVVELTTAQRQ
ELQMKKAKLVSMLDEVDQRYRQYHHQMQMIATSFEQTTGIGSSKSYTQLALHTISKQFRC
LKDAIFGQIKDTSKTLGEEENIGGKIEGSKLKFVDHHLRQQRALQQLGMMQTNAWRPQRG
LPERAVSVLRAWLFEHFLHPYPKDSDKIMLAKQTGLTRSQVSNWFINARVRLWKPMVEEM
YMEEVKKNNQEQNIEPNNNEIVGSKSSVPQEKLPISSNIIHNASPNDISTSTISTSPTGG
GGSIPAQTVAGFSFIRSLNMENIDDQRNNKKARNEMQNCSTSTILSMEREIMNKVVQDET
IKSEKFNNTQTRECYSLMTPNYTMDDQFGTRFNNQNHEQLATTFHQGNGHVSLTLGLPPN
SENQHNYIGLENHYNQPTHHPNISYENIDFQSGKRYATQLLQDFVS*
>Stpgs21
MAMYYQGGSEIQADGLQTLYLMNPNYIGYTDTHHHHQQHQQQSANMFFLNSVAAGNFPHV
SLPLQAHAQGHLVGVPLPAGFQDPNRPSIPEIPTSHHGLLSRLWTSGDQNTPRGGGGGGE
GNGSQSHIPSSTVVSPNSGSGGGTTTDFASQLGFQRPGLVSPTQAHHQGLSLSLSPQQQM
NFRSSLPLDHRDISTTNHQVGILSPSPLPSPGTNTNHTRGLGASSSFSISNGMIMGSKYL
KVAQDLLDEVVNVGKNIKLSEGGAKEKHKLDNELISLASDDVESSSQKNIVVELTTAQRQ
ELQMKKAKLVSMLDEVDQRYRQYHHQMQMIATSFEQTTGIGSSKSYTQLALHTISKQFRC
LKDAIFGQIKDTSKTLGEEENIGGKIEGSKLKFVDHHLRQQRALQQLGMMQTNAWRPQRG
LPERAVSVLRAWLFEHFLHPYPKDSDKIMLAKQTGLTRSQVSNWFINARVRLWKPMVEEM
YMEEVKKNNQEQNIEPNNNEIVGSKSSVPQEKLPISSNIIHNASPNDISTSTISTSPTGG
GGSIPAQTVAG*
>Stpgs22
MASYFHGNSEIQEGNDGLQTLILMNPGYVGFSETQHHHAPPPPGGSSNNIVFFNSNPLGN
SINLSHAPPPPPPPQQHFVGIPLATAAFTAPSQDSGNNNNNESISALHGFLARSSQYGFY
NPANDITAAREVTRAHHQQQQGLSLSLSSSQQPGFGNFTAAREIVSSPTRSASASGIQQQ
QQQQQSISSVPLSSKYMKAAQELLDEVVNVGKSMRSTNSTEVVVNNDVKKSKIMTDMDGQ
IDGGADKDGTPTTELSTAERQEIQMKKAKLVNMLDEVEQRYRHYHHQMQSVIHWLEQAAG
IGSARTYTALALQTISKQFRCLKDAIIGQIRSAGKTLGEEDSLGGKIEGSRLKFVDNQLR
QQRALQQLGMIQHNAWRPQRGLPERAVSVLRAWLFEHFLHPYPKDSDKMMLAKQTGLTRS
QVSNWFINARVRLWKPMVEEMYLEEIKEQNGLGQEKTSKLGEQNEDSTTSRSIATQDKSP
GSDSQNKSFVSKQDNHLPQHNPASPMPMSNTTSIPPIGMNIRNQSAGFNLIGSPEIESIN
ITQGSPKKPRNNEMLHSPNSIPSINIDVKPNEQQMSMKFGDDRQDRDGFSLMGGPMNFMG
GFGAYPIGEIARFSTEQFSAPYSTSGTVSLTLGLPHNENLSMSATHHSFLPIPTQNIQIG
SEPNHEFGSLNTPTSAHSTSSVYENFNIQNRKRFAAPLLPDFVA*
>Stpgs23
MGFGAAVPYTALAQKAMSRHFKCLKDGVAAQLKKTCEALGEKDASSSSGLTKGETPRLKV
LEQSLRQQRAFQQMGMMEQEAWRPQRGLPERSVNILRAWLFEHFLHPYPSDADKHLLARQ
TGLSRNQVANWFINARVRLWKPMVEEMYQREVNEDDDDDMLENQNRTNTQTPTPNIIITT
NSNITETKSAATATIASDKKPQINVSENDPSIVAMNTHYSSSMPTQLTNFSTIQDESDHI
LYRRSGAEYGTTNMASNSEIGSNMITFGTTTASDVSLTLGLRHAGNLPENTHFFG*
>Stpgs24
MQQEQRGLGLMGSSSTTGLGGGDISSMMISSEDHHNRNLNHQNQLKGEIATHPLYEQLLS
AHVACLRVATPIDQLPLIDAQLSQSHHLLRSYASSQQQQQQQHHSLSHHERQELDNFLAQ
YLLVLCSFKEQLQQHVRVHAVEAVMACREIEQNLQLLTGATLGEGTGATMSDDEDELQMD
FSLDVSGGDAHDLMGMGFGLPTESERSLMERVRQELKIELKQGFRSRIEDVREEILRKRR
AGKLPGDTTTVLKNWWQQHSKWPYPTEDDKAKLVEETGLQLKQINNWFINQRKRNWHSNS
QSVTSLKSKRKR*
>Stpgs25
MVVASFESVAGLGNAAPFANIAIKTMSKHFKYLKDAIIDQLQFTTSKSSHHMHGQINCER
AVGISGKGIYCQRQETQPVWRPQRGLPERAVTVLRAWLFDHFLHPYPTDSDKVMLAKQTG
LSRNQVSNWFINARVRLWKPMVEEIHMLETREGHNKSSQREEPSNNNNDNNNPIEHFPMS
NSHVCESNTPSTSTSRLQDLPSKRTRNELPNIPNNIGRVADSINLSYNGNLSTGVGGGVS
LTLGLHQNSGNIGLSEPFPMNAARRFGIDNNTNSGRFIVGGFDEQNGQFGRNNTMVGGQF
LHDFGG*
>Stpgs26
MAEGFEPYHVPQQSRRDKLRVLLDENNNSNCQIPLYDPSIVLPSDLSIFQEINGNPFLYT
SQIPRFLDHNNNSCSSNSNTNGQGNLSLSLSSLHHTTNDLSSSKSITMTTSCVPLGPFTG
YSLILKRSRFLKPAQILLDELCHVSKGIYVDDDGNSNLMMDPPQGFSNGDEQFGKKKSRL
ISMLDEVYHKYKQYHEQLQMVVASFESVAGLGNAAPFANIAIKTMSKHFKYLKDAIIDQL
QFTTSKSSHHMHGQINCERAVGISGKGIYCQRQETQPVWRPQRGLPERAVTVLRAWLFDH
FLHPYPTDSDKVMLAKQTGLSRNQVSNWFINARVRLWKPMVEEIHMLETREGHNKSSQRE
EPSNNNNDNNNPIEHFPMSNSHVCESNTPSTSTSRLQDLPSKRTRNELPNIPNNIGRVAD
SINLSYNGNLSTGVGGGVSLTLGLHQNSGNIGLSEPFPMNAARRFGIDNNTNSGRFIVGG
FDEQNGQFGRNNTMVGGQFLHDFGG*
>Stpgs27
MDGQNHIVDGHGIPYPFMLQGEAVNSSHGFLNVPNFPRSVDTEAIHNVLPAGRSRIKEFT
VSTSYPISNAYTEDQYMEGIPISAVSLANLLAARNAMHENPENLAVLAQLSHPAEGQKID
GLDYPNVLNHSFGSYRNYEFDGVSEIAGTVVGRAGSQPFQLTENVNSNTWFSSETASLSS
DSPSGSSRFSNELCLSLTTSQSAVACGTTIRDQCSDISCSGVTNQAFPQRRFDSELTSCN
SRNLSLNFGSYKPVHLSQFLTGSRYLRVMQEILSEIAQLSLQNHNLIGYRGNGMENGANT
SFALNSDAGRGYAAMSSDDSPDGDHRIIGLMDCEAKKKNLVALLQVVDDQYNQCLDEIHM
VISAFHAVTELDPSIHARFALQTISSLYKNLRERISNYILAMGEHFNNRGERGVEKSFET
SFIQKQWALQQLKRKDHQLWRPQRGLPERSVSVLRAWMFQNFLHPYPKDAEKQLLAVKSG
LTRSQVSNWFINARVRLWKPMIEEMYAEMNRRKIRAGNEDEANHHRRNHKIIESHLFTMK
*
>Stpgs28
MALHQQQQQQQQQQNAVLRSMLPESPHHDVRKSPPTWLNTSLLRQQHSQFANASSPSSAA
AAAAVAGGNNFLHLQTSNSDSSNSNQWLSPTAAAGGGGGVTGGGGGHNDELSESMNFAKK
MSQQHSGGGEENNNNNNEEENSWEREKCKADILNHPLYDQLLSAHVSCLRIATPVDQLPR
IDAQLAQSQNVVAKYSVLGQGQPPLDDKDLDQFMTHYVLLLSSFKEQLQQHVRVHAMEAV
MACWELEQSLQSLTGVAPGEGTGATMSDDDDDQADSDTNFLDGGFDGPDSMGFGPLVPTE
SERSLMERVRQELKHELKQGYKEKIVDIREEILRKRRAGKLPGDTTSVLKAWWQSHSKWP
YPTEEDKARLVQETGLQLKQINNWFINQRKRNWHSNPSTSSSQKSKRKR*
>Stpgs29
MALHQQQQQQQQQQNAVLRSMLPESPHHDVRKSPPTWLNTSLLRQQHSQFANASSPSSAA
AAAAVAGGNNFLHLQTSNSDSSNSNQWLSPTAAAGGGGGVTGGGGGHNDELSESMNFAKK
MSQQHSGGGEENNNNNNEEENSWEREKCKADILNHPLYDQLLSAHVSCLRIATPVDQLPR
IDAQLAQSQNVVAKYSVLGQGQPPLDDKDLDQFMTHYVLLLSSFKEQLQQHVRVHAMEAV
MACWELEQSLQSLTGVAPGEGTGATMSDDDDDQADSDTNFLDGGFDGPDSMGFGPLVPTE
SERSLMERVRQELKHELKQGYKEKIVDIREEILRKRRAGKLPGDTTSVLKAWWQSHSKWP
YPTEEDKARLVQETGLQLKQINNWFINQRKRNWHSNPSTSSSQKSKRKSAGEIKQ*
>Stpgs30
MQIVVSSFDVVAGEGAAKPYTALALQTISRHFRCLRDAICDQIRASRRSLGEQDASENSK
AIGISRLRFVDHHIRQQRALQQLGMMQQHAWRPQRGLPESSVSVLRAWLFEHFLHPYPKD
SDKIMLARQTGLTRSQVSNWFINARVRLWKPMVEEMYKEEAGDAKIDSNSSSDVAPRLAT
KDSKVEERGELHQNAASEFEQYNSGQILESKSNHEVDVEMEGASNAETQSQSGMENQTGE
PLPAMDNCTLMQDAFVQSNDRFSEFGSFGSGNVLPNGVSLTLGLQQGEGSNLPMSIETHV
SYVPLRADDMYSTAPTTMVPETAEFNCLDSGNRQQPFWLLPSAT*
>Stpgs31
MATYFPSPNNQRDADQTFQYFRQSLPESYSEASNAPENMMVFMNYSSSGAYSDMLTGTSQ
QQHSCIDIPSIGATSSNTSQQEILSNLGGSQMGIQDFSSWRDSRNEMLADNVFQVAQNVQ
GQGLSLSLGSNIPSGIGISHVQSQNPNQGGGFNMSFGDGDNSQPKEQRNADYFPPDNPGR
DLDAMKGYNSPYGTSSIARTIPSSKYLKAAQYLLDEVVSVRKAIKEQNSKKELTKDSRES
DVDSKNISSDTPANGGSNPHESKNNQSELSPTEKQEVQNKLAKLLSMLDEIDRRYRQYYH
QMQIVVSSFDVVAGEGAAKPYTALALQTISRHFRCLRDAICDQIRASRRSLGEQDASENS
KAIGISRLRFVDHHIRQQRALQQLGMMQQHAWRPQRGLPESSVSVLRAWLFEHFLHPYPK
DSDKIMLARQTGLTRSQVSNWFINARVRLWKPMVEEMYKEEAGDAKIDSNSSSDVAPRLA
TKDSKVEERGELHQNAASEFEQYNSGQILESKSNHEVDVEMEGASNAETQSQSGMENQTG
EPLPAMDNCTLMQDAFVQSNDRFSEFGSFGSGNVLPNGVSLTLGLQQGEGSNLPMSIETH
VSYVPLRADDMYSTAPTTMVPETAEFNCLDSGNRQQPFWLLPSAT*
>Stpgs32
MGGGGGVNNEQQNDELCRSGSEMKDKLMEKYSGYITSLKHDFCKKNYNKGKLPKEATQIL
LNWWTTHYNWPYPTDGEKVSLAESTGLDPKQINNWFINQRKRHWKLPSQNMQFPLMETIY
GRHFSQ*
>GsVivt01
MAHPHYHRLLAAYANCQKVGAPPEVVARLEEACASEAAMVRTGTSCIGEDPALDQFMEAY
CEMLTKYEQELSKPFKEAMLFLSRVECQFKALTVSSSDSAGGEGLDRNGSSEEEVDVNNN
FIDPQAEDRELKGQLLRKYSGYLSSLKQEFMKKRKKGKLPKEARQQLLDWWSRHYKWPYP
SESQKLALAESTGLDQKQINNWFINQRKRHWKPSEDMQFVVMDATHPGHYYMDNVLGNPF
PMDLSPTLL*
>GsVivt02
MDQLYGLHSPSSSDYHHPPPFPPENLISPSHYPNFNSPAPFPIFGSDQLLSASSLVVSDA
ASMVAEIQGGGSGEEVSSAIRAKIATHPLYPKLLHAYIECQKVGAPPEVAYLLEEIRRGS
ELCRRNAVSTCLGADPELDEFMETYCDILVKYKSDLARPFDEATAFLNNIETQLNTLCNG
ASRSYVSDEAAGSSEEDLSGGEVEVQECLQTTENQELKDKLLRKYSGYISTLKHEFSKTK
KKGKLPKEARQALLDWWNIHYKWPYPTEEDKIALAESTGLDQKQINNWFINQRKRHWKPS
ENMQFAVMDSIYGPFFMNE*
>GsVivt03
MEDYNQLGENTTSRASFLYTSSVLAPNSSCFQSEAHPVVKTEASTSQHAQKFHYPIIRGH
QTVDHQQQQQGNESFSEVEAIKAKIIAHPQYSNLLEAYMDCQKVGAPPEVVERLAAVRQE
FESRQRSSVTCRDASKDPELDQFMEAYYDMLVKYREELTRPLQEATDFMRRIESQLNMLS
NGPVRIFTSDEKCEGVGSSEEDQDNSGGETELPEIDPRAEDRELKNHLLRKYSGYLSSLK
QELSKKKKKGKLPKDARQKLLNWWELHYKWPYPSETEKVALAETTGLDQKQINNWFINQR
KRHWKPSEDMQFMVMDGLHPQNAALYMESHYMGDGAYRLGP*
>GsVivt04
MLDEARPTGWKLLGNPMISIIVDSRYNHYCEQIQVVVNSFDSKMGFGAANPYTTLARKAM
SRHFRCMKDAILAQLKISCELLGEKDVMAASGLSKGETPRLRLLDQSLRQQRALHQMGMM
EPEAWRPQRGLPERSVNILRAWLFEHFLHPYPSDADKHLLSRQTGLSRNQVSNWFINARV
RLWKPMVEEMYQQDAKEEEAAASSEDREANPQNHQKNSISAQTPRSSTPPASQRSQINAQ
ENDPSLDTINYRNCFSGTQAITQATTTTTTTTTTISQRFPTTHEAGMHQRTVAADDTWCR
GSVFGGEYGTTDAASLGTPAGDVSLTLGLRHAGNLPDKGRLSLRDFGAC*
>GsVivt05
MVSQESSPNPTSSILHQFIISDSFTSPNQFENHHFDAYGSHLRGSNTFPQSLGVLPSIQS
LGERMSRSIDLVQAPAVGEESEISHTRHFMDLLGAANESNHQAHRLSLSLGSHVLMPSVH
YRQRPLNSDFVSSNYLFSGEEAREACNPGVERLCDDYSYVSSAFATPSTSLNRSCSTSYG
TESFVNAVGNSRYLRPTQSLLEEVVNAGGKAIDLSNEKYIGRLSRSGRRGALGFASELKA
ELCGNGSLSAEKQDIQIEIAKLIGLLEEVESRYEEYYHQMEDVVSSFEVIAGVGAAKSYT
ALALQAMFRHFCSLRDAIISQINVARRKLSHDLPKISTGFSQLSLFDQEGRNNRMTLQQL
GMFQSHRQAWRPIRGLPETSVAILRSWLFEHFLHPYPNDSEKLMLASQTGLTKNQVSNWF
INARVRLWKPMIEEMYKEEFAESSVESDPLVASSSTREGGASDNGEGWKG*
>GsVivt06
MQSVGLQLKNATGAPTGNFVTGNPQIVPRTQLGILDAEQNFLPQRLSLSLSTQIPSTVPL
ASFQYQYVNPGLSSRFGSYVSSSAERTISCEGDESSQAKEFRNDEYLPSSFPGTDQSSVK
TEALCNPRYSEIPKVTGADQCLYESFGPANTVLNSKFLKSVQQLLDEVVNVRKTLKQQEF
DKHHKFHGIDPNGLVTNSSCKLSSTERQDLEHKKAKLLSMLDEVDKRYKQYYDQTQIVGS
FFDMLAGFGAAKTYMALALQRISCHFRCLRDAISGQIRITCRNLGEQDTSPNGLGGGMSR
LGYVDQQLRQQRALQQFGGMRHAWRPQRGLPESSVSILRTWLFEHFLHPYPKDSEKIMLA
RQTGLTRSQVANWFINARVRLWKPMVEEIYKEEIGDSETKSKSSPESPPKEPRDDSWASE
DKGEELQETMTSTAAAGGHLGQSHNMTLMAATYHISELSDLGVGSQVSLALGLRHCESDV
PSISGGPLIRGGDIAASVGPDTAEYNCMDSGNQRHRFGKPHLIHDFVV*
>GsVivt07
MKWYNNVKLACVIFYNLVVGLVKGIPKREVGVRCLCYVFIADDDEARAHSDFHHTRICLI
RPLQLLLHNSEPVDSGSKWVDSHTQIYHSSDINSKKEEILFKIDGDSSIRSLPKPLFATT
AGLCDDMRISGASSSSASGISNGVSGMHGVILSSKYLKAAQQLLDEVVNVGNGIKTETPS
KKSSSEATKTLGEGLIGGETSTKRSADLSTAERQEIQMKKAKLLNMLDEVEQRYRQYHHQ
MQIVISSFEQAAGIGSAKTYTALALQTISKQFRCLKDAISGQIRAANKSLGEEDGTGGKI
EGSRLKFVDHQLRQQRALQQLGMIQQNVWRPQRGLPERSVSVLRAWLFEHFLHPYPKDSD
KHMLAKQTGLTRSQVSNWFINARVRLWKPMVEEMYMEEVKDHEENGSGEKTSKSEDNNLE
DSFQIQTRQSHEQECSSSDLNGHSCNISHWRRKCPEPAQVHAHGAIRNGRDGPRKSKETK
EHRCPALPI*
>GsVivt08
MAFHNQLSHDMALQHFTDSHLTENTAVLRGILPEQLGQSSSDGAGKPPSHQQLGGGGGGG
GPTWLNNAILRQQSQYADGSFLHLQTNSDSTSSPATATTTTNQWLSRSMSNKRNGGNNQN
RGDNNGEDMLDCDSGGNWENARYKADILAHPLYEQLLSAHVSCLRIATPVDQLPRIDAQL
AQSQGVVTKYSVLANQPLDDKELDQFMTHYVLLLCSFKEQLQQHVRVHAMEAVMACWELE
QSLQSLTGVSPGEGTGATMSDDEDDQADSEINLFDGSLDGPDSMGFGPLVPTETERSLME
RVRQELKHELKQGYKEKIVDIREEILRKRRAGKLPGDTTSLLKAWWQSHSKWPYPTEEDK
ARLVQETGLHLKQINNWFINQRKRNWHSNPSSSAVLKTKRKSNAGEINNDHFL*
>GsVivt09
MEEVYGLNSTSDYSDKVLMSPENLILPADYQSFFSSAAAFRDYRIPVFGSNELISVASAI
SETASITPEIQREEDVSSVIKAKIASHPCYPRLLEAYIDCQKVGAPPEIACLLDEIRREN
DVCKRDAVSTCLGADPELDEFMETYCDMLEKYKSDLARPFDEATTFLNKIEMQLGNLCND
ASIRSLPDEAVVSSDEDFSGGEEVQEAQPRGEDQELKERLLRRFGGRISSLKLEFSKKKK
KGKLPKEARQTLLEWWNLHYKWPYPTEADKIALAETTGLDQKQINNWFINQRKRHWKPSE
NMQFAVMDNHSGQFFTDD*
>GsVivt10
MERRERGHGEEGEGGDEKWVHDSSVDYKGRVPPRASTGVWKAASFIITIELSERLSYFGL
ATDLFNYFSKVLNQDSKTAAKNVNYWIGVTTVMPLLGGFLADAYTGQFYTVLLSSIIYVM
GLSLLTMSQFIPRLKPCSNRKHCGHPRKVHEVVFFLGMYCVSLGTGGHKPCLESFGADQF
DDNHPVERKKKMSYFNWWNFALCCGLLAGVTVIVYVDEYVGWGASYLILTSCMAFTILTF
YAGKRFYRYRLPEGSPLTPMLQVLVAAIAKRNLPYPSNPDLLYEVPKSHKSKGRLLCHTN
KLRFLDKAAIIEDKESLQSVEKKQSPWRLATVTKVEEMKLVLNMIPIWFTTLTFGLCVAQ
ATTFFIKQSDTMNLEIIKDVSIPSASIYSISAVGMIISVTIYEKILVPLLRRATGTERGI
KILQRIGFGMIFSVLSMSTAALVERKRLRQSKRENPRLFLQNNHPQLFSTFQHAPVHQLH
CPDQNPNPAGFVNSEGVHVVGPSSASFSFPSCGDHSLSSIHNAKDLDHRFSFGADAVSLS
LAPHHRHQRCAPLELNAKRYDVVSVRGGTPKPNNELRSSVPLGPFTGYASILKRSSFLSP
AQQLLDDFCGVGRGVSDSASFDPPLEGSGTAEDPIGCSHGSEHFWKSSRLAPMLDEVYRR
YKLYCQQMHSVVASFETVAGLQNAAPYISFAFKAMSNHFRYLKNAILDQIQFTGKALVGH
NIGKDETPRVWTADQGFHSQKAVQSSMFLQHPIWRSQRGLPDHAVAVLRAWLFEHFLHPY
PTDLEKQILAQRTSLSRNQVSNWFINARVRLWKPMVEEILTLETKQAQMAAEGEANKPTD
PLPSANPLPLRKPFQNTPTQKMEDTQSKRSRNKLSYMFEQRDEQTNFPYNNFSSNYQMGV
SGIEKSASKGISLALGLHQNNRIESSTSFFQPGNK*
>GsVivt11
MSKAENEKKGGQKGKIEKAPTKTHLMPSLFLFTTPPLPPVFSHSKVHNPIPIAHKSNFAN
SMSQDFHQGIFSFSNGFERSAVTHQEQQQQQQHITQQIRRDKLRTAGMLSEMFNFATANQ
NVNNRDSLAQHHHQISSINADSAAAMQLFLMNPQPRSPSPPPQPHPHPHPPATSSTLHML
LPNQSTSLQGFATASAPGGGAFGIVEGQGLSLSLSSSLQHLEAAKAEELRMGDSGMLFYG
QGGVGHNHQVHVGFGSSLGAVNVMRNSKYVKAAQELLEEFCSVGRGQFKKNKFGRHNTNP
NSNPGGGSAGGGGSSSSSKDLPPLSAADRIEHQRRKVKLLSMLDEAWKTNRKFRQVSMNI
LYTRVDRRYNHYCEQMQMVVNSFDLVMGFGAAVPYTALAQKAMSRHFRCLKDAIAVQLKH
SCELLGEKDPSGTSGVTKGETPRLRLLEQSLRQQRAFHQMGMMEQEAWRPQRGLPERSVN
ILRSWLFEHFLHPYPSDADKHLLARQTGLSRNQVSNWFINARVRLWKPMVEEMYQQETKE
EEGSEEREVNQLQSTDGDPSLIAINRQCFSENQAKQATSTIPTTTSTSADVSPPPPVSQC
FPTTHDSDLHHRLPVDDTCRRGSLVSSDFGTTSTNPDIGSTLIRFGTTAGDVSLTLGLRH
AGNLPDKSPFSVRDFGGC*
>GsVivt12
MVDDSSLRCVFPCEGNERPSQGLSLSLSSSNPSSIGLQSFELRHTHHQEQQMMQDGFLGK
AANLNQGNFQLRNSKYLGPAQQLLNECCNLGTKQIDPPRQKAPKTNQWEDENGSSSSCSR
KPSLYSLELMELQKRKSKLLSMLEEVDRRYKHYCDQMKAVVSSFEAVAGNGAARVYSALA
SKAMSRHFRCLRDGIVGQIQATKKAMGEKDPVAPGTTRGETPRLRVLDQALRQQRAFQQM
SMMESHPWRPQRGLPERSVSVLRAWLFEHFLHPYPSDVDKHILARQTGLSRSQVSNWFIN
ARVRLWKPMVEEMYLEETKEQDNLGSPDGATDPDDNGRPNPNPQPPVELDFSSYNHHTAG
AVSFTNDSAHHNFGGSGVSLTLGLQQHGGSGVSLAFSPASQSSLFYSRDPIEDCQPVQYS
LLDGEGQNLPYRNLMGAQLLHDLAG*
>GsVivt13
MQEPGLGMMGGGGIGGLSDGDQQQRQLKGEIVTHPLYEQLLAAHVACLRVATPIDQLPLI
DAQLTQSHHLLRSYASQQHHHGNSLSPHERQELDNFLSQYLLVLCTFKEQLQQHVRVHAV
EAVMACREIEQTLQALTGVSLGEGSGATMSDDEEEMQMDFSLDQGGGDGHDMMGFGPLLP
TESERTLMERVRQELKIELKQGFKSRIEDVREEILRKRRAGKLPGDTTSVLKNWWQQHSK
WPYPTEDDKAKLVEETGLQLKQINNWFINQRKRNWHSNSQSVTALKSKRKR*
>GsVivt14
MATYYPSSNNQRDAAPMHYLREPLPTSYSEVPVLPTNMMYMSYPSSSGSYSDTLAGNAQQ
HNHNCIEIPSVAASDSTQPQHEILSSLSGSHIVEHDFSAWRDGKNEMLVMNSLGGPASLL
HTGQHLQAQGLSLSLGTQIPSGIQIPSIQYRNPNQGFTSFLSPTSSVSGEVDPSSYGMSS
IARTIPHSKYLKAAQQLLDEVVNVRKALKQPDSEKNQNIHELWKASNPQEPVSNSSSELS
PAERQDLQNKLTKLLAMLDEVDRRYKQYYHQMQIVVSSFDVIAGSGAAKPYTALALQTIS
RHFRCLRDAITGQIRATRRSLGEQDTSGNGKGVGISRLRYVDQQLRQQRALQQLGMMQQH
AWRPQRGLPESSVSILRAWLFEHFLHPYPKDSDKIMLARQTGLTRSQVSNWFINARVRLW
KPMVEEMYKEEIGDADMDSNSSSENAPKATKSDIRASEERGDDFQPSTTSTECSSLFPDG
IVQSDGGSDRFMAAAAAAYHMSELGRFGSGTGVSLTLGLQHCEGGSLPISNGGHHSFVGM
RGADMYNPAASSVGTDTADFDCMDPGNRQHRFSSSHLLHDFVA*
>GsVivt15
MRNFRPESHVAQQSRRDKLRVQHQSSTPAHHLEEFPNSLEQLSVHPELNPDLIQVRNVRN
GNVLYDPIVLSSEMLNFSSNSHVFLGSKDAMVGQDSNAVSQDASFPNLSHPISSKAAGDP
QNCDNWKGLGTQQSCDWIVNYANGTVASESNQNPMYVGEVLSASSMKVNNISASSLDLKP
NYSGYQDVQSSITNPSSEISSQDSQKHYGEIHFNSPQLYRNTLQEVVTSAAVGTQGLEMA
SFAHQNIRDTGRDSWEDGGNELVLLPNFGNQSSALRLDSSVAWMTRPVEGCHQWSGGDLG
VLANKSLGDLSTIASDSNAQGLSLSLSSHPSSKIQVAQFGERYESKDLRSGTAAFSCPQD
LKVMSSGYLCSDSKPPVSGKGYGNSLHDIVGTSTYTHRSAGPLGPFTGYATILKSSKFLK
PAQQVLDEFCKAASPKLVKTCEVTRRTSGDVSVSVPDAVNTSDTEVGAAKGGNSAVSSST
FYDSNEISEGGVKSSSCESYRPDYQQKKAKLLFMQEEVCRRYKQYHQQMQMVVSSFETVA
GLSAATPYIALALKTVSRHFRFLKNAISDQLRHIRKALGEDLSSPSTGACTSAGDASSPR
LKFMNQSFPKHKPGGANLGFLEPQQHVWRPQRGLPERAVAILRAWLFEHFLHPYPTDTDK
HMLATQTGLSRNQVSNWFINARVRVWKPMVEEVHMLETKGLAERDQNSGKKDWKSIGEGM
NWVLSSGIKRSDQEWSAKFLEAWTGH*
>GsVivt16
MAHPHYPRLLAAYVNCQKVGAPPEVVARLEEACASEEAMGRSATSCVGEDPALDQFMEAY
CEMLTKYEQELTKPFKEAMLFLSRIECQFKALTVAPSDSVCGSYAGRVGSSEEEVDGNDT
CIDPQAEDRELKGQLLRKYSGYLGSLKQEFLKKKKKGKLPKEARQQLLDWWSRHYKWPYP
SESQKLALAESTGLDQKQINNWFINQRKRHWKPSEDMQFVVMDATHPHYYMDSVMGNPFP
MDCTPTLL*
>GsVivt17
MDDLYRLQHEGISISGANAAAATIDFRRSVENSNVYRFESVETEAGMSDLIKSQIVNHPR
YPNLVSAYIECRKVGAPPEMASLLEEIGRESQPMNSRSGEIGADPELDEFMESYCEVLHR
YKEELSKPFDEATSFLSDIESQLSNLCKGALTAGTSGSYYSDEAAGTSEEELSCGEAEVS
ESQESLGARPGDQELKEMLMRKYSGYLSSLRKEFLKKRKKGKLPKDARTMLLEWWNTHYR
WPYPTEDEKLKLSEVTGLDQKQINNWFINQRKRHWKPSEDMRFALIDGVSGNMGGGPVFL
DTRGGTGSNI*
>GsVivt18
MADGFEPYHVPQQSRRDKLRVVAQNHSGCVEAATNLHGCAGLLPLYDPSLLPSDLLTCAS
ASAHEFQHHSHPLSGSAEACKANPGCVVKEEGVNLMGYVDFDQSFNGGEMVVFKPEPLSL
THHEYGSAIFSDKVTGGYMVPGIVGGSGSTSNDVSRSSVPLGPFTGYASILKGSRFLKPA
QQLLEEFCDVGCGLYAERVSADSSMMDPPMESLSGTGIVDDPLSCGDGGEHRRKKSRLIS
MLDEVYRRYKHYYQQMQAVVASFESVAGLGNAAPYADLALKAMSKHFRCLKNAITDQLQF
TNKAHGQISHGKDESPRFGNTDRGLYGQRPMHSSGFLEHQPVWRPQRGLPERAVTVLRAW
LFEHFLHPYPTDTDKLMLAKQTGLSRNQVSNWFINARVRLWKPMVEEIHTLETRQAQKSS
QREERSADRQSDHLPSANSLVFENPSTSAQRVQDAPSKRTRNELSEVHVGSEEPMNLSYN
NFNVSLTLGLHQNNGIGLSESFPINAAQRFGLGLDANSEGYVIGGFEAQNRHFGRDVIGG
QLLHDFNHDCLFLAFKYLHGR*
>GsVivt19
MCGATAPNQCSERSCSGVTHPCLNEVGLGSEQGSCNSKELSLSFGSYRPAQFSQVISGSR
YLHVIQEILAEILNYSLENLDHSIYSTTRTGGQANVQLSSGYAAQRGLSVMGSDEFPDED
GRYAVPMDPVLQKREVEAKKTQLLALLQVVDDQYNQCLDEIHTVISAFHAATELDPQIHA
RFALHTISLLYKNLRERISNQILAMGTRFTNGCTSEKERPPFESSFIQKQWDLQQLRRKD
HQLWRPQRGLPERSVSVLRAWMFQNFLHPYPKDAEKHLLAVKSGLTRSQVSNWFINARVR
LWKPMIEEMYSEMNRRKGRRNDEESNNSNRRSTISMDNQRYKII*
>GsVivt20
MLGDEKELDQFMTHYVLLLCSFKEQLQQHVRVHAMEAVMACWEIEQSLQSLTGVSPGEGT
GATMSDDEEDQIDSDANLFDGSLEGADSMGFGPLVPTESERSLMERVRQELKHELKQGYK
EKIVDIREEILRKRRAGKLPGDTTSVLKAWWQSHSKWPYPTEEDKAKLVQETGLQLKQIN
NWFINQRKRNWHSNPSTSTVLKSKRKSNAGENSSGDRFM*
>GsVivt21
MATYFHGSSEIQADGLQTLYLMNPNYIGYSDTQQPSAANMLFLNATPNSLNPTNLPNMSL
QNQHFVGIPLPNMGSANSDDQNRSSLHAQPEMSSLQGIVPRFHYNLWGSTDQNPTGNQPQ
IPTAVAAASSGASAVSNGISGMQSVLLGSKYLKAAQQLLDEVANVGKGIKTDSGEETKER
EKVNTISVAASTGEALSGGESSAKRGAELSTAQRQELQMKKAKLVNMLDEVEQRYRQYHQ
QMQIVVSSFEQAAGQGSAKSYTALALQTISKQFRCLKDAISAQIKATSSSLGEEDCSGGK
VEGSRLRFVDHQLRQQRALQQLGMIQHNAWRPQRGLPERAVSVLRAWLFEHFLHPYPKDS
DKHMLAKQTGLTRSQVSNWFINARVRLWKPMVEEMYLEEIKDQEHNEKSTTQNASPAELS
NSTMSTSPMGGSLQVQAGFNLIGSSEIEGMVQRSPKKPRSYDIQSSPSSILSMDMEMKPA
INNGGGFGAYSPIGDIGRFNPEQLAPRFHGNSVSLTLGLPHCENLSLLEMGNGEPDYCGI
NAAQPSHSNAAYDSINIQNRKRFAAQLLPDFVA*
>At1G01
MAVYYTSNVGCYQQEPIFLNHQQQNQQASSSSAAASFTVTGGDTVRNEMVFIPPTTTGDV
VTGNGTVSSSDLSFHDGQGLSLSLGTQISVAPFHFHQYQLGFTSQNPSISVKETSPFHVD
EMSVKSKEMILLGQSDPSSGYAGNGGNGFYNNYRYNETSGGFMSSVLRSRYLKPAQNLLD
EVVSVKKELNQMGKKKMKVNDFNSGSKEIEGGGGELSSDSNGKSIELSTIEREELQNKKN
KLLTMVDEVDKRYNQYYHQMEALASSFEIVAGLGSAKPYTSVALNRISRHFRALRDAIKE
QIQIVREKLGEKGGESLDEQQGERIPRLRYLDQRLRQQRALHQQLGMVRPAWRPQRGLPE
NSVSVLRAWLFEHFLHPYPKESEKIMLAKQTGLSKNQVANWFINARVRLWKPMIEEMYKE
EFGDESELLISKSSQEPNSTNQEDSSSQQQQQQENNNNSNLAYSSADTTNIVFSSETKPD
RVLGNDNDPQQQQINRSSDYDTLMNYHGFGVDDYRYISGSNQQESRFSNSHHLHDFVV
>At1G02
MAVYYTSNVGCYQQEPIFLNHQQQNQQASSSSAAASFTVTGGDTVRNEMVFIPPTTTGDV
VTGNGTVSSSDLSFHDGQGLSLSLGTQISVAPFHFHQYQLGFTSQNPSISVKETSPFHVD
EMSVKSKEMILLGQSDPSSGYAGNGGNGFYNNYRYNETSGGFMSSVLRSRYLKPAQNLLD
EVVSVKKELNQMGKKKMKVNDFNSGSKEIEGGGGELSSDSNGKSIELSTIEREELQNKKN
KLLTMVDEVDKRYNQYYHQMEALASSFEIVAGLGSAKPYTSVALNRISRHFRALRDAIKE
QIQIVREKLGEKGGESLDEQQGERIPRLRYLDQRLRQQRALHQQLGMVRPAWRPQRGLPE
NSVSVLRAWLFEHFLHPYPKESEKIMLAKQTGLSKNQVANWFINARVRLWKPMIEEMYKE
EFGDESELLISKSSQEPNSTNQEDSSSQQQQQQENNNNSNLAYSSADTTNIVFSSETKPD
RVLGNDNDPQQQQINRSSDYDTLMNYHGFGVDDYRYISGSNQQESRFSNSHHLHDFVV
>At1G03
MAVYYTSNVGCYQQEPIFLNHQQQNQQASSSSAAASFTVTGGDTVRNEMVFIPPTTTGDV
VTGNGTVSSSDLSFHDGQGLSLSLGTQISVAPFHFHQYQLGFTSQNPSISVKETSPFHVD
EMSVKSKEMILLGQSDPSSGYAGNGGNGFYNNYRYNETSGGFMSSVLRSRYLKPAQNLLD
EVVSVKKELNQMGKKKMKVNDFNSGSKEIEGGGGELSSDSNGKSIELSTIEREELQNKKN
KLLTMVDEVDKRYNQYYHQMEALASSFEIVAGLGSAKPYTSVALNRISRHFRALRDAIKE
QIQIVREKLGEKGGESLDEQQGERIPRLRYLDQRLRQQRALHQQLGMVRPAWRPQRGLPE
NSVSVLRAWLFEHFLHPYPKESEKIMLAKQTGLSKNQVANWFINARVRLWKPMIEEMYKE
EFGDESELLISKSSQEPNSTNQEDSSSQQQQQQENNNNSNLAYSSADTTNIVFSSETKPD
RVLGNDNDPQQQQINRSSDYDTLMNYHGFGVDDYRYISGSNQQESRFSNSHHLHDFVV
>At1G04
MDGMYNFHSAGDYSDKSVLMMSPESLMFPSDYQALLCSSAGENRVSDVFGSDELLSVAVS
ALSSEAASIAPEIRRNDDNVSLTVIKAKIACHPSYPRLLQAYIDCQKVGAPPEIACLLEE
IQRESDVYKQEVVPSSCFGADPELDEFMETYCDILVKYKSDLARPFDEATCFLNKIEMQL
RNLCTGVESARGVSEDGVISSDEELSGGDHEVAEDGRQRCEDRDLKDRLLRKFGSRISTL
KLEFSKKKKKGKLPREARQALLDWWNLHYKWPYPTEGDKIALADATGLDQKQINNWFINQ
RKRHWKPSENMPFAMMDDSSGSFFTEE
>At1G05
MDGMYNFHSAGDYSDKSVLMMSPESLMFPSDYQALLCSSAGENRVSDVFGSDELLSVAVS
ALSSEAASIAPEIRRNDDNVSLTVIKAKIACHPSYPRLLQAYIDCQKKQVGAPPEIACLL
EEIQRESDVYKQEVVPSSCFGADPELDEFMETYCDILVKYKSDLARPFDEATCFLNKIEM
QLRNLCTGVESARGVSEDGVISSDEELSGGDHEVAEDGRQRCEDRDLKDRLLRKFGSRIS
TLKLEFSKKKKKGKLPREARQALLDWWNLHYKWPYPTEGDKIALADATGLDQKQINNWFI
NQRKRHWKPSENMPFAMMDDSSGSFFTEE
>At1G06
MESGSNSTSCPMAFAGDNSDGPMCPMMMMMPPIMTSHQHHGHDHQHQQQEHDGYAYQSHH
QQSSSLFLQSLAPPQGTKNKVASSSSPSSCAPAYSLMEIHHNEIVAGGINPCSSSSSSAS
VKAKIMAHPHYHRLLAAYVNCQKVGAPPEVVARLEEACSSAAAAAASMGPTGCLGEDPGL
DQFMEAYCEMLVKYEQELSKPFKEAMVFLQRVECQFKSLSLSSPSSFSGYGETAIDRNNN
GSSEEEVDMNNEFVDPQAEDRELKGQLLRKYSGYLGSLKQEFMKKRKKGKLPKEARQQLL
DWWSRHYKWPYPSEQQKLALAESTGLDQKQINNWFINQRKRHWKPSEDMQFVVMDATHPH
HYFMDNVLGNPFPMDHISSTML
>At1G07
MQEAALGMMGATVGGDGDTAVVAEQNRQLKGEIATHPMYEQLLAAHVACLRVATPIDQLP
IIEAQLSQSHHLLRSYASTAVGYHHDRHELDNFLAQYVMVLCSFKEQLQQHVRVHAVEAV
MACREIENNLHSLTGATLGEGSGATMSEDEDDLPMDFSSDNSGVDFSGGHDMTGFGPLLP
TESERSLMERVRQELKLELKQGFKSRIEDVREEIMRKRRAGKLPGDTTTVLKNWWQQHCK
WPYPTEDDKAKLVEETGLQLKQINNWFINQRKRNWHNNSHSLTSLKSKRKH
>At1G08
MDRMCGFRSTEDYSEKATLMMPSDYQSLICSTTGDNQRLFGSDELATALSSELLPRIRKA
EDNFSLSVIKSKIASHPLYPRLLQTYIDCQKVGAPMEIACILEEIQRENHVYKRDVAPLS
CFGADPELDEFMETYCDILVKYKTDLARPFDEATTFINKIEMQLQNLCTGPASATALSDD
GAVSSDEELREDDDIAADDSQQRSNDRDLKDQLLRKFGSHISSLKLEFSKKKKKGKLPRE
ARQALLDWWNVHNKWPYPTEGDKISLAEETGLDQKQINNWFINQRKRHWKPSENMPFDMM
DDSNETFFTE
>At1G09
MAVYYPNSVGMQSLYQESIYLNEQQQQQQQASSSSAASFSEIVSGDVRNNEMVFIPPTSD
VAVNGNVTVSSNDLSFHGGGLSLSLGNQIQSAVSVSPFQYHYQNLSNQLSYNNLNPSTMS
DENGKSLSVHQHHSDQILPSSVYNNNGNNGVGFYNNYRYETSGFVSSVLRSRYLKPTQQL
LDEVVSVRKDLKLGNKKMKNDKGQDFHNGSSDNITEDDKSQSQELSPSERQELQSKKSKL
LTMVDEVDKRYNQYHHQMEALASSFEMVTGLGAAKPYTSVALNRISRHFRCLRDAIKEQI
QVIRGKLGERETSDEQGERIPRLRYLDQRLRQQRALHQQLGMVRPAWRPQRGLPENSVSI
LRAWLFEHFLHPYPKESEKIMLSKQTGLSKNQVANWFINARVRLWKPMIEEMYKEEFGES
AELLSNSNQDTKKMQETSQLKHEDSSSSQQQNQGNNNNNIPYTSDAEQNLVFADPKPDRA
TTGDYDSLMNYHGFGIDDYNRYVGLGNQQDGRYSNPHQLHDFVV
>At1G10
MAVYYPNSVGMQSLYQESIYLNEQQQQQQQASSSSAASFSEIVSGDVRNNEMVFIPPTSD
VAVNGNVTVSSNDLSFHGGGLSLSLGNQIQSAVSVSPFQYHYQNLSNQLSYNNLNPSTMS
DENGKSLSVHQHHSDQILPSSVYNNNGNNGVGFYNNYRYETSGFVSSVLRSRYLKPTQQL
LDEVVSVRKDLKLGNKKMKNDKGQDFHNGSSDNITEDDKSQSQELSPSERQELQSKKSKL
LTMVDEVDKRYNQYHHQMEALASSFEMVTGLGAAKPYTSVALNRISRHFRCLRDAIKEQI
QVIRGKLGERETSDEQGERIPRLRYLDQRLRQQRALHQQLGMVRPAWRPQRGLPENSVSI
LRAWLFEHFLHPYPKESEKIMLSKQTGLSKNQVANWFINARVRLWKPMIEEMYKEEFGES
AELLSNSNQDTKKMQETSQLKHEDSSSSQQQNQGNNNNNIPYTSDAEQNLVFADPKPDRA
TTGDYDSLMNYHGFGIDDYNRYVGLGNQQDGRYSNPHQLHDFVV
>At1G11
MEDFRVRHECSSLRGTLLDSRYAKAVQCLVEEVIDIGGREVELCNNILINQLFPGRRRPG
FALSSEIKSELCSSGFMSLPENHEIHIKITKLLSLLQQVEERFEQYCNQLEQVISSFEEI
AGEGSSKVYTGLALQAMTRHFGSLEEAIISQLNSVRRRFIISHQDVPKIISSGLSQLSLF
DGNTTSSSLQRLGLVQGPQRHAWKPIRGLPETSVAILRAWLFQHFLHPYPNEAEKLVLAS
QTGLSKNQVSNWFINARVRLWKPMIEEMYREEFGDSLDESMQREANDDSN
>At1G12
MATYYKTGSSEIYSRPEFVPGNAMNYTNSFTETFPRDSTNNVSPSKEIQVLSSLGGVSQM
VEIQDSGSWRDQEDNDRNRFPVMRRLGLSSQIETSRGNNNNEYATQVVSGFTRTIHNSKY
LKAAQELLDETVNVKKALKQFQPEGDKINEVKEKNLQTNTAEIPQAERQELQSKLSKLLS
ILDEVDRNYKQYYHQMQIVVSSFDVIAGCGAAKPYTALALQTISRHFRCLRDAISGQILV
IRKSLGGEQDGSDGRGVGISRLRNVDQQVRQQRALQRLGVMQPHTWRPQRGLPDSSVLVL
RAWLFEHFLHPYPKDSDKIMLARQTGLSRGQVSNWFINARVRLWKPMVEEMYKEEFTDAL
QENDPNQSSENTPEITEIQELQTESSSNNGHVPGVASSSMRQNTVAHGGDRFMMVTDMTR
NGNGGMSLTLGIQNSDARGDVPMSGGIDNYKNTISGTDLQYLNSRNHQHQIGSSQLLHDF
VA
>At1G13
MGLATTTSSMSQDYHHHQGIFSFSNGFHRSSSTTHQEEVDESAVVSGAQIPVYETAGMLS
EMFAYPGGGGGGSGGEILDQSTKQLLEQQNRHNNNNNSTLHMLLPNHHQGFAFTDENTMQ
PQQQQHFTWPSSSSDHHQNRDMIGTVHVEGGKGLSLSLSSSLAAAKAEEYRSIYCAAVDG
TSSSSNASAHHHQFNQFKNLLLENSSSQHHHHQVVGHFGSSSSSPMAASSSIGGIYTLRN
SKYTKPAQELLEEFCSVGRGHFKKNKLSRNNSNPNTTGGGGGGGSSSSAGTANDSPPLSP
ADRIEHQRRKVKLLSMLEEVDRRYNHYCEQMQMVVNSFDQVMGYGAAVPYTTLAQKAMSR
HFRCLKDAVAVQLKRSCELLGDKEAAGAASSGLTKGETPRLRLLEQSLRQQRAFHHMGMM
EQEAWRPQRGLPERSVNILRAWLFEHFLNPYPSDADKHLLARQTGLSRNQVSNWFINARV
RLWKPMVEEMYQQEAKEREEAEEENENQQQQRRQQQTNNNDTKPNNNENNFTVITAQTPT
TMTSTHHENDSSFLSSVAAASHGGSDAFTVATCQQDVSDFHVDGDGVNVIRFGTKQTGDV
SLTLGLRHSGNIPDKNTSFSVRDFGDF
>At1G14
MGLATTTSSMSQDYHHHQGIFSFSNGFHRSSSTTHQEEVDESAVVSGAQIPVYETAGMLS
EMFAYPGGGGGGSGGEILDQSTKQLLEQQNRHNNNNNSTLHMLLPNHHQGFAFTDENTMQ
PQQQQHFTWPSSSSDHHQNRDMIGTVHVEGGKGLSLSLSSSLAAAKAEEYRSIYCAAVDG
TSSSSNASAHHHQFNQFKNLLLENSSSQHHHHQVVGHFGSSSSSPMAASSSIGGIYTLRN
SKYTKPAQELLEEFCSVGRGHFKKNKLSRNNSNPNTTGGGGGGGSSSSAGTANDSPPLSP
ADRIEHQRRKVKLLSMLEEVDRRYNHYCEQMQMVVNSFDQVMGYGAAVPYTTLAQKAMSR
HFRCLKDAVAVQLKRSCELLGDKEAAGAASSGLTKGETPRLRLLEQSLRQQRAFHHMGMM
EQEAWRPQRGLPERSVNILRAWLFEHFLNPYPSDADKHLLARQTGLSRNQVSNWFINARV
RLWKPMVEEMYQQEAKEREEAEEENENQQQQRRQQQTNNNDTKPNNNENNFTVITAQTPT
TMTSTHHENDSSFLSSVAAASHGGSDAFTVATCQQDVSDFHVDGDGVNVIRFGTKQTGDV
SLTLGLRHSGNIPDKNTSFSVRDFGDF
>At1G15
MGLATTTSSMSQDYHHHQGIFSFSNGFHRSSSTTHQEEVDESAVVSGAQIPVYETAGMLS
EMFAYPGGGGGGSGGEILDQSTKQLLEQQNRHNNNNNSTLHMLLPNHHQGFAFTDENTMQ
PQQQQHFTWPSSSSDHHQNRDMIGTVHVEGGKGLSLSLSSSLAAAKAEEYRSIYCAAVDG
TSSSSNASAHHHQFNQFKNLLLENSSSQHHHHQVVGHFGSSSSSPMAASSSIGGIYTLRN
SKYTKPAQELLEEFCSVGRGHFKKNKLSRNNSNPNTTGGGGGGGSSSSAGTANDSPPLSP
ADRIEHQRRKVKLLSMLEEVDRRYNHYCEQMQMVVNSFDQVMGYGAAVPYTTLAQKAMSR
HFRCLKDAVAVQLKRSCELLGDKEAAGAASSGLTKGETPRLRLLEQSLRQQRAFHHMGMM
EQEAWRPQRGLPERSVNILRAWLFEHFLNPYPSDADKHLLARQTGLSRNQVSNWFINARV
RLWKPMVEEMYQQEAKEREEAEEENENQQQQRRQQQTNNNDTKPNNNENNFTVITAQTPT
TMTSTHHENDSSFLSSVAAASHGGSDAFTVATCQQDVSDFHVDGDGVNVIRFGTKQTGDV
SLTLGLRHSGNIPDKNTSFSVRDFGDF
>At1G16
MAAFFLGESEMREHSSDLFMMTLNPFREQTTTTNAHDDHFYNLCFGSQQYRPRDEVGHIE
QGNSSISTFSNGGVFRALAPIYLKAAQELLNEIVNVGNGSHGAKQERPVSKESTIYGVED
INGGYKPGVAALQMKKAKLISMGEMVEQRYKQYHDQMQTIISSFEQAAGLGSANSYTHMA
LQTISKQFRAVKDMISLQIKQINKLLGQKEFDEQLKKLGKMAHHHSNAWRPQRGLPEKAV
SVLRSWLFEHFLHPYPRDLDKVMLAKQTGLTKSQVSNWFINARVRMWKPLVEELYSEEMD
IEESRKGSDRYSTKGSSSKQPYNNTTSNESSNTILPAFRQGFTETETPRQNSSSSCSVVM
RFTKQHMNQANFINFNGGFENYHTMDGNSVSLSLGLPHSCDQTFNNIHFESTSHGTENSA
IYSSSTYQIMD
>At1G17
MREHSSDLFMMTLNPFREQTTTTNAHDDHFYNLCFGSQQYRPRDEVGHIEQGNSSISTFS
NGGVFRALAPIYLKAAQELLNEIVNVGNGSHGAKQERPVSKESTIYGVEDINGGYKPGVA
ALQMKKAKLISMGEMVSKIGKLIWEMNLVNYTQVEQRYKQYHDQMQTIISSFEQAAGLGS
ANSYTHMALQTISKQFRAVKDMISLQIKQINKLLGQKEFDEQLKKLGKMAHHHSNAWRPQ
RGLPEKAVSVLRSWLFEHFLHPYPRDLDKVMLAKQTGLTKSQVSNWFINARVRMWKPLVE
ELYSEEMDIEESRKGSDRYSTKGSSSKQPYNNTTSNESSNTILPAFRQGFTETETPRQNS
SSSCSVVMRFTKQHMNQANFINFNGGFENYHTMDGNSVSLSLGLPHSCDQTFNNIHFEST
SHGTENSAIYSSSTYQIMD
>At1G18
MDMIKPDFQQIRRDKFRVEQMNDFPNTWTQQQHQNIRIPNNLDLIGILQNQISVPVQTDL
YQDSAATFMNMPQSIHRDPQGPSNWRISDLSQPSTVNHGYDQAGIRPNNVADLLSDHFSS
RNQILDRPLYVGRDSIPQSSMIRRSEVSCLDDNQKGCVTVACSGTGNEILRSSYDQGSSS
GSYRGEFSFLPSLENQSVAHNASNWNHGPVNVTATSHTNSKKGFPLSLLSDIPPSRDVGN
AAVLSTMNIHGPLGPFTGYASILKSSRFLEPAQKMLEEFCISYASKIISRSESTSMEDDD
DDDDNLSGFSSSSEPLEPKNRLKKAKLLFLQEEVCKWYKLYNHQLQTVMSSFNTVAGLNT
ATPYISLALKRTSRSFKALRTAIAEHVKQISSHSSNGNNNNRFQKRQRSLIGNNVGFESQ
QQHIWRPQRGLPERAVAVLRAWLFDHFLHPYPTDSDKQMLATQTGLSRNQVSNWFINARV
RLWKPMVEEIHTLETKAIKNADTSHNIEPSNRPNTVSSPSHEQTLTGLSGTKRSRLEYMD
MVGFNRGNVSLTLELRRGVDNVIQTQTQDHQFGTGSQMFHDFVG
>At1G19
MAAYFHGNPPEISAGSDGGLQTLILMNPTTYVQYTQQDNDSNNNNNSNNSNNNNTNTNTN
NNNSSFVFLDSHAPQPNASQQFVGIPLSGHEAASITAADNISVLHGYPPRVQYSLYGSHQ
VDPTHQQAACETPRAQQGLSLTLSSQQQQQQQHHQQHQPIHVGFGSGHGEDIRVGSGSTG
SGVTNGIANLVSSKYLKAAQELLDEVVNADSDDMNAKSQLFSSKKGSCGNDKPVGESSAG
AGGEGSGGGAEAAGKRPVELGTAERQEIQMKKAKLSNMLHEVEQRYRQYHQQMQMVISSF
EQAAGIGSAKSYTSLALKTISRQFRCLKEAIAGQIKAANKSLGEEDSVSGVGRFEGSRLK
FVDHHLRQQRALQQLGMIQHPSNNAWRPQRGLPERAVSVLRAWLFEHFLHPYPKDSDKHM
LAKQTGLTRSQVSNWFINARVRLWKPMVEEMYMEEMKEQAKNMGSMEKTPLDQSNEDSAS
KSTSNQEKSPMADTNYHMNPNHNGDLEGVTGMQGSPKRLRTSDETMMQPINADFSSNEKL
TMKILEERQGIRSDGGYPFMGNFGQYQMDEMSRFDVVSDQELMAQRYSGNNNGVSLTLGL
PHCDSLSSTHHQGFMQTHHGIPIGRRVKIGETEEYGPATINGGSSTTTAHSSAAAAAAYN
GMNIQNQKRYVAQLLPDFVA
>At1G20
MAAYFHGNPPEISAGSDGGLQTLILMNPTTYVQYTQQDNDSNNNNNSNNSNNNNTNTNTN
NNNSSFVFLDSHAPQPNASQQFVGIPLSGHEAASITAADNISVLHGYPPRVQYSLYGSHQ
VDPTHQQAACETPRAQQGLSLTLSSQQQQQQQHHQQHQPIHVGFGSGHGEDIRVGSGSTG
SGVTNGIANLVSSKYLKAAQELLDEVVNADSDDMNAKSQLFSSKKGSCGNDKPVGESSAG
AGGEGSGGGAEAAGKRPVELGTAERQEIQMKKAKLSNMLHEVEQRYRQYHQQMQMVISSF
EQAAGIGSAKSYTSLALKTISRQFRCLKEAIAGQIKAANKSLGEEDSVSGVGRFEGSRLK
FVDHHLRQQRALQQLGMIQHPSNNAWRPQRGLPERAVSVLRAWLFEHFLHPYPKDSDKHM
LAKQTGLTRSQVSNWFINARVRLWKPMVEEMYMEEMKEQAKNMGSMEKTPLDQSNEDSAS
KSTSNQEKSPMADTNYHMNPNHNGDLEGVTGMQGSPKRLRTSDETMMQPINADFSSNEKL
TMKILEERQGIRSDGGYPFMGNFGQYQMDEMSRFDVVSDQELMAQRYSGNNNGVSLTLGL
PHCDSLSSTHHQGFMQTHHGIPIGRRVKIGETEEYGPATINGGSSTTTAHSSAAAAAAYN
GMNIQNQKRYVAQLLPDFVA
>At1G21
MAAYFHGNPPEISAGSDGGLQTLILMNPTTYVQYTQQDNDSNNNNNSNNSNNNNTNTNTN
NNNSSFVFLDSHAPQPNASQQFVGIPLSGHEAASITAADNISVLHGYPPRVQYSLYGSHQ
VDPTHQQAACETPRAQQGLSLTLSSQQQQQQQHHQQHQPIHVGFGSGHGEDIRVGSGSTG
SGVTNGIANLVSSKYLKAAQELLDEVVNADSDDMNAKSQLFSSKKGSCGNDKPVGESSAG
AGGEGSGGGAEAAGKRPVELGTAERQEIQMKKAKLSNMLHEVEQRYRQYHQQMQMVISSF
EQAAGIGSAKSYTSLALKTISRQFRCLKEAIAGQIKAANKSLGEEDSVSGVGRFEGSRLK
FVDHHLRQQRALQQLGMIQHPSNNAWRPQRGLPERAVSVLRAWLFEHFLHPYPKDSDKHM
LAKQTGLTRSQVSNWFINARVRLWKPMVEEMYMEEMKEQAKNMGSMEKTPLDQSNEDSAS
KSTSNQEKSPMADTNYHMNPNHNGDLEGVTGMQGSPKRLRTSDETMMQPINADFSSNEKL
TMKILEERQGIRSDGGYPFMGNFGQYQMDEMSRFDVVSDQELMAQRYSGNNNGVSLTLGL
PHCDSLSSTHHQGFMQTHHGIPIGRRVKIGETEEYGPATINGGSSTTTAHSSAAAAAAYN
GMNIQNQKRYVAQLLPDFVA
>At1G22
MEEYQHDNSTTPQRVSFLYSPISSSNKNDNTSDTNNNNNNNNSSNYGPGYNNTNNNNHHH
QHMLFPHMSSLLPQTTENCFRSDHDQPNNNNNPSVKSEASSSRINHYSMLMRAIHNTQEA
NNNNNDNVSDVEAMKAKIIAHPHYSTLLQAYLDCQKIGAPPDVVDRITAARQDFEARQQR
STPSVSASSRDPELDQFMEAYCDMLVKYREELTRPIQEAMEFIRRIESQLSMLCQSPIHI
LNNPDGKSDNMGSSDEEQENNSGGETELPEIDPRAEDRELKNHLLKKYSGYLSSLKQELS
KKKKKGKLPKEARQKLLTWWELHYKWPYPSESEKVALAESTGLDQKQINNWFINQRKRHW
KPSEDMQFMVMDGLQHPHHAALYMDGHYMGDGPYRLGP
>At1G23
MSFNSSHLLPPQEDLPLRHFTDQSQQPPPQRHFSETPSLVTASFLNLPTTLTTADSDLAP
PHRNGDNSVADTNPRWLSFHSEMQNTGEVRSEVIDGVNADGETILGVVGGEDWRSASYKA
AILRHPMYEQLLAAHVACLRVATPVDQIPRIDAQLSQLHTVAAKYSTLGVVVDNKELDHF
MSHYVVLLCSFKEQLQHHVCVHAMEAITACWEIEQSLQSLTGVSPSESNGKTMSDDEDDN
QVESEVNMFDGSLDGSDCLMGFGPLVPTERERSLMERVKKELKHELKQGFKEKIVDIREE
IMRKRRAGKLPGDTTSVLKEWWRTHSKWPYPTEEDKAKLVQETGLQLKQINNWFINQRKR
NWNSNSSTSSTLTKNKRKRTGKS
>At1G24
MDNNNNNNTFSSLDNVMTNQNPLLMDFIPSREDSTSFSTMLPWNTIRSDPLQMGGFDIFN
SMLTNKYLSSSPRSIDVQDNRNVEFMAPPPHPPPLHPLDHLRHYDDSSNNMWGFEANSEF
QAFSGVVGPSEPMMSTFGEEDFPFLISNKRNNELSLSLASDVSDECSEISLCAATRLASE
QASCSSKDISNNVVTQGFSQLIFGSKYLHSVQEILSHFAAYSLDYSSRGTESGAASSAFT
SRFENITEFLDGDSNNSEAGFGSTFQRRALEAKKTHLLDLLQMVDDRYSHCVDEIHTVIS
AFHAATELDPQLHTRFALQTVSFLYKNLRERICKKIISMGSVLERGKDKTQETSMFHQHC
LLQQLKRKNHQIWRPQRGLPEKSVSVLRNWMFQNFLHPYPKDSEKHLLAIRSGLTRSQVS
NWFINARVRLWKPMIEEMYAEMNKRKLNNSHIQPNGPTLRMPKSVMMSQAMHK
>At1G25
MENYPETQFIPGDSMIQNAIVSYSEESAGRERRTEANNVSASQERQALSRFGGVPQMQNI
GQDFGSWRDQASDRNGFQLMSAMAGATGILQTGQGLSLSLGSQILPGIHQISHQNMAPRG
NEYATQSFPGGNQNLDVVRTIPNSKYLKAAQQLLDEAVNVKKALKQFQAEGDKNNENPQE
PNQSTQDSSTNPPADISQSERQEMQSKLTKLLSMLDEVDRRYKQYYQQMQIVVSSFDVIA
GYGAAKPYTALALQTISRHFRSLRDAISGQILVLRKCLGEQQDGSDGKRVGIISRLKYVD
QHLRQQRGFMQPQAWRPQRGLPENSVLILRAWLFEHFLHPYPKDSDKIMLARQTGLSRGQ
VSNWFINARVRLWKPMVEEIYKEEFTENDSNSSSENTPKMSEIGPVAADDEDRAREFSQD
QTKPDHGHGYGEETRGMVQGSHMDGRRFMAVEPTYHVADTSRLGRGDVSLTLGLQNSQGQ
DNVVAMSSEAYNNFSGVDIYENAIPGDEMEYVNPGSRQNRINSSQLVHDFVA
>At1G26
MENYPETQFIPGDSMIQNAIVSYSEESAGRERRTEANNVSASQERQALSRFGGVPQMQNI
GQDFGSWRDQASDRNGFQLMSAMAGATGILQTGQGLSLSLGSQILPGIHQISHQNMAPRG
NEYATQSFPGGNQNLDVVRTIPNSKYLKAAQQLLDEAVNVKKALKQFQAEGDKNNENPQE
PNQSTQDSSTNPPADISQSERQEMQSKLTKLLSMLDEVDRRYKQYYQQMQIVVSSFDVIA
GYGAAKPYTALALQTISRHFRSLRDAISGQILVLRKCLGEQQDGSDGKRVGIISRLKYVD
QHLRQQRGFMQPQAWRPQRGLPENSVLILRAWLFEHFLHPYPKDSDKIMLARQTGLSRGQ
VSNWFINARVRLWKPMVEEIYKEEFTENDSNSSSENTPKMSEIGPVAADDEDRAREFSQD
QTKPDHGHGYGEETRGMVQGSHMDGRRFMAVEPTYHVADTSRLGRGDVSLTLGLQNSQGQ
DNVVAMSSEAYNNFSGVDIYENAIPGDEMEYVNPGSRQNRINSSQLVHDFVA
>At1G27
MGITKTSPNTTILLKTFHNNSMSQDYHHHHHHNQHQGGIFNFSNGFDRSDSPNLTTQQKQ
EHQRVEMDEESSVAGGRIPVYESAGMLSEMFNFPGSSGGGRDLDLGQSFRSNRQLLEEQH
QNIPAMNATDSATATAAAMQLFLMNPPPPQQPPSPSSTTSPRSHHNSSTLHMLLPSPSTN
TTHHQNYTNHMSMHQLPHQHHQQISTWQSSPDHHHHHHNSQTEIGTVHVENSGGHGGQGL
SLSLSSSLEAAAKAEEYRNIYYGANSSNASPHHQYNQFKTLLANSSQHHHQVLNQFRSSP
AASSSSMAAVNILRNSRYTTAAQELLEEFCSVGRGFLKKNKLGNSSNPNTCGGDGGGSSP
SSAGANKEHPPLSASDRIEHQRRKVKLLTMLEEVDRRYNHYCEQMQMVVNSFDIVMGHGA
ALPYTALAQKAMSRHFRCLKDAVAAQLKQSCELLGDKDAAGISSSGLTKGETPRLRLLEQ
SLRQNRAFHQMGMMEQEAWRPQRGLPERSVNILRAWLFEHFLHPYPSDADKHLLARQTGL
SRNQVSNWFINARVRLWKPMVEEMYQQESKEREREEELEENEEDQETKNSNDDKSTKSNN
NESNFTAVRTTSQTPTTTAPDASDADAAVATGHRLRSNINAYENDASSLLLPSSYSNAAA
PAAVSDDLNSRYGGSDAFSAVATCQQSVGGFDDADMDGVNVIRFGTNPTGDVSLTLGLRH
AGNMPDKDASFCVREFGGF
>At1G28
MGITKTSPNTTILLKTFHNNSMSQDYHHHHHHNQHQGGIFNFSNGFDRSDSPNLTTQQKQ
EHQRVEMDEESSVAGGRIPVYESAGMLSEMFNFPGSSGGGRDLDLGQSFRSNRQLLEEQH
QNIPAMNATDSATATAAAMQLFLMNPPPPQQPPSPSSTTSPRSHHNSSTLHMLLPSPSTN
TTHHQNYTNHMSMHQLPHQHHQQISTWQSSPDHHHHHHNSQTEIGTVHVENSGGHGGQGL
SLSLSSSLEAAAKAEEYRNIYYGANSSNASPHHQYNQFKTLLANSSQHHHQVLNQFRSSP
AASSSSMAAVNILRNSRYTTAAQELLEEFCSVGRGFLKKNKLGNSSNPNTCGGDGGGSSP
SSAGANKEHPPLSASDRIEHQRRKVKLLTMLEEVDRRYNHYCEQMQMVVNSFDIVMGHGA
ALPYTALAQKAMSRHFRCLKDAVAAQLKQSCELLGDKDAAGISSSGLTKGETPRLRLLEQ
SLRQNRAFHQMGMMEQEAWRPQRGLPERSVNILRAWLFEHFLHPYPSDADKHLLARQTGL
SRNQVSNWFINARVRLWKPMVEEMYQQESKEREREEELEENEEDQETKNSNDDKSTKSNN
NESNFTAVRTTSQTPTTTAPDASDADAAVATGHRLRSNINAYENDASSLLLPSSYSNAAA
PAAVSDDLNSRYGGSDAFSAVATCQQSVGGFDDADMDGVNVIRFGTNPTGDVSLTLGLRH
AGNMPDKDASFCVREFGGF
>At1G29
MADAYEPYHVLQQSRRDKLRIPSLDSHFHFHPPPPPSSGGGGGVFPLADSDFLAAGGFHS
NNNNNHISNPSYSNFMGFLGGPSSSSSTAVAVAGDHSFNAGLSSGDVLVFKPEPLSLSLS
SHPRLAYDLVVPGVVNSGFCRSAGEANAAAVTIASRSSGPLGPFTGYASILKGSRFLKPA
QMLLDEFCNVGRGIYTDKVIDDDDSSLLFDPTVENLCGVSDGGGGDNGKKKSKLISMLDE
VYKRYKQYYEQLQAVMGSFECVAGLGHAAPYANLALKALSKHFKCLKNAITDQLQFSHNN
KIQQQQQCGHPMNSENKTDSLRFGGSDSSRGLCSAGQRHGFPDHHAPVWRPHRGLPERAV
TVLRAWLFDHFLHPYPTDTDKLMLAKQTGLSRNQVSNWFINARVRVWKPMVEEIHMLETR
QSQRSSSSSWRDERTSTTVFPDNSNNNPSSSSAQQRPNNSSPPRRARNDDVHGTNNNNSY
VNSGSGGGSAVGFSYGIGSSNVPVMNSSTNGGVSLTLGLHHQIGLPEPFPMTTAQRFGLD
GGSGDGGGGYEGQNRQFGRDFIGGSNHQFLHDFVG
>At1G30
MAFHNNHFNHFTDQQQHQPPPPPQQQQQQHFQESAPPNWLLRSDNNFLNLHTAASAAATS
SDSPSSAAANQWLSRSSSFLQRGNTANNNNNETSGDVIEDVPGGEESMIGEKKEAERWQN
ARHKAEILSHPLYEQLLSAHVACLRIATPVDQLPRIDAQLAQSQNVVAKYSTLEAAQGLL
AGDDKELDHFMTHYVLLLCSFKEQLQQHVRVHAMEAVMACWEIEQSLQSFTGVSPGEGTG
ATMSEDEDEQVESDAHLFDGSLDGLGFGPLVPTESERSLMERVRQELKHELKQGYKEKIV
DIREEILRKRRAGKLPGDTTSVLKSWWQSHSKWPYPTEEDKARLVQETGLQLKQINNWFI
NQRKRNWHSNPSSSTVSKNKRRSNAGENSGRDR
>At1G31
MAFHHNHLSQDLSFNHFTDQHQPPPPQPPPPPPQQQQHFQEAPPPNWLNTALLRSSDNNN
NFLNLHTATANTTTASSSDSPSSAAAAAAANQWLSRSSSFLQRNNNNNASIVGDGIDDVT
GGADTMIQGEMKTGGGENKNDGGGATAADGVVSWQNARHKAEILSHPLYEQLLSAHVACL
RIATPVDQLPRIDAQLAQSQHVVAKYSALGAAAQGLVGDDKELDQFMTHYVLLLCSFKEQ
LQQHVRVHAMEAVMACWEIEQSLQSLTGVSPGEGMGATMSDDEDEQVESDANMFDGGLDV
LGFGPLIPTESERSLMERVRQELKHELKQGYKEKIVDIREEILRKRRAGKLPGDTTSVLK
AWWQSHSKWPYPTEEDKARLVQETGLQLKQINNWFINQRKRNWHSNPSSSTVLKNKRKSN
AGDNSGRERFA
>At1G32
MAFHHNHLSQDLSFNHFTDQHQPPPPQPPPPPPQQQQHFQEAPPPNWLNTALLRSSDNNN
NFLNLHTATANTTTASSSDSPSSAAAAAAANQWLSRSSSFLQRNNNNNASIVGDGIDDVT
GGADTMIQGEMKTGGGENKNDGGGATAADGVVSWQNARHKAEILSHPLYEQLLSAHVACL
RIATPVDQLPRIDAQLAQSQHVVAKYSALGAAAQGLVGDDKELDQFMTHYVLLLCSFKEQ
LQQHVRVHAMEAVMACWEIEQSLQSLTGVSPGEGMGATMSDDEDEQVESDANMFDGGLDV
LGFGPLIPTESERSLMERVRQELKHELKQGYKEKIVDIREEILRKRRAGKLPGDTTSVLK
AWWQSHSKWPYPTEEDKARLVQETGLQLKQINNWFINQRKRNWHSNPSSSTVLKNKRKR
>At1G33
MARDQFYGHNNHHHQEQQHQMINQIQGFDETNQNPTDHHHYNHQIFGSNSNMGMMIDFSK
QQQIRMTSGSDHHHHHHQTSGGTDQNQLLEDSSSAMRLCNVNNDFPSEVNDERPPQRPSQ
GLSLSLSSSNPTSISLQSFELRPQQQQQQGYSGNKSTQHQNLQHTQMMMMMMNSHHQNNN
NNNHQHHNHHQFQIGSSKYLSPAQELLSEFCSLGVKESDEEVMMMKHKKKQKGKQQEEWD
TSHHSNNDQHDQSATTSSKKHVPPLHSLEFMELQKRKAKLLSMLEELKRRYGHYREQMRV
AAAAFEAAVGLGGAEIYTALASRAMSRHFRCLKDGLVGQIQATSQALGEREEDNRAVSIA
ARGETPRLRLLDQALRQQKSYRQMTLVDAHPWRPQRGLPERAVTTLRAWLFEHFLHPYPS
DVDKHILARQTGLSRSQVSNWFINARVRLWKPMIEEMYCEETRSEQMEITNPMMIDTKPD
PDQLIRVEPESLSSIVTNPTSKSGHNSTHGTMSLGSTFDFSLYGNQAVTYAGEGGPRGDV
SLTLGLQRNDGNGGVSLALSPVTAQGGQLFYGRDHIEEGPVQYSASMLDDDQVQNLPYRN
LMGAQLLHDIV
