# Supplementary material for: Identification of TALE Transcription Factor Family and Expression Patterns Related to Fruit Chloroplast Development in Tomato (Solanum lycopersicum L.)
Source: Int J Mol Sci. 2022 Apr 19;23(9):4507. doi: 10.3390/ijms23094507 (PMC9104321; doi:10.3390/ijms23094507)
Supplement: Supplementary file 1 [file ijms-23-04507-s001.zip › Supplementary Files (Proofread)/Table S1. Domains of 24 SlTALE.xlsx]

## Sheet: Sheet1
	Table S2. Domains of 24 SlTALE
	Solanum lycopersicum
	Gene ID	Rename	Domains
	Solyc01g007070.3.1	SlTALE1	POX, HOX
	Solyc01g100510.5.1	SlTALE2	KNOX1, KNOX2 (or ELK ), ELK, HOX	In SlTALE2 gene, KNOX2 domain was located at the same position as the first ELK
	Solyc01g109980.4.1	SlTALE3	POX, HOX
	Solyc02g065490.4.1	SlTALE4	POX, HOX
	Solyc02g081120.4.1	SlTALE5	KNOX1, KNOX2, ELK, HOX
	Solyc02g089940.4.1	SlTALE6	POX, HOX
	Solyc03g112740.2.1	SlTALE7	KNOX1, KNOX2
	Solyc04g077210.3.1	SlTALE8	KNOX1, KNOX2, ELK, HOX
	Solyc04g079830.3.1	SlTALE9	POX, HOX
	Solyc04g080780.2.1	SlTALE10	POX, HOX
	Solyc04g080790.3.1	SlTALE11	POX, HOX
	Solyc05g005090.4.1	SlTALE12	KNOX2, ELK, HOX
	Solyc06g072480.1.1	SlTALE13	KNOX1, KNOX2
	Solyc06g074120.3.1	SlTALE14	POX, HOX
	Solyc07g007120.3.1	SlTALE15	KNOX1, KNOX2, ELK, HOX
	Solyc08g041820.3.1	SlTALE16	KNOX1, KNOX2, ELK, HOX
	Solyc08g065420.3.1	SlTALE17	POX, HOX
	Solyc08g080120.3.1	SlTALE18	KNOX1, KNOX2, HOX
	Solyc08g081400.4.1	SlTALE19	POX, HOX
	Solyc09g011380.3.1	SlTALE20	POX, HOX
	Solyc10g086640.3.1	SlTALE21	POX, HOX
	Solyc11g068950.3.1	SlTALE22	POX, HOX
	Solyc11g069890.4.1	SlTALE23	POX, HOX
	Solyc12g010410.4.1	SlTALE24	KNOX1, KNOX2, ELK, HOX
