# Supplementary material for: Identification of TALE Transcription Factor Family and Expression Patterns Related to Fruit Chloroplast Development in Tomato (Solanum lycopersicum L.)
Source: Int J Mol Sci. 2022 Apr 19;23(9):4507. doi: 10.3390/ijms23094507 (PMC9104321; doi:10.3390/ijms23094507)
Supplement: Supplementary file 1 [file ijms-23-04507-s001.zip › Supplementary Files (Proofread)/Table S2. ID of TALE family genes of 7 species .xlsx]

## Sheet: Sheet1
Table S1. ID of TALE family genes of 7 species
Solanum lycopersicum		Solanum tuberosum		Arabidopsis thaliana		Hordeum vulgare		Nicotiana benthamiana		Oryza rufipogon		Vitis vinifera
Gene ID	Rename	Gene ID	Rename	Gene ID	Rename	Gene ID	Rename	Gene ID	Rename	Gene ID	Rename	Gene ID	Rename
Solyc01g007070.3.1	SlTALE1	PGSC0003DMP400004970	Stpgs01	AT1G19700.1	At1G01	MLOC_11678.1	Hvmloc01	Niben101Scf00165g05007.1	NibScf01	ORUFI01G13730.1	OrUFI01	GSVIVT01004811001	GsVivt01
Solyc01g100510.5.1	SlTALE2	PGSC0003DMP400004971	Stpgs02	AT1G19700.2	At1G02	MLOC_3638.2	Hvmloc02	Niben101Scf00165g05008.1	NibScf02	ORUFI01G40590.1	OrUFI02	GSVIVT01007715001	GsVivt02
Solyc01g109980.4.1	SlTALE3	PGSC0003DMP400004972	Stpgs03	AT1G19700.3	At1G03	MLOC_3638.3	Hvmloc03	Niben101Scf00332g09011.1	NibScf03	ORUFI02G06400.1	OrUFI03	GSVIVT01009273001	GsVivt03
Solyc02g065490.4.1	SlTALE4	PGSC0003DMP400006694	Stpgs04	AT1G23380.1	At1G04	MLOC_36385.1	Hvmloc04	Niben101Scf00650g06001.1	NibScf04	ORUFI03G01570.1	OrUFI04	GSVIVT01009633001	GsVivt04
Solyc02g081120.4.1	SlTALE5	PGSC0003DMP400006695	Stpgs05	AT1G23380.2	At1G05	MLOC_53364.1	Hvmloc05	Niben101Scf01078g00028.1	NibScf05	ORUFI03G01570.2	OrUFI05	GSVIVT01009779001	GsVivt05
Solyc02g089940.4.1	SlTALE6	PGSC0003DMP400006697	Stpgs06	AT1G62360.1	At1G06	MLOC_53364.2	Hvmloc06	Niben101Scf01189g01003.1	NibScf06	ORUFI03G04600.1	OrUFI06	GSVIVT01009781001	GsVivt06
Solyc03g112740.2.1	SlTALE7	PGSC0003DMP400008828	Stpgs07	AT1G62990.1	At1G07	MLOC_53364.3	Hvmloc07	Niben101Scf01213g00005.1	NibScf07	ORUFI03G30300.1	OrUFI07	GSVIVT01011146001	GsVivt07
Solyc04g077210.3.1	SlTALE8	PGSC0003DMP400010515	Stpgs08	AT1G70510.1	At1G08	MLOC_5414.1	Hvmloc08	Niben101Scf01451g02003.1	NibScf08	ORUFI03G30320.1	OrUFI08	GSVIVT01012897001	GsVivt08
Solyc04g079830.3.1	SlTALE9	PGSC0003DMP400014182	Stpgs09	AT1G75410.1	At1G09	MLOC_5414.2	Hvmloc09	Niben101Scf01490g00001.1	NibScf09	ORUFI03G30870.1	OrUFI09	GSVIVT01013790001	GsVivt09
Solyc04g080780.2.1	SlTALE10	PGSC0003DMP400014183	Stpgs10	AT1G75410.2	At1G10	MLOC_57232.2	Hvmloc10	Niben101Scf01512g06001.1	NibScf10	ORUFI03G30870.2	OrUFI10	GSVIVT01016458001	GsVivt10
Solyc04g080790.3.1	SlTALE11	PGSC0003DMP400017877	Stpgs11	AT1G75430.1	At1G11	MLOC_57232.4	Hvmloc11	Niben101Scf01701g12003.1	NibScf11	ORUFI03G34060.1	OrUFI11	GSVIVT01019043001	GsVivt11
Solyc05g005090.4.1	SlTALE12	PGSC0003DMP400017878	Stpgs12	AT2G16400.1	At1G12	MLOC_58467.2	Hvmloc12	Niben101Scf01701g12017.1	NibScf12	ORUFI03G34060.2	OrUFI12	GSVIVT01019399001	GsVivt12
Solyc06g072480.1.1	SlTALE13	PGSC0003DMP400017879	Stpgs13	AT2G23760.1	At1G13	MLOC_58467.3	Hvmloc13	Niben101Scf01750g08006.1	NibScf13	ORUFI03G34080.1	OrUFI13	GSVIVT01019880001	GsVivt13
Solyc06g074120.3.1	SlTALE14	PGSC0003DMP400021824	Stpgs14	AT2G23760.2	At1G14	MLOC_61870.1	Hvmloc14	Niben101Scf02029g01003.1	NibScf14	ORUFI03G34420.1	OrUFI14	GSVIVT01024224001	GsVivt14
Solyc07g007120.3.1	SlTALE15	PGSC0003DMP400023862	Stpgs15	AT2G23760.3	At1G15	MLOC_61870.2	Hvmloc15	Niben101Scf02145g02001.1	NibScf15	ORUFI03G34420.2	OrUFI15	GSVIVT01025220001	GsVivt15
Solyc08g041820.3.1	SlTALE16	PGSC0003DMP400027372	Stpgs16	AT2G27220.1	At1G16	MLOC_61870.3	Hvmloc16	Niben101Scf02375g06001.1	NibScf16	ORUFI03G37080.1	OrUFI16	GSVIVT01030488001	GsVivt16
Solyc08g065420.3.1	SlTALE17	PGSC0003DMP400027373	Stpgs17	AT2G27220.2	At1G17	MLOC_62535.1	Hvmloc17	Niben101Scf02823g04001.1	NibScf17	ORUFI03G37130.1	OrUFI17	GSVIVT01031241001	GsVivt17
Solyc08g080120.3.1	SlTALE18	PGSC0003DMP400029225	Stpgs18	AT2G27990.1	At1G18	MLOC_62535.2	Hvmloc18	Niben101Scf03050g03006.1	NibScf18	ORUFI05G02190.1	OrUFI18	GSVIVT01034073001	GsVivt18
Solyc08g081400.4.1	SlTALE19	PGSC0003DMP400033253	Stpgs19	AT2G35940.1	At1G19	MLOC_62535.3	Hvmloc19	Niben101Scf03050g03007.1	NibScf19	ORUFI05G20120.1	OrUFI19	GSVIVT01035361001	GsVivt19
Solyc09g011380.3.1	SlTALE20	PGSC0003DMP400034115	Stpgs20	AT2G35940.2	At1G20	MLOC_62535.4	Hvmloc20	Niben101Scf03147g02010.1	NibScf20	ORUFI06G00570.1	OrUFI20	GSVIVT01035921001	GsVivt20
Solyc10g086640.3.1	SlTALE21	PGSC0003DMP400034116	Stpgs21	AT2G35940.3	At1G21	MLOC_62535.5	Hvmloc21	Niben101Scf04418g04003.1	NibScf21	ORUFI06G00570.2	OrUFI21	GSVIVT01037575001	GsVivt21
Solyc11g068950.3.1	SlTALE22	PGSC0003DMP400036956	Stpgs22	AT4G08150.1	At1G22	MLOC_66099.1	Hvmloc22	Niben101Scf04660g00009.1	NibScf22	ORUFI06G19620.1	OrUFI22
Solyc11g069890.4.1	SlTALE23	PGSC0003DMP400038077	Stpgs23	AT4G32040.1	At1G23	MLOC_66788.2	Hvmloc23	Niben101Scf04861g01012.1	NibScf23	ORUFI06G24400.1	OrUFI23
Solyc12g010410.4.1	SlTALE24	PGSC0003DMP400039417	Stpgs24	AT4G32980.1	At1G24	MLOC_68213.2	Hvmloc24	Niben101Scf06486g00002.1	NibScf24	ORUFI06G24400.2	OrUFI24
		PGSC0003DMP400041980	Stpgs25	AT4G34610.1	At1G25	MLOC_78149.1	Hvmloc25	Niben101Scf06761g00018.1	NibScf25	ORUFI06G24400.3	OrUFI25
		PGSC0003DMP400041981	Stpgs26	AT4G34610.2	At1G26	MLOC_78149.2	Hvmloc26	Niben101Scf06879g00001.1	NibScf26	ORUFI07G01770.1	OrUFI26
		PGSC0003DMP400052181	Stpgs27	AT4G36870.1	At1G27	MLOC_78149.3	Hvmloc27	Niben101Scf07346g02005.1	NibScf27	ORUFI08G10720.1	OrUFI27
		PGSC0003DMP400053541	Stpgs28	AT4G36870.2	At1G28			Niben101Scf07991g03004.1	NibScf28	ORUFI10G17910.1	OrUFI28
		PGSC0003DMP400053542	Stpgs29	AT5G02030.1	At1G29			Niben101Scf08263g04004.1	NibScf29	ORUFI11G03720.1	OrUFI29
		PGSC0003DMP400053923	Stpgs30	AT5G11060.1	At1G30			Niben101Scf08488g03002.1	NibScf30	ORUFI12G04260.1	OrUFI30
		PGSC0003DMP400053924	Stpgs31	AT5G25220.1	At1G31			Niben101Scf10889g01018.1	NibScf31	ORUFI12G22300.1	OrUFI31
		PGSC0003DMP400059115	Stpgs32	AT5G25220.2	At1G32			Niben101Scf11480g01006.1	NibScf32
				AT5G41410.1	At1G33			Niben101Scf13622g00002.1	NibScf33
								Niben101Scf15373g00012.1	NibScf34
								Niben101Scf38556g00006.1	NibScf35
