# Supplementary material for: Identification of TALE Transcription Factor Family and Expression Patterns Related to Fruit Chloroplast Development in Tomato (Solanum lycopersicum L.)
Source: Int J Mol Sci. 2022 Apr 19;23(9):4507. doi: 10.3390/ijms23094507 (PMC9104321; doi:10.3390/ijms23094507)
Supplement: Supplementary file 1 [file ijms-23-04507-s001.zip › Supplementary Files (Proofread)/Table S3. Cis-elements and TF binding sites of SlTALE family.xlsx]

## Sheet: Cis-elements
Gene name	Start	Stop	Cis-elements name	Sequence	Function		Cis-elements name	Number	Function
SlTALE1	43	59	ABRE	TACGTGTC	cis-acting element involved in the abscisic acid responsiveness		ABRE	29	Abscisic acid
SlTALE1	45	55	ABRE	ACGTG	cis-acting element involved in the abscisic acid responsiveness		ARE	33	Anaerobic
SlTALE1	1238	1250	ABRE	CACGTG	cis-acting element involved in the abscisic acid responsiveness		GC-motif	8	Anoxic
SlTALE1	1239	1249	ABRE	ACGTG	cis-acting element involved in the abscisic acid responsiveness		AuxRE	2	Auxin
SlTALE1	500	512	ARE	AAACCA	cis-acting regulatory element essential for the anaerobic induction		AuxRR-core	5	Auxin
SlTALE1	44	62	Box II	ACACGTAGA	part of a light responsive element		TGA-element	8	Auxin
SlTALE1	256	266	CAAT-box	CAAAT	common cis-acting element in promoter and enhancer regions		circadian	8	Circadian control
SlTALE1	262	272	CAAT-box	CAAAT	common cis-acting element in promoter and enhancer regions		TC-rich repeats	12	Defense and stress
SlTALE1	278	288	CAAT-box	CAAAT	common cis-acting element in promoter and enhancer regions		MBS	12	Drought
SlTALE1	399	409	CAAT-box	CAAAT	common cis-acting element in promoter and enhancer regions		GCN4_motif	7	Endosperm
SlTALE1	566	576	CAAT-box	CAAAT	common cis-acting element in promoter and enhancer regions		MBSI	3	Flavonoid biosynthetic
SlTALE1	713	723	CAAT-box	CAAAT	common cis-acting element in promoter and enhancer regions		GARE-motif	3	Gibberellin
SlTALE1	788	798	CAAT-box	CAAAT	common cis-acting element in promoter and enhancer regions		P-box	11	Gibberellin
SlTALE1	892	902	CAAT-box	CAAAT	common cis-acting element in promoter and enhancer regions		TATC-box	5	Gibberellin
SlTALE1	1217	1227	CAAT-box	CAAAT	common cis-acting element in promoter and enhancer regions		3-AF1 binding site	5	Light
SlTALE1	1273	1283	CAAT-box	CAAAT	common cis-acting element in promoter and enhancer regions		ACE	3	Light
SlTALE1	1408	1418	CAAT-box	CAAAT	common cis-acting element in promoter and enhancer regions		AE-box	8	Light
SlTALE1	1956	1966	CAAT-box	CAAAT	common cis-acting element in promoter and enhancer regions		AT1-motif	4	Light
SlTALE1	612	624	CAT-box	GCCACT	cis-acting regulatory element related to meristem expression		ATC-motif	1	Light
SlTALE1	1238	1250	G-Box	CACGTG	cis-acting regulatory element involved in light responsiveness		ATCT-motif	4	Light
SlTALE1	45	57	G-box	TACGTG	cis-acting regulatory element involved in light responsiveness		Box 4	76	Light
SlTALE1	828	848	G-box	TAACACGTAG	cis-acting regulatory element involved in light responsiveness		Box II	2	Light
SlTALE1	1238	1250	G-box	CACGTG	cis-acting regulatory element involved in light responsiveness		chs-CMA1a	7	Light
SlTALE1	273	287	GCN4_motif	TGAGTCA	cis-regulatory element involved in endosperm expression		chs-CMA2a	3	Light
SlTALE1	1589	1601	GT1-motif	GGTTAA	light responsive element		GA-motif	6	Light
SlTALE1	916	932	LAMP-element	CTTTATCA	part of a light responsive element		Gap-box	2	Light
SlTALE1	1063	1079	LAMP-element	CTTTATCA	part of a light responsive element		GATA-motif	16	Light
SlTALE1	740	752	MBS	CAACTG	MYB binding site involved in drought-inducibility		G-Box	42	Light
SlTALE1	1347	1361	MRE	AACCTAA	MYB binding site involved in light responsiveness		GT1-motif	26	Light
SlTALE1	73	85	TATA-box	TATATA	core promoter element around -30 of transcription start		I-box	8	Light
SlTALE1	74	86	TATA-box	ATATAT	core promoter element around -30 of transcription start		LAMP-element	6	Light
SlTALE1	75	101	TATA-box	TATATTTATATTT	core promoter element around -30 of transcription start		MRE	7	Light
SlTALE1	76	88	TATA-box	ATATAT	core promoter element around -30 of transcription start		Sp1	4	Light
SlTALE1	77	89	TATA-box	TATATA	core promoter element around -30 of transcription start		TCCC-motif	9	Light
SlTALE1	78	90	TATA-box	ATATAT	core promoter element around -30 of transcription start		TCT-motif	19	Light
SlTALE1	79	91	TATA-box	TATATA	core promoter element around -30 of transcription start		LTR	4	Low-temperature
SlTALE1	80	92	TATA-box	ATATAT	core promoter element around -30 of transcription start		CGTCA-motif	15	Meja
SlTALE1	81	89	TATA-box	TATA	core promoter element around -30 of transcription start		TGACG-motif	15	Meja
SlTALE1	88	102	TATA-box	TATAAAA	core promoter element around -30 of transcription start		CAT-box	13	Meristem
SlTALE1	89	101	TATA-box	TATAAA	core promoter element around -30 of transcription start		CAAT-box	368	Promoter
SlTALE1	90	104	TATA-box	TATATAA	core promoter element around -30 of transcription start		TATA-box	1854	Promoter
SlTALE1	91	103	TATA-box	TATATA	core promoter element around -30 of transcription start		TCA-element	21	Salicylic acid
SlTALE1	92	104	TATA-box	ATATAT	core promoter element around -30 of transcription start		O2-site	11	Zein
SlTALE1	93	105	TATA-box	TATATA	core promoter element around -30 of transcription start		Total	2705
SlTALE1	94	106	TATA-box	ATATAT	core promoter element around -30 of transcription start
SlTALE1	95	107	TATA-box	TATATA	core promoter element around -30 of transcription start
SlTALE1	96	108	TATA-box	ATATAA	core promoter element around -30 of transcription start
SlTALE1	97	105	TATA-box	TATA	core promoter element around -30 of transcription start
SlTALE1	302	312	TATA-box	TATAA	core promoter element around -30 of transcription start
SlTALE1	303	311	TATA-box	TATA	core promoter element around -30 of transcription start
SlTALE1	322	334	TATA-box	ATTATA	core promoter element around -30 of transcription start
SlTALE1	323	333	TATA-box	TATAA	core promoter element around -30 of transcription start
SlTALE1	324	332	TATA-box	TATA	core promoter element around -30 of transcription start
SlTALE1	387	399	TATA-box	TATACA	core promoter element around -30 of transcription start
SlTALE1	389	401	TATA-box	TATATA	core promoter element around -30 of transcription start
SlTALE1	390	402	TATA-box	ATATAT	core promoter element around -30 of transcription start
SlTALE1	391	403	TATA-box	TATATA	core promoter element around -30 of transcription start
SlTALE1	393	401	TATA-box	TATA	core promoter element around -30 of transcription start
SlTALE1	555	569	TATA-box	TACAAAA	core promoter element around -30 of transcription start
SlTALE1	752	760	TATA-box	TATA	core promoter element around -30 of transcription start
SlTALE1	858	866	TATA-box	TATA	core promoter element around -30 of transcription start
SlTALE1	956	968	TATA-box	TATATA	core promoter element around -30 of transcription start
SlTALE1	958	966	TATA-box	TATA	core promoter element around -30 of transcription start
SlTALE1	1079	1093	TATA-box	TATAAAA	core promoter element around -30 of transcription start
SlTALE1	1080	1092	TATA-box	TATAAA	core promoter element around -30 of transcription start
SlTALE1	1081	1091	TATA-box	TATAA	core promoter element around -30 of transcription start
SlTALE1	1082	1090	TATA-box	TATA	core promoter element around -30 of transcription start
SlTALE1	1092	1104	TATA-box	ATTATA	core promoter element around -30 of transcription start
SlTALE1	1093	1103	TATA-box	TATAA	core promoter element around -30 of transcription start
SlTALE1	1094	1102	TATA-box	TATA	core promoter element around -30 of transcription start
SlTALE1	1116	1136	TATA-box	taTATAAAtc	core promoter element around -30 of transcription start
SlTALE1	1117	1131	TATA-box	TATAAAT	core promoter element around -30 of transcription start
SlTALE1	1118	1130	TATA-box	TATAAA	core promoter element around -30 of transcription start
SlTALE1	1119	1133	TATA-box	TATATAA	core promoter element around -30 of transcription start
SlTALE1	1120	1132	TATA-box	TATATA	core promoter element around -30 of transcription start
SlTALE1	1121	1133	TATA-box	ATATAT	core promoter element around -30 of transcription start
SlTALE1	1122	1134	TATA-box	TATATA	core promoter element around -30 of transcription start
SlTALE1	1123	1135	TATA-box	ATATAT	core promoter element around -30 of transcription start
SlTALE1	1124	1132	TATA-box	TATA	core promoter element around -30 of transcription start
SlTALE1	1226	1238	TATA-box	ATTATA	core promoter element around -30 of transcription start
SlTALE1	1227	1237	TATA-box	TATAA	core promoter element around -30 of transcription start
SlTALE1	1228	1236	TATA-box	TATA	core promoter element around -30 of transcription start
SlTALE1	1255	1269	TATA-box	TACAAAA	core promoter element around -30 of transcription start
SlTALE1	1281	1293	TATA-box	ATTATA	core promoter element around -30 of transcription start
SlTALE1	1282	1296	TATA-box	TATATAA	core promoter element around -30 of transcription start
SlTALE1	1283	1295	TATA-box	TATATA	core promoter element around -30 of transcription start
SlTALE1	1284	1296	TATA-box	ATATAA	core promoter element around -30 of transcription start
SlTALE1	1285	1293	TATA-box	TATA	core promoter element around -30 of transcription start
SlTALE1	1323	1335	TATA-box	ATTATA	core promoter element around -30 of transcription start
SlTALE1	1324	1334	TATA-box	TATAA	core promoter element around -30 of transcription start
SlTALE1	1325	1333	TATA-box	TATA	core promoter element around -30 of transcription start
SlTALE1	1467	1479	TATA-box	ATTATA	core promoter element around -30 of transcription start
SlTALE1	1468	1478	TATA-box	TATAA	core promoter element around -30 of transcription start
SlTALE1	1469	1477	TATA-box	TATA	core promoter element around -30 of transcription start
SlTALE1	1559	1567	TATA-box	TATA	core promoter element around -30 of transcription start
SlTALE1	1580	1592	TATA-box	TATACA	core promoter element around -30 of transcription start
SlTALE1	1582	1594	TATA-box	TATATA	core promoter element around -30 of transcription start
SlTALE1	1583	1595	TATA-box	ATATAA	core promoter element around -30 of transcription start
SlTALE1	1584	1592	TATA-box	TATA	core promoter element around -30 of transcription start
SlTALE1	1656	1670	TATA-box	TATAAAT	core promoter element around -30 of transcription start
SlTALE1	1657	1669	TATA-box	TATAAA	core promoter element around -30 of transcription start
SlTALE1	1658	1668	TATA-box	TATAA	core promoter element around -30 of transcription start
SlTALE1	1659	1667	TATA-box	TATA	core promoter element around -30 of transcription start
SlTALE1	1673	1685	TATA-box	ATATAT	core promoter element around -30 of transcription start
SlTALE1	1674	1686	TATA-box	TATATA	core promoter element around -30 of transcription start
SlTALE1	1675	1687	TATA-box	ATATAT	core promoter element around -30 of transcription start
SlTALE1	1676	1688	TATA-box	TATATA	core promoter element around -30 of transcription start
SlTALE1	1677	1689	TATA-box	ATATAT	core promoter element around -30 of transcription start
SlTALE1	1678	1690	TATA-box	TATATA	core promoter element around -30 of transcription start
SlTALE1	1679	1691	TATA-box	ATATAT	core promoter element around -30 of transcription start
SlTALE1	1680	1688	TATA-box	TATA	core promoter element around -30 of transcription start
SlTALE1	1730	1742	TATA-box	ATTATA	core promoter element around -30 of transcription start
SlTALE1	1731	1741	TATA-box	TATAA	core promoter element around -30 of transcription start
SlTALE1	1732	1740	TATA-box	TATA	core promoter element around -30 of transcription start
SlTALE1	1737	1749	TATA-box	TATATA	core promoter element around -30 of transcription start
SlTALE1	1739	1747	TATA-box	TATA	core promoter element around -30 of transcription start
SlTALE1	1767	1775	TATA-box	TATA	core promoter element around -30 of transcription start
SlTALE1	1833	1847	TATA-box	TACAAAA	core promoter element around -30 of transcription start
SlTALE1	1838	1858	TATA-box	taTATAAAtc	core promoter element around -30 of transcription start
SlTALE1	1839	1853	TATA-box	TATAAAT	core promoter element around -30 of transcription start
SlTALE1	1840	1852	TATA-box	TATAAA	core promoter element around -30 of transcription start
SlTALE1	1841	1855	TATA-box	TATATAA	core promoter element around -30 of transcription start
SlTALE1	1842	1854	TATA-box	TATATA	core promoter element around -30 of transcription start
SlTALE1	1843	1855	TATA-box	ATATAT	core promoter element around -30 of transcription start
SlTALE1	1844	1856	TATA-box	TATATA	core promoter element around -30 of transcription start
SlTALE1	1845	1857	TATA-box	ATATAT	core promoter element around -30 of transcription start
SlTALE1	1846	1858	TATA-box	TATATA	core promoter element around -30 of transcription start
SlTALE1	1847	1859	TATA-box	ATATAT	core promoter element around -30 of transcription start
SlTALE1	1848	1856	TATA-box	TATA	core promoter element around -30 of transcription start
SlTALE1	1886	1898	TATA-box	ATATAT	core promoter element around -30 of transcription start
SlTALE1	1887	1895	TATA-box	TATA	core promoter element around -30 of transcription start
SlTALE1	1961	1973	TATA-box	TATAAA	core promoter element around -30 of transcription start
SlTALE1	1962	1972	TATA-box	TATAA	core promoter element around -30 of transcription start
SlTALE1	1963	1971	TATA-box	TATA	core promoter element around -30 of transcription start
SlTALE1	215	235	TCA-element	CCATCTTTTT	cis-acting element involved in salicylic acid responsiveness
SlTALE1	468	488	TC-rich repeats	GTTTTCTTAC	cis-acting element involved in defense and stress responsiveness
SlTALE1	468	480	TCT-motif	TCTTAC	part of a light responsive element
SlTALE2	545	565	ACE	GACACGTATG	cis-acting element involved in light responsiveness
SlTALE2	1155	1167	ARE	AAACCA	cis-acting regulatory element essential for the anaerobic induction
SlTALE2	1421	1433	ARE	AAACCA	cis-acting regulatory element essential for the anaerobic induction
SlTALE2	496	508	Box 4	ATTAAT	part of a conserved DNA module involved in light responsiveness
SlTALE2	703	715	Box 4	ATTAAT	part of a conserved DNA module involved in light responsiveness
SlTALE2	1468	1480	Box 4	ATTAAT	part of a conserved DNA module involved in light responsiveness
SlTALE2	1578	1590	Box 4	ATTAAT	part of a conserved DNA module involved in light responsiveness
SlTALE2	187	197	CAAT-box	CAAAT	common cis-acting element in promoter and enhancer regions
SlTALE2	291	301	CAAT-box	CAAAT	common cis-acting element in promoter and enhancer regions
SlTALE2	302	312	CAAT-box	CAAAT	common cis-acting element in promoter and enhancer regions
SlTALE2	317	327	CAAT-box	CAAAT	common cis-acting element in promoter and enhancer regions
SlTALE2	469	479	CAAT-box	CAAAT	common cis-acting element in promoter and enhancer regions
SlTALE2	746	756	CAAT-box	CCAAT	common cis-acting element in promoter and enhancer regions
SlTALE2	983	993	CAAT-box	CCAAT	common cis-acting element in promoter and enhancer regions
SlTALE2	1008	1018	CAAT-box	CAAAT	common cis-acting element in promoter and enhancer regions
SlTALE2	1126	1136	CAAT-box	CAAAT	common cis-acting element in promoter and enhancer regions
SlTALE2	1260	1270	CAAT-box	CAAAT	common cis-acting element in promoter and enhancer regions
SlTALE2	1400	1410	CAAT-box	CAAAT	common cis-acting element in promoter and enhancer regions
SlTALE2	1465	1475	CAAT-box	CAAAT	common cis-acting element in promoter and enhancer regions
SlTALE2	1730	1740	CAAT-box	CCAAT	common cis-acting element in promoter and enhancer regions
SlTALE2	1905	1915	CAAT-box	CAAAT	common cis-acting element in promoter and enhancer regions
SlTALE2	830	842	CAT-box	GCCACT	cis-acting regulatory element related to meristem expression
SlTALE2	1384	1396	CAT-box	GCCACT	cis-acting regulatory element related to meristem expression
SlTALE2	1425	1437	G-box	CACGAC	cis-acting regulatory element involved in light responsiveness
SlTALE2	1699	1711	GC-motif	CCCCCG	enhancer-like element involved in anoxic specific inducibility
SlTALE2	246	260	GCN4_motif	TGAGTCA	cis-regulatory element involved in endosperm expression
SlTALE2	1809	1825	LAMP-element	CTTTATCA	part of a light responsive element
SlTALE2	1302	1316	P-box	CCTTTTG	gibberellin-responsive element
SlTALE2	1096	1108	Sp1	GGGCGG	light responsive element
SlTALE2	144	156	TATA-box	ATATAA	core promoter element around -30 of transcription start
SlTALE2	145	153	TATA-box	TATA	core promoter element around -30 of transcription start
SlTALE2	191	211	TATA-box	taTATAAAtc	core promoter element around -30 of transcription start
SlTALE2	192	206	TATA-box	TATAAAT	core promoter element around -30 of transcription start
SlTALE2	193	205	TATA-box	TATAAA	core promoter element around -30 of transcription start
SlTALE2	194	208	TATA-box	TATATAA	core promoter element around -30 of transcription start
SlTALE2	195	207	TATA-box	TATATA	core promoter element around -30 of transcription start
SlTALE2	196	208	TATA-box	ATATAA	core promoter element around -30 of transcription start
SlTALE2	197	205	TATA-box	TATA	core promoter element around -30 of transcription start
SlTALE2	201	213	TATA-box	ATTATA	core promoter element around -30 of transcription start
SlTALE2	202	212	TATA-box	TATAA	core promoter element around -30 of transcription start
SlTALE2	203	211	TATA-box	TATA	core promoter element around -30 of transcription start
SlTALE2	271	287	TATA-box	TACATAAA	core promoter element around -30 of transcription start
SlTALE2	278	290	TATA-box	ATATAT	core promoter element around -30 of transcription start
SlTALE2	279	291	TATA-box	TATATA	core promoter element around -30 of transcription start
SlTALE2	280	292	TATA-box	ATATAT	core promoter element around -30 of transcription start
SlTALE2	281	289	TATA-box	TATA	core promoter element around -30 of transcription start
SlTALE2	344	352	TATA-box	TATA	core promoter element around -30 of transcription start
SlTALE2	398	410	TATA-box	TATACA	core promoter element around -30 of transcription start
SlTALE2	400	408	TATA-box	TATA	core promoter element around -30 of transcription start
SlTALE2	440	452	TATA-box	ATATAT	core promoter element around -30 of transcription start
SlTALE2	441	453	TATA-box	TATATA	core promoter element around -30 of transcription start
SlTALE2	442	454	TATA-box	ATATAT	core promoter element around -30 of transcription start
SlTALE2	443	451	TATA-box	TATA	core promoter element around -30 of transcription start
SlTALE2	525	537	TATA-box	TATATA	core promoter element around -30 of transcription start
SlTALE2	526	538	TATA-box	ATATAA	core promoter element around -30 of transcription start
SlTALE2	527	535	TATA-box	TATA	core promoter element around -30 of transcription start
SlTALE2	660	672	TATA-box	TATACA	core promoter element around -30 of transcription start
SlTALE2	662	670	TATA-box	TATA	core promoter element around -30 of transcription start
SlTALE2	716	732	TATA-box	TACATAAA	core promoter element around -30 of transcription start
SlTALE2	779	791	TATA-box	ATTATA	core promoter element around -30 of transcription start
SlTALE2	780	790	TATA-box	TATAA	core promoter element around -30 of transcription start
SlTALE2	781	789	TATA-box	TATA	core promoter element around -30 of transcription start
SlTALE2	969	977	TATA-box	TATA	core promoter element around -30 of transcription start
SlTALE2	1001	1015	TATA-box	TATAAAT	core promoter element around -30 of transcription start
SlTALE2	1002	1014	TATA-box	TATAAA	core promoter element around -30 of transcription start
SlTALE2	1003	1013	TATA-box	TATAA	core promoter element around -30 of transcription start
SlTALE2	1004	1012	TATA-box	TATA	core promoter element around -30 of transcription start
SlTALE2	1032	1052	TATA-box	taTATAAAtc	core promoter element around -30 of transcription start
SlTALE2	1033	1045	TATA-box	ATATAT	core promoter element around -30 of transcription start
SlTALE2	1034	1060	TATA-box	TATATTTATATTT	core promoter element around -30 of transcription start
SlTALE2	1035	1047	TATA-box	ATATAT	core promoter element around -30 of transcription start
SlTALE2	1036	1048	TATA-box	TATATA	core promoter element around -30 of transcription start
SlTALE2	1037	1049	TATA-box	ATATAT	core promoter element around -30 of transcription start
SlTALE2	1038	1050	TATA-box	TATATA	core promoter element around -30 of transcription start
SlTALE2	1039	1051	TATA-box	ATATAT	core promoter element around -30 of transcription start
SlTALE2	1040	1048	TATA-box	TATA	core promoter element around -30 of transcription start
SlTALE2	1406	1414	TATA-box	TATA	core promoter element around -30 of transcription start
SlTALE2	1633	1647	TATA-box	TACAAAA	core promoter element around -30 of transcription start
SlTALE2	1658	1670	TATA-box	TATAAA	core promoter element around -30 of transcription start
SlTALE2	1659	1673	TATA-box	TATATAA	core promoter element around -30 of transcription start
SlTALE2	1660	1672	TATA-box	TATATA	core promoter element around -30 of transcription start
SlTALE2	1661	1673	TATA-box	ATATAT	core promoter element around -30 of transcription start
SlTALE2	1662	1674	TATA-box	TATATA	core promoter element around -30 of transcription start
SlTALE2	1663	1675	TATA-box	ATATAT	core promoter element around -30 of transcription start
SlTALE2	1664	1672	TATA-box	TATA	core promoter element around -30 of transcription start
SlTALE2	1686	1706	TATA-box	taTATAAAtc	core promoter element around -30 of transcription start
SlTALE2	1687	1699	TATA-box	ATATAA	core promoter element around -30 of transcription start
SlTALE2	1688	1696	TATA-box	TATA	core promoter element around -30 of transcription start
SlTALE2	1841	1853	TATA-box	ATATAA	core promoter element around -30 of transcription start
SlTALE2	1842	1850	TATA-box	TATA	core promoter element around -30 of transcription start
SlTALE2	1886	1906	TATA-box	taTATAAAtc	core promoter element around -30 of transcription start
SlTALE2	1890	1916	TATA-box	TATATTTATATTT	core promoter element around -30 of transcription start
SlTALE2	1891	1903	TATA-box	ATATAT	core promoter element around -30 of transcription start
SlTALE2	1892	1904	TATA-box	TATATA	core promoter element around -30 of transcription start
SlTALE2	1893	1905	TATA-box	ATATAT	core promoter element around -30 of transcription start
SlTALE2	1894	1906	TATA-box	TATATA	core promoter element around -30 of transcription start
SlTALE2	1895	1907	TATA-box	ATATAT	core promoter element around -30 of transcription start
SlTALE2	1896	1922	TATA-box	TATATTTATATTT	core promoter element around -30 of transcription start
SlTALE2	1930	1942	TATA-box	ATATAT	core promoter element around -30 of transcription start
SlTALE2	1931	1943	TATA-box	TATATA	core promoter element around -30 of transcription start
SlTALE2	1932	1944	TATA-box	ATATAT	core promoter element around -30 of transcription start
SlTALE2	1933	1945	TATA-box	TATATA	core promoter element around -30 of transcription start
SlTALE2	1934	1946	TATA-box	ATATAT	core promoter element around -30 of transcription start
SlTALE2	1935	1947	TATA-box	TATATA	core promoter element around -30 of transcription start
SlTALE2	1936	1948	TATA-box	ATATAT	core promoter element around -30 of transcription start
SlTALE2	1937	1949	TATA-box	TATATA	core promoter element around -30 of transcription start
SlTALE2	1938	1950	TATA-box	ATATAT	core promoter element around -30 of transcription start
SlTALE2	1939	1951	TATA-box	TATATA	core promoter element around -30 of transcription start
SlTALE2	1940	1952	TATA-box	ATATAT	core promoter element around -30 of transcription start
SlTALE2	1941	1953	TATA-box	TATATA	core promoter element around -30 of transcription start
SlTALE2	1942	1954	TATA-box	ATATAT	core promoter element around -30 of transcription start
SlTALE2	1943	1955	TATA-box	TATATA	core promoter element around -30 of transcription start
SlTALE2	1944	1956	TATA-box	ATATAT	core promoter element around -30 of transcription start
SlTALE2	1945	1957	TATA-box	TATATA	core promoter element around -30 of transcription start
SlTALE2	1946	1958	TATA-box	ATATAT	core promoter element around -30 of transcription start
SlTALE2	1947	1959	TATA-box	TATATA	core promoter element around -30 of transcription start
SlTALE2	1949	1957	TATA-box	TATA	core promoter element around -30 of transcription start
SlTALE2	1439	1451	TCT-motif	TCTTAC	part of a light responsive element
SlTALE3	636	648	ABRE	CACGTG	cis-acting element involved in the abscisic acid responsiveness
SlTALE3	637	647	ABRE	ACGTG	cis-acting element involved in the abscisic acid responsiveness
SlTALE3	671	683	ABRE	CACGTG	cis-acting element involved in the abscisic acid responsiveness
SlTALE3	672	682	ABRE	ACGTG	cis-acting element involved in the abscisic acid responsiveness
SlTALE3	1628	1638	ABRE	ACGTG	cis-acting element involved in the abscisic acid responsiveness
SlTALE3	1828	1848	ACE	CTAACGTATT	cis-acting element involved in light responsiveness
SlTALE3	303	319	AE-box	AGAAACTT	part of a module for light response
SlTALE3	949	961	ARE	AAACCA	cis-acting regulatory element essential for the anaerobic induction
SlTALE3	878	898	ATCT-motif	AATCTAATCC	part of a conserved DNA module involved in light responsiveness
SlTALE3	38	50	Box 4	ATTAAT	part of a conserved DNA module involved in light responsiveness
SlTALE3	1441	1453	Box 4	ATTAAT	part of a conserved DNA module involved in light responsiveness
SlTALE3	1841	1853	Box 4	ATTAAT	part of a conserved DNA module involved in light responsiveness
SlTALE3	150	160	CAAT-box	CAAAT	common cis-acting element in promoter and enhancer regions
SlTALE3	155	165	CAAT-box	CAAAT	common cis-acting element in promoter and enhancer regions
SlTALE3	575	585	CAAT-box	CAAAT	common cis-acting element in promoter and enhancer regions
SlTALE3	773	783	CAAT-box	CAAAT	common cis-acting element in promoter and enhancer regions
SlTALE3	833	843	CAAT-box	CAAAT	common cis-acting element in promoter and enhancer regions
SlTALE3	866	876	CAAT-box	CAAAT	common cis-acting element in promoter and enhancer regions
SlTALE3	899	909	CAAT-box	CAAAT	common cis-acting element in promoter and enhancer regions
SlTALE3	939	949	CAAT-box	CAAAT	common cis-acting element in promoter and enhancer regions
SlTALE3	1018	1028	CAAT-box	CAAAT	common cis-acting element in promoter and enhancer regions
SlTALE3	1095	1105	CAAT-box	CCAAT	common cis-acting element in promoter and enhancer regions
SlTALE3	1147	1157	CAAT-box	CAAAT	common cis-acting element in promoter and enhancer regions
SlTALE3	1211	1221	CAAT-box	CCAAT	common cis-acting element in promoter and enhancer regions
SlTALE3	1255	1265	CAAT-box	CCAAT	common cis-acting element in promoter and enhancer regions
SlTALE3	1400	1410	CAAT-box	CCAAT	common cis-acting element in promoter and enhancer regions
SlTALE3	1429	1439	CAAT-box	CCAAT	common cis-acting element in promoter and enhancer regions
SlTALE3	1520	1530	CAAT-box	CAAAT	common cis-acting element in promoter and enhancer regions
SlTALE3	1570	1580	CAAT-box	CCAAT	common cis-acting element in promoter and enhancer regions
SlTALE3	1715	1725	CAAT-box	CCAAT	common cis-acting element in promoter and enhancer regions
SlTALE3	1751	1761	CAAT-box	CCAAT	common cis-acting element in promoter and enhancer regions
SlTALE3	1826	1836	CAAT-box	CCAAT	common cis-acting element in promoter and enhancer regions
SlTALE3	1932	1942	CAAT-box	CAAAT	common cis-acting element in promoter and enhancer regions
SlTALE3	1941	1951	CAAT-box	CAAAT	common cis-acting element in promoter and enhancer regions
SlTALE3	1034	1046	CAT-box	GCCACT	cis-acting regulatory element related to meristem expression
SlTALE3	684	700	GA-motif	ATAGATAA	part of a light responsive element
SlTALE3	1735	1755	GATA-motif	AAGGATAAGG	part of a light responsive element
SlTALE3	636	648	G-Box	CACGTG	cis-acting regulatory element involved in light responsiveness
SlTALE3	671	683	G-Box	CACGTG	cis-acting regulatory element involved in light responsiveness
SlTALE3	1627	1639	G-Box	CACGTT	cis-acting regulatory element involved in light responsiveness
SlTALE3	635	651	G-box	ACACGTGT	cis-acting regulatory element involved in light responsiveness
SlTALE3	636	648	G-box	CACGTG	cis-acting regulatory element involved in light responsiveness
SlTALE3	671	683	G-box	CACGTG	cis-acting regulatory element involved in light responsiveness
SlTALE3	1625	1641	G-box	TAAACGTG	cis-acting regulatory element involved in light responsiveness
SlTALE3	1669	1681	G-box	CACGAC	cis-acting regulatory element involved in light responsiveness
SlTALE3	401	413	GT1-motif	GGTTAA	light responsive element
SlTALE3	200	216	I-box	AGATAAGG	part of a light responsive element
SlTALE3	561	577	LAMP-element	CTTTATCA	part of a light responsive element
SlTALE3	1736	1754	LAMP-element	CCTTATCCA	part of a light responsive element
SlTALE3	1688	1700	LTR	CCGAAA	cis-acting element involved in low-temperature responsiveness
SlTALE3	375	387	MBS	CAACTG	MYB binding site involved in drought-inducibility
SlTALE3	1141	1153	MBS	CAACTG	MYB binding site involved in drought-inducibility
SlTALE3	1638	1650	MBS	CAACTG	MYB binding site involved in drought-inducibility
SlTALE3	42	54	TATA-box	ATTATA	core promoter element around -30 of transcription start
SlTALE3	43	53	TATA-box	TATAA	core promoter element around -30 of transcription start
SlTALE3	44	52	TATA-box	TATA	core promoter element around -30 of transcription start
SlTALE3	77	87	TATA-box	TATAA	core promoter element around -30 of transcription start
SlTALE3	78	86	TATA-box	TATA	core promoter element around -30 of transcription start
SlTALE3	115	127	TATA-box	ATATAT	core promoter element around -30 of transcription start
SlTALE3	116	124	TATA-box	TATA	core promoter element around -30 of transcription start
SlTALE3	158	170	TATA-box	ATATAA	core promoter element around -30 of transcription start
SlTALE3	159	167	TATA-box	TATA	core promoter element around -30 of transcription start
SlTALE3	313	339	TATA-box	TATATTTATATTT	core promoter element around -30 of transcription start
SlTALE3	321	333	TATA-box	ATATAA	core promoter element around -30 of transcription start
SlTALE3	322	330	TATA-box	TATA	core promoter element around -30 of transcription start
SlTALE3	595	603	TATA-box	TATA	core promoter element around -30 of transcription start
SlTALE3	647	661	TATA-box	TACAAAA	core promoter element around -30 of transcription start
SlTALE3	683	691	TATA-box	TATA	core promoter element around -30 of transcription start
SlTALE3	707	719	TATA-box	ATATAT	core promoter element around -30 of transcription start
SlTALE3	708	716	TATA-box	TATA	core promoter element around -30 of transcription start
SlTALE3	768	784	TATA-box	TAAAGATT	core promoter element around -30 of transcription start
SlTALE3	873	881	TATA-box	TATA	core promoter element around -30 of transcription start
SlTALE3	975	987	TATA-box	ATTATA	core promoter element around -30 of transcription start
SlTALE3	976	986	TATA-box	TATAA	core promoter element around -30 of transcription start
SlTALE3	977	985	TATA-box	TATA	core promoter element around -30 of transcription start
SlTALE3	1177	1185	TATA-box	TATA	core promoter element around -30 of transcription start
SlTALE3	1197	1207	TATA-box	TATAA	core promoter element around -30 of transcription start
SlTALE3	1198	1206	TATA-box	TATA	core promoter element around -30 of transcription start
SlTALE3	1214	1226	TATA-box	ATTATA	core promoter element around -30 of transcription start
SlTALE3	1215	1229	TATA-box	TATATAA	core promoter element around -30 of transcription start
SlTALE3	1216	1228	TATA-box	TATATA	core promoter element around -30 of transcription start
SlTALE3	1217	1229	TATA-box	ATATAT	core promoter element around -30 of transcription start
SlTALE3	1218	1230	TATA-box	TATATA	core promoter element around -30 of transcription start
SlTALE3	1219	1231	TATA-box	ATATAT	core promoter element around -30 of transcription start
SlTALE3	1220	1246	TATA-box	TATATTTATATTT	core promoter element around -30 of transcription start
SlTALE3	1224	1236	TATA-box	TATACA	core promoter element around -30 of transcription start
SlTALE3	1226	1234	TATA-box	TATA	core promoter element around -30 of transcription start
SlTALE3	1231	1245	TATA-box	TATAAAA	core promoter element around -30 of transcription start
SlTALE3	1232	1244	TATA-box	TATAAA	core promoter element around -30 of transcription start
SlTALE3	1233	1243	TATA-box	TATAA	core promoter element around -30 of transcription start
SlTALE3	1234	1242	TATA-box	TATA	core promoter element around -30 of transcription start
SlTALE3	1393	1401	TATA-box	TATA	core promoter element around -30 of transcription start
SlTALE3	1436	1448	TATA-box	ATTATA	core promoter element around -30 of transcription start
SlTALE3	1437	1447	TATA-box	TATAA	core promoter element around -30 of transcription start
SlTALE3	1438	1446	TATA-box	TATA	core promoter element around -30 of transcription start
SlTALE3	1493	1501	TATA-box	TATA	core promoter element around -30 of transcription start
SlTALE3	1616	1628	TATA-box	ATATAT	core promoter element around -30 of transcription start
SlTALE3	1617	1629	TATA-box	TATATA	core promoter element around -30 of transcription start
SlTALE3	1618	1630	TATA-box	ATATAA	core promoter element around -30 of transcription start
SlTALE3	1619	1627	TATA-box	TATA	core promoter element around -30 of transcription start
SlTALE3	1770	1782	TATA-box	ATATAA	core promoter element around -30 of transcription start
SlTALE3	1771	1779	TATA-box	TATA	core promoter element around -30 of transcription start
SlTALE3	1857	1869	TATA-box	TATATA	core promoter element around -30 of transcription start
SlTALE3	1859	1867	TATA-box	TATA	core promoter element around -30 of transcription start
SlTALE3	500	520	TCA-element	CCATCTTTTT	cis-acting element involved in salicylic acid responsiveness
SlTALE3	690	710	TCA-element	CCATCTTTTT	cis-acting element involved in salicylic acid responsiveness
SlTALE3	384	404	TC-rich repeats	ATTCTCTAAC	cis-acting element involved in defense and stress responsiveness
SlTALE3	699	719	TC-rich repeats	ATTCTCTAAC	cis-acting element involved in defense and stress responsiveness
SlTALE4	1963	1973	ABRE	ACGTG	cis-acting element involved in the abscisic acid responsiveness
SlTALE4	991	1003	ARE	AAACCA	cis-acting regulatory element essential for the anaerobic induction
SlTALE4	1325	1339	AuxRR-core	GGTCCAT	cis-acting regulatory element involved in auxin responsiveness
SlTALE4	435	447	Box 4	ATTAAT	part of a conserved DNA module involved in light responsiveness
SlTALE4	119	129	CAAT-box	CAAAT	common cis-acting element in promoter and enhancer regions
SlTALE4	571	581	CAAT-box	CAAAT	common cis-acting element in promoter and enhancer regions
SlTALE4	583	593	CAAT-box	CAAAT	common cis-acting element in promoter and enhancer regions
SlTALE4	704	714	CAAT-box	CCAAT	common cis-acting element in promoter and enhancer regions
SlTALE4	773	783	CAAT-box	CAAAT	common cis-acting element in promoter and enhancer regions
SlTALE4	1059	1069	CAAT-box	CCAAT	common cis-acting element in promoter and enhancer regions
SlTALE4	1626	1636	CAAT-box	CAAAT	common cis-acting element in promoter and enhancer regions
SlTALE4	1743	1753	CAAT-box	CAAAT	common cis-acting element in promoter and enhancer regions
SlTALE4	1917	1927	CAAT-box	CCAAT	common cis-acting element in promoter and enhancer regions
SlTALE4	1983	1993	CAAT-box	CAAAT	common cis-acting element in promoter and enhancer regions
SlTALE4	1077	1089	CAT-box	GCCACT	cis-acting regulatory element related to meristem expression
SlTALE4	407	417	CGTCA-motif	CGTCA	cis-acting regulatory element involved in the MeJA-responsiveness
SlTALE4	1849	1869	circadian	CAAAGATATC	cis-acting regulatory element involved in circadian control
SlTALE4	469	483	GARE-motif	TCTGTTG	gibberellin-responsive element
SlTALE4	821	833	G-box	CACGAC	cis-acting regulatory element involved in light responsiveness
SlTALE4	1963	1975	G-Box	CACGTT	cis-acting regulatory element involved in light responsiveness
SlTALE4	157	189	MBSI	aaaAaaC(G/C)GTTA	MYB binding site involved in flavonoid biosynthetic genes regulation
SlTALE4	1177	1191	MRE	AACCTAA	MYB binding site involved in light responsiveness
SlTALE4	1257	1277	O2-site	GATGACATGG	cis-acting regulatory element involved in zein metabolism regulation
SlTALE4	1950	1970	O2-site	GATGACATGG	cis-acting regulatory element involved in zein metabolism regulation
SlTALE4	43	55	TATA-box	ATATAA	core promoter element around -30 of transcription start
SlTALE4	44	52	TATA-box	TATA	core promoter element around -30 of transcription start
SlTALE4	144	158	TATA-box	TATAAAA	core promoter element around -30 of transcription start
SlTALE4	145	157	TATA-box	TATAAA	core promoter element around -30 of transcription start
SlTALE4	146	156	TATA-box	TATAA	core promoter element around -30 of transcription start
SlTALE4	147	155	TATA-box	TATA	core promoter element around -30 of transcription start
SlTALE4	297	309	TATA-box	ATATAT	core promoter element around -30 of transcription start
SlTALE4	298	310	TATA-box	TATATA	core promoter element around -30 of transcription start
SlTALE4	300	308	TATA-box	TATA	core promoter element around -30 of transcription start
SlTALE4	595	603	TATA-box	TATA	core promoter element around -30 of transcription start
SlTALE4	600	608	TATA-box	TATA	core promoter element around -30 of transcription start
SlTALE4	977	989	TATA-box	TATACA	core promoter element around -30 of transcription start
SlTALE4	979	987	TATA-box	TATA	core promoter element around -30 of transcription start
SlTALE4	1272	1280	TATA-box	TATA	core promoter element around -30 of transcription start
SlTALE4	1370	1384	TATA-box	TATAAAA	core promoter element around -30 of transcription start
SlTALE4	1371	1383	TATA-box	TATAAA	core promoter element around -30 of transcription start
SlTALE4	1372	1382	TATA-box	TATAA	core promoter element around -30 of transcription start
SlTALE4	1373	1381	TATA-box	TATA	core promoter element around -30 of transcription start
SlTALE4	1447	1459	TATA-box	ATTATA	core promoter element around -30 of transcription start
SlTALE4	1448	1458	TATA-box	TATAA	core promoter element around -30 of transcription start
SlTALE4	1449	1457	TATA-box	TATA	core promoter element around -30 of transcription start
SlTALE4	1583	1591	TATA-box	TATA	core promoter element around -30 of transcription start
SlTALE4	1809	1825	TATA-box	TATTTAAA	core promoter element around -30 of transcription start
SlTALE4	1832	1844	TATA-box	ATTATA	core promoter element around -30 of transcription start
SlTALE4	1833	1843	TATA-box	TATAA	core promoter element around -30 of transcription start
SlTALE4	1834	1842	TATA-box	TATA	core promoter element around -30 of transcription start
SlTALE4	964	984	TCA-element	TCAGAAGAGG	cis-acting element involved in salicylic acid responsiveness
SlTALE4	221	235	TCCC-motif	TCTCCCT	part of a light responsive element
SlTALE4	407	417	TGACG-motif	TGACG	cis-acting regulatory element involved in the MeJA-responsiveness
SlTALE4	211	223	TGA-element	AACGAC	auxin-responsive element
SlTALE5	1148	1158	ABRE	ACGTG	cis-acting element involved in the abscisic acid responsiveness
SlTALE5	471	487	AE-box	AGAAACTT	part of a module for light response
SlTALE5	1372	1384	ARE	AAACCA	cis-acting regulatory element essential for the anaerobic induction
SlTALE5	1930	1942	ARE	AAACCA	cis-acting regulatory element essential for the anaerobic induction
SlTALE5	508	528	ATCT-motif	AATCTAATCC	part of a conserved DNA module involved in light responsiveness
SlTALE5	505	517	Box 4	ATTAAT	part of a conserved DNA module involved in light responsiveness
SlTALE5	961	973	Box 4	ATTAAT	part of a conserved DNA module involved in light responsiveness
SlTALE5	178	188	CAAT-box	CCAAT	common cis-acting element in promoter and enhancer regions
SlTALE5	199	209	CAAT-box	CAAAT	common cis-acting element in promoter and enhancer regions
SlTALE5	425	435	CAAT-box	CAAAT	common cis-acting element in promoter and enhancer regions
SlTALE5	459	475	CAAT-box	CCCAATTT	common cis-acting element in promoter and enhancer regions
SlTALE5	461	471	CAAT-box	CCAAT	common cis-acting element in promoter and enhancer regions
SlTALE5	487	497	CAAT-box	CAAAT	common cis-acting element in promoter and enhancer regions
SlTALE5	517	527	CAAT-box	CAAAT	common cis-acting element in promoter and enhancer regions
SlTALE5	541	551	CAAT-box	CAAAT	common cis-acting element in promoter and enhancer regions
SlTALE5	678	688	CAAT-box	CAAAT	common cis-acting element in promoter and enhancer regions
SlTALE5	773	783	CAAT-box	CAAAT	common cis-acting element in promoter and enhancer regions
SlTALE5	824	834	CAAT-box	CAAAT	common cis-acting element in promoter and enhancer regions
SlTALE5	969	979	CAAT-box	CAAAT	common cis-acting element in promoter and enhancer regions
SlTALE5	1306	1316	CAAT-box	CAAAT	common cis-acting element in promoter and enhancer regions
SlTALE5	1328	1338	CAAT-box	CCAAT	common cis-acting element in promoter and enhancer regions
SlTALE5	1360	1370	CAAT-box	CCAAT	common cis-acting element in promoter and enhancer regions
SlTALE5	1419	1429	CAAT-box	CAAAT	common cis-acting element in promoter and enhancer regions
SlTALE5	1487	1497	CAAT-box	CCAAT	common cis-acting element in promoter and enhancer regions
SlTALE5	1545	1555	CAAT-box	CCAAT	common cis-acting element in promoter and enhancer regions
SlTALE5	1570	1580	CAAT-box	CAAAT	common cis-acting element in promoter and enhancer regions
SlTALE5	1776	1786	CAAT-box	CAAAT	common cis-acting element in promoter and enhancer regions
SlTALE5	1949	1959	CAAT-box	CAAAT	common cis-acting element in promoter and enhancer regions
SlTALE5	1511	1523	CAT-box	GCCACT	cis-acting regulatory element related to meristem expression
SlTALE5	875	885	CGTCA-motif	CGTCA	cis-acting regulatory element involved in the MeJA-responsiveness
SlTALE5	338	354	chs-CMA1a	TTACTTAA	part of a light responsive element
SlTALE5	171	185	GATA-motif	GATAGGG	part of a light responsive element
SlTALE5	1133	1155	GATA-motif	AAGATAAGATT	part of a light responsive element
SlTALE5	1148	1160	G-Box	CACGTT	cis-acting regulatory element involved in light responsiveness
SlTALE5	7	19	GC-motif	CCCCCG	enhancer-like element involved in anoxic specific inducibility
SlTALE5	23	35	GC-motif	CCCCCG	enhancer-like element involved in anoxic specific inducibility
SlTALE5	65	77	GC-motif	CCCCCG	enhancer-like element involved in anoxic specific inducibility
SlTALE5	93	105	GC-motif	CCCCCG	enhancer-like element involved in anoxic specific inducibility
SlTALE5	261	273	GT1-motif	GGTTAA	light responsive element
SlTALE5	710	728	GT1-motif	GTGTGTGAA	light responsive element
SlTALE5	18	30	Sp1	GGGCGG	light responsive element
SlTALE5	159	169	TATA-box	TATAA	core promoter element around -30 of transcription start
SlTALE5	160	168	TATA-box	TATA	core promoter element around -30 of transcription start
SlTALE5	349		TATA-box	ATTATA	core promoter element around -30 of transcription start
SlTALE5	350		TATA-box	TATAA	core promoter element around -30 of transcription start
SlTALE5	351		TATA-box	TATA	core promoter element around -30 of transcription start
SlTALE5	369		TATA-box	TATA	core promoter element around -30 of transcription start
SlTALE5	394		TATA-box	ATATAT	core promoter element around -30 of transcription start
SlTALE5	395		TATA-box	TATA	core promoter element around -30 of transcription start
SlTALE5	530		TATA-box	ATATAT	core promoter element around -30 of transcription start
SlTALE5	531		TATA-box	TATA	core promoter element around -30 of transcription start
SlTALE5	552		TATA-box	TATAAATA	core promoter element around -30 of transcription start
SlTALE5	553		TATA-box	TATAAAT	core promoter element around -30 of transcription start
SlTALE5	554		TATA-box	TATAAA	core promoter element around -30 of transcription start
SlTALE5	555		TATA-box	TATAA	core promoter element around -30 of transcription start
SlTALE5	556		TATA-box	TATA	core promoter element around -30 of transcription start
SlTALE5	567		TATA-box	TATAAAT	core promoter element around -30 of transcription start
SlTALE5	568		TATA-box	TATAAA	core promoter element around -30 of transcription start
SlTALE5	569		TATA-box	TATAA	core promoter element around -30 of transcription start
SlTALE5	570		TATA-box	TATA	core promoter element around -30 of transcription start
SlTALE5	659		TATA-box	TATAA	core promoter element around -30 of transcription start
SlTALE5	660		TATA-box	TATA	core promoter element around -30 of transcription start
SlTALE5	722		TATA-box	ccTATAAAaa	core promoter element around -30 of transcription start
SlTALE5	723		TATA-box	TACAAAA	core promoter element around -30 of transcription start
SlTALE5	777		TATA-box	TACATAAA	core promoter element around -30 of transcription start
SlTALE5	903		TATA-box	TATTTAAA	core promoter element around -30 of transcription start
SlTALE5	926		TATA-box	TATAAAT	core promoter element around -30 of transcription start
SlTALE5	927		TATA-box	TATAAA	core promoter element around -30 of transcription start
SlTALE5	928		TATA-box	TATAA	core promoter element around -30 of transcription start
SlTALE5	929		TATA-box	TATA	core promoter element around -30 of transcription start
SlTALE5	957		TATA-box	TATATTTATATTT	core promoter element around -30 of transcription start
SlTALE5	965		TATA-box	ATATAT	core promoter element around -30 of transcription start
SlTALE5	966		TATA-box	TATA	core promoter element around -30 of transcription start
SlTALE5	1066		TATA-box	TATA	core promoter element around -30 of transcription start
SlTALE5	1124		TATA-box	ccTATAAAaa	core promoter element around -30 of transcription start
SlTALE5	1194		TATA-box	TATA	core promoter element around -30 of transcription start
SlTALE5	1198		TATA-box	ATATAA	core promoter element around -30 of transcription start
SlTALE5	1199		TATA-box	TATA	core promoter element around -30 of transcription start
SlTALE5	1227		TATA-box	ATATAA	core promoter element around -30 of transcription start
SlTALE5	1228		TATA-box	TATA	core promoter element around -30 of transcription start
SlTALE5	1240		TATA-box	ATATAA	core promoter element around -30 of transcription start
SlTALE5	1241		TATA-box	TATA	core promoter element around -30 of transcription start
SlTALE5	1321		TATA-box	TATAA	core promoter element around -30 of transcription start
SlTALE5	1322		TATA-box	TATA	core promoter element around -30 of transcription start
SlTALE5	1454		TATA-box	TATACA	core promoter element around -30 of transcription start
SlTALE5	1456		TATA-box	TATA	core promoter element around -30 of transcription start
SlTALE5	1634		TATA-box	TATA	core promoter element around -30 of transcription start
SlTALE5	1933		TATA-box	ccTATAAAaa	core promoter element around -30 of transcription start
SlTALE5	174		TATC-box	TATCCCA	cis-acting element involved in gibberellin-responsiveness
SlTALE5	463		TATC-box	TATCCCA	cis-acting element involved in gibberellin-responsiveness
SlTALE5	1120		TCCC-motif	TCTCCCT	part of a light responsive element
SlTALE5	1990		TC-rich repeats	ATTCTCTAAC	cis-acting element involved in defense and stress responsiveness
SlTALE5	875		TGACG-motif	TGACG	cis-acting regulatory element involved in the MeJA-responsiveness
SlTALE6	1501		ARE	AAACCA	cis-acting regulatory element essential for the anaerobic induction
SlTALE6	367		Box 4	ATTAAT	part of a conserved DNA module involved in light responsiveness
SlTALE6	881		Box 4	ATTAAT	part of a conserved DNA module involved in light responsiveness
SlTALE6	407		CAAT-box	CAAAT	common cis-acting element in promoter and enhancer regions
SlTALE6	682		CAAT-box	CAAAT	common cis-acting element in promoter and enhancer regions
SlTALE6	830		CAAT-box	CAAAT	common cis-acting element in promoter and enhancer regions
SlTALE6	1003		CAAT-box	CAAAT	common cis-acting element in promoter and enhancer regions
SlTALE6	1277		CAAT-box	CAAAT	common cis-acting element in promoter and enhancer regions
SlTALE6	1344		CAAT-box	CAAAT	common cis-acting element in promoter and enhancer regions
SlTALE6	1673		CAAT-box	CAAAT	common cis-acting element in promoter and enhancer regions
SlTALE6	765		CGTCA-motif	CGTCA	cis-acting regulatory element involved in the MeJA-responsiveness
SlTALE6	1110		CGTCA-motif	CGTCA	cis-acting regulatory element involved in the MeJA-responsiveness
SlTALE6	845		chs-CMA1a	TTACTTAA	part of a light responsive element
SlTALE6	521		GATA-motif	GATAGGG	part of a light responsive element
SlTALE6	645		GATA-motif	AAGGATAAGG	part of a light responsive element
SlTALE6	1045		GATA-motif	AAGATAAGATT	part of a light responsive element
SlTALE6	296		G-box	TAACACGTAG	cis-acting regulatory element involved in light responsiveness
SlTALE6	631		GCN4_motif	TGAGTCA	cis-regulatory element involved in endosperm expression
SlTALE6	1272		GCN4_motif	TGAGTCA	cis-regulatory element involved in endosperm expression
SlTALE6	643		I-box	gGATAAGGTG	part of a light responsive element
SlTALE6	645		I-box	ccttatcct	part of a light responsive element
SlTALE6	72		LTR	CCGAAA	cis-acting element involved in low-temperature responsiveness
SlTALE6	964		MBSI	aaaAaaC(G/C)GTTA	MYB binding site involved in flavonoid biosynthetic genes regulation
SlTALE6	399		P-box	CCTTTTG	gibberellin-responsive element
SlTALE6	3		TATA-box	TATAA	core promoter element around -30 of transcription start
SlTALE6	4		TATA-box	TATA	core promoter element around -30 of transcription start
SlTALE6	48		TATA-box	TATA	core promoter element around -30 of transcription start
SlTALE6	97		TATA-box	TATATAA	core promoter element around -30 of transcription start
SlTALE6	98		TATA-box	TATATA	core promoter element around -30 of transcription start
SlTALE6	99		TATA-box	ATATAT	core promoter element around -30 of transcription start
SlTALE6	100		TATA-box	TATA	core promoter element around -30 of transcription start
SlTALE6	118		TATA-box	TATAAAT	core promoter element around -30 of transcription start
SlTALE6	119		TATA-box	TATAAA	core promoter element around -30 of transcription start
SlTALE6	120		TATA-box	TATAA	core promoter element around -30 of transcription start
SlTALE6	121		TATA-box	TATA	core promoter element around -30 of transcription start
SlTALE6	205		TATA-box	TATA	core promoter element around -30 of transcription start
SlTALE6	258		TATA-box	TATAAAA	core promoter element around -30 of transcription start
SlTALE6	259		TATA-box	ccTATAAAaa	core promoter element around -30 of transcription start
SlTALE6	260		TATA-box	TATATAA	core promoter element around -30 of transcription start
SlTALE6	261		TATA-box	TATATA	core promoter element around -30 of transcription start
SlTALE6	263		TATA-box	TATA	core promoter element around -30 of transcription start
SlTALE6	291		TATA-box	TATAAAA	core promoter element around -30 of transcription start
SlTALE6	292		TATA-box	TATAAA	core promoter element around -30 of transcription start
SlTALE6	293		TATA-box	TATAA	core promoter element around -30 of transcription start
SlTALE6	294		TATA-box	TATA	core promoter element around -30 of transcription start
SlTALE6	425		TATA-box	TATATA	core promoter element around -30 of transcription start
SlTALE6	427		TATA-box	TATA	core promoter element around -30 of transcription start
SlTALE6	451		TATA-box	ATTATA	core promoter element around -30 of transcription start
SlTALE6	452		TATA-box	TATAA	core promoter element around -30 of transcription start
SlTALE6	453		TATA-box	TATA	core promoter element around -30 of transcription start
SlTALE6	539		TATA-box	TATA	core promoter element around -30 of transcription start
SlTALE6	566		TATA-box	TATAA	core promoter element around -30 of transcription start
SlTALE6	567		TATA-box	TATA	core promoter element around -30 of transcription start
SlTALE6	658		TATA-box	ATTATA	core promoter element around -30 of transcription start
SlTALE6	659		TATA-box	TATAA	core promoter element around -30 of transcription start
SlTALE6	660		TATA-box	TATA	core promoter element around -30 of transcription start
SlTALE6	673		TATA-box	TATA	core promoter element around -30 of transcription start
SlTALE6	943		TATA-box	TATA	core promoter element around -30 of transcription start
SlTALE6	1026		TATA-box	TATA	core promoter element around -30 of transcription start
SlTALE6	1036		TATA-box	ATATAA	core promoter element around -30 of transcription start
SlTALE6	1037		TATA-box	TATA	core promoter element around -30 of transcription start
SlTALE6	1152		TATA-box	ATATAT	core promoter element around -30 of transcription start
SlTALE6	1153		TATA-box	TATATA	core promoter element around -30 of transcription start
SlTALE6	1154		TATA-box	ATATAA	core promoter element around -30 of transcription start
SlTALE6	1155		TATA-box	TATA	core promoter element around -30 of transcription start
SlTALE6	1223		TATA-box	ATTATA	core promoter element around -30 of transcription start
SlTALE6	1224		TATA-box	TATAA	core promoter element around -30 of transcription start
SlTALE6	1225		TATA-box	TATA	core promoter element around -30 of transcription start
SlTALE6	1267		TATA-box	TATAA	core promoter element around -30 of transcription start
SlTALE6	1268		TATA-box	TATA	core promoter element around -30 of transcription start
SlTALE6	1312		TATA-box	TATAAAA	core promoter element around -30 of transcription start
SlTALE6	1313		TATA-box	TATAAA	core promoter element around -30 of transcription start
SlTALE6	1314		TATA-box	TATAA	core promoter element around -30 of transcription start
SlTALE6	1315		TATA-box	TATA	core promoter element around -30 of transcription start
SlTALE6	1399		TATA-box	ATATAA	core promoter element around -30 of transcription start
SlTALE6	1400		TATA-box	TATA	core promoter element around -30 of transcription start
SlTALE6	1562		TATA-box	ATTATA	core promoter element around -30 of transcription start
SlTALE6	1563		TATA-box	TATAA	core promoter element around -30 of transcription start
SlTALE6	1564		TATA-box	TATA	core promoter element around -30 of transcription start
SlTALE6	1780		TATA-box	TATAAAA	core promoter element around -30 of transcription start
SlTALE6	1781		TATA-box	TATAAA	core promoter element around -30 of transcription start
SlTALE6	1782		TATA-box	TATAA	core promoter element around -30 of transcription start
SlTALE6	1783		TATA-box	TATA	core promoter element around -30 of transcription start
SlTALE6	1922		TATA-box	ATTATA	core promoter element around -30 of transcription start
SlTALE6	1923		TATA-box	TATAA	core promoter element around -30 of transcription start
SlTALE6	1924		TATA-box	TATA	core promoter element around -30 of transcription start
SlTALE6	1897		TATC-box	TATCCCA	cis-acting element involved in gibberellin-responsiveness
SlTALE6	327		TCA-element	CCATCTTTTT	cis-acting element involved in salicylic acid responsiveness
SlTALE6	1831		TCCC-motif	TCTCCCT	part of a light responsive element
SlTALE6	1761		TC-rich repeats	GTTTTCTTAC	cis-acting element involved in defense and stress responsiveness
SlTALE6	856		TCT-motif	TCTTAC	part of a light responsive element
SlTALE6	1846		TCT-motif	TCTTAC	part of a light responsive element
SlTALE6	765		TGACG-motif	TGACG	cis-acting regulatory element involved in the MeJA-responsiveness
SlTALE6	1110		TGACG-motif	TGACG	cis-acting regulatory element involved in the MeJA-responsiveness
SlTALE6	1618		TGA-element	AACGAC	auxin-responsive element
SlTALE7	483		ABRE	ACGTG	cis-acting element involved in the abscisic acid responsiveness
SlTALE7	1291		ABRE	ACGTG	cis-acting element involved in the abscisic acid responsiveness
SlTALE7	1647		AE-box	AGAAACAA	part of a module for light response
SlTALE7	1541		ARE	AAACCA	cis-acting regulatory element essential for the anaerobic induction
SlTALE7	451		AT1-motif	AATTATTTTTTATT	part of a light responsive module
SlTALE7	1314		AT1-motif	AATTATTTTTTATT	part of a light responsive module
SlTALE7	201		Box 4	ATTAAT	part of a conserved DNA module involved in light responsiveness
SlTALE7	911		Box 4	ATTAAT	part of a conserved DNA module involved in light responsiveness
SlTALE7	1592		Box 4	ATTAAT	part of a conserved DNA module involved in light responsiveness
SlTALE7	1937		Box 4	ATTAAT	part of a conserved DNA module involved in light responsiveness
SlTALE7	102		CAAT-box	CAAAT	common cis-acting element in promoter and enhancer regions
SlTALE7	146		CAAT-box	CCAAT	common cis-acting element in promoter and enhancer regions
SlTALE7	149		CAAT-box	CAAAT	common cis-acting element in promoter and enhancer regions
SlTALE7	170		CAAT-box	CCAAT	common cis-acting element in promoter and enhancer regions
SlTALE7	242		CAAT-box	CAAAT	common cis-acting element in promoter and enhancer regions
SlTALE7	279		CAAT-box	CAAAT	common cis-acting element in promoter and enhancer regions
SlTALE7	385		CAAT-box	CCAAT	common cis-acting element in promoter and enhancer regions
SlTALE7	423		CAAT-box	CAAAT	common cis-acting element in promoter and enhancer regions
SlTALE7	498		CAAT-box	CCAAT	common cis-acting element in promoter and enhancer regions
SlTALE7	1351		CAAT-box	CAAAT	common cis-acting element in promoter and enhancer regions
SlTALE7	1389		CAAT-box	CCAAT	common cis-acting element in promoter and enhancer regions
SlTALE7	1569		CAAT-box	CAAAT	common cis-acting element in promoter and enhancer regions
SlTALE7	1652		CAAT-box	CAAAT	common cis-acting element in promoter and enhancer regions
SlTALE7	1661		CAAT-box	CAAAT	common cis-acting element in promoter and enhancer regions
SlTALE7	1726		CAAT-box	CAAAT	common cis-acting element in promoter and enhancer regions
SlTALE7	1766		CAAT-box	CAAAT	common cis-acting element in promoter and enhancer regions
SlTALE7	1801		CAAT-box	CCAAT	common cis-acting element in promoter and enhancer regions
SlTALE7	1885		CAAT-box	CAAAT	common cis-acting element in promoter and enhancer regions
SlTALE7	1960		CAAT-box	CAAAT	common cis-acting element in promoter and enhancer regions
SlTALE7	481		CGTCA-motif	CGTCA	cis-acting regulatory element involved in the MeJA-responsiveness
SlTALE7	1293		CGTCA-motif	CGTCA	cis-acting regulatory element involved in the MeJA-responsiveness
SlTALE7	1580		GA-motif	ATAGATAA	part of a light responsive element
SlTALE7	108		G-box	CACGAC	cis-acting regulatory element involved in light responsiveness
SlTALE7	482		G-box	CACGTC	cis-acting regulatory element involved in light responsiveness
SlTALE7	1291		G-box	CACGTC	cis-acting regulatory element involved in light responsiveness
SlTALE7	246		GT1-motif	GGTTAA	light responsive element
SlTALE7	18		TATA-box	TATATA	core promoter element around -30 of transcription start
SlTALE7	19		TATA-box	ATATAT	core promoter element around -30 of transcription start
SlTALE7	20		TATA-box	TATATA	core promoter element around -30 of transcription start
SlTALE7	21		TATA-box	ATATAA	core promoter element around -30 of transcription start
SlTALE7	22		TATA-box	TATA	core promoter element around -30 of transcription start
SlTALE7	122		TATA-box	TATATTTATATTT	core promoter element around -30 of transcription start
SlTALE7	130		TATA-box	ATATAT	core promoter element around -30 of transcription start
SlTALE7	131		TATA-box	TATA	core promoter element around -30 of transcription start
SlTALE7	181		TATA-box	TACATAAA	core promoter element around -30 of transcription start
SlTALE7	197		TATA-box	TATA	core promoter element around -30 of transcription start
SlTALE7	218		TATA-box	ATATAT	core promoter element around -30 of transcription start
SlTALE7	219		TATA-box	TATATA	core promoter element around -30 of transcription start
SlTALE7	220		TATA-box	ATATAA	core promoter element around -30 of transcription start
SlTALE7	221		TATA-box	TATA	core promoter element around -30 of transcription start
SlTALE7	233		TATA-box	TATAAA	core promoter element around -30 of transcription start
SlTALE7	234		TATA-box	TATATAA	core promoter element around -30 of transcription start
SlTALE7	235		TATA-box	TATATA	core promoter element around -30 of transcription start
SlTALE7	237		TATA-box	TATA	core promoter element around -30 of transcription start
SlTALE7	515		TATA-box	TATTTAAA	core promoter element around -30 of transcription start
SlTALE7	648		TATA-box	TATAAAA	core promoter element around -30 of transcription start
SlTALE7	649		TATA-box	TATAAA	core promoter element around -30 of transcription start
SlTALE7	650		TATA-box	TATAA	core promoter element around -30 of transcription start
SlTALE7	651		TATA-box	TATA	core promoter element around -30 of transcription start
SlTALE7	890		TATA-box	TATA	core promoter element around -30 of transcription start
SlTALE7	993		TATA-box	TACATAAA	core promoter element around -30 of transcription start
SlTALE7	1016		TATA-box	TACAAAA	core promoter element around -30 of transcription start
SlTALE7	1256		TATA-box	TATTTAAA	core promoter element around -30 of transcription start
SlTALE7	1412		TATA-box	TATACA	core promoter element around -30 of transcription start
SlTALE7	1414		TATA-box	TATA	core promoter element around -30 of transcription start
SlTALE7	1476		TATA-box	TACATAAA	core promoter element around -30 of transcription start
SlTALE7	1485		TATA-box	TATA	core promoter element around -30 of transcription start
SlTALE7	1585		TATA-box	TATA	core promoter element around -30 of transcription start
SlTALE7	1587		TATA-box	TAAAGATT	core promoter element around -30 of transcription start
SlTALE7	1791		TATA-box	ATATAA	core promoter element around -30 of transcription start
SlTALE7	1792		TATA-box	TATA	core promoter element around -30 of transcription start
SlTALE7	1819		TATA-box	ATATAA	core promoter element around -30 of transcription start
SlTALE7	1820		TATA-box	TATA	core promoter element around -30 of transcription start
SlTALE7	1877		TATA-box	TACAAAA	core promoter element around -30 of transcription start
SlTALE7	1890		TATA-box	TATAAA	core promoter element around -30 of transcription start
SlTALE7	1891		TATA-box	TATAA	core promoter element around -30 of transcription start
SlTALE7	1892		TATA-box	TATA	core promoter element around -30 of transcription start
SlTALE7	1948		TATA-box	ATTATA	core promoter element around -30 of transcription start
SlTALE7	1949		TATA-box	TATAA	core promoter element around -30 of transcription start
SlTALE7	1950		TATA-box	TATA	core promoter element around -30 of transcription start
SlTALE7	1972		TATA-box	TATA	core promoter element around -30 of transcription start
SlTALE7	1742		TCCC-motif	TCTCCCT	part of a light responsive element
SlTALE7	1911		TCCC-motif	TCTCCCT	part of a light responsive element
SlTALE7	481		TGACG-motif	TGACG	cis-acting regulatory element involved in the MeJA-responsiveness
SlTALE7	1293		TGACG-motif	TGACG	cis-acting regulatory element involved in the MeJA-responsiveness
SlTALE8	1103		3-AF1 binding site	TAAGAGAGGAA	light responsive element
SlTALE8	1325		ACE	CTAACGTATT	cis-acting element involved in light responsiveness
SlTALE8	1246		ATC-motif	AGTAATCT	part of a conserved DNA module involved in light responsiveness
SlTALE8	434		Box 4	ATTAAT	part of a conserved DNA module involved in light responsiveness
SlTALE8	114		CAAT-box	CAAAT	common cis-acting element in promoter and enhancer regions
SlTALE8	153		CAAT-box	CAAAT	common cis-acting element in promoter and enhancer regions
SlTALE8	159		CAAT-box	CAAAT	common cis-acting element in promoter and enhancer regions
SlTALE8	247		CAAT-box	CAAAT	common cis-acting element in promoter and enhancer regions
SlTALE8	272		CAAT-box	CAAAT	common cis-acting element in promoter and enhancer regions
SlTALE8	292		CAAT-box	CAAAT	common cis-acting element in promoter and enhancer regions
SlTALE8	457		CAAT-box	CAAAT	common cis-acting element in promoter and enhancer regions
SlTALE8	703		CAAT-box	CAAAT	common cis-acting element in promoter and enhancer regions
SlTALE8	710		CAAT-box	CAAAT	common cis-acting element in promoter and enhancer regions
SlTALE8	830		CAAT-box	CAAAT	common cis-acting element in promoter and enhancer regions
SlTALE8	965		CAAT-box	CCAAT	common cis-acting element in promoter and enhancer regions
SlTALE8	1064		CAAT-box	CAAAT	common cis-acting element in promoter and enhancer regions
SlTALE8	1352		CAAT-box	CAAAT	common cis-acting element in promoter and enhancer regions
SlTALE8	1394		CAAT-box	CCAAT	common cis-acting element in promoter and enhancer regions
SlTALE8	1400		CAAT-box	CAAAT	common cis-acting element in promoter and enhancer regions
SlTALE8	1453		CAAT-box	CAAAT	common cis-acting element in promoter and enhancer regions
SlTALE8	1651		CAAT-box	CCAAT	common cis-acting element in promoter and enhancer regions
SlTALE8	1793		CAAT-box	CCAAT	common cis-acting element in promoter and enhancer regions
SlTALE8	1842		CAAT-box	CAAAT	common cis-acting element in promoter and enhancer regions
SlTALE8	1858		CAAT-box	CCAAT	common cis-acting element in promoter and enhancer regions
SlTALE8	912		CAT-box	GCCACT	cis-acting regulatory element related to meristem expression
SlTALE8	1059		Gap-box	CAAATGAA(A/G)A	part of a light responsive element
SlTALE8	30		GC-motif	CCCCCG	enhancer-like element involved in anoxic specific inducibility
SlTALE8	604		O2-site	GTTGACGTGA	cis-acting regulatory element involved in zein metabolism regulation
SlTALE8	33		Sp1	GGGCGG	light responsive element
SlTALE8	7		TATA-box	ATATAA	core promoter element around -30 of transcription start
SlTALE8	8		TATA-box	TATA	core promoter element around -30 of transcription start
SlTALE8	12		TATA-box	ATTATA	core promoter element around -30 of transcription start
SlTALE8	13		TATA-box	TATAA	core promoter element around -30 of transcription start
SlTALE8	14		TATA-box	TATA	core promoter element around -30 of transcription start
SlTALE8	67		TATA-box	TATAAA	core promoter element around -30 of transcription start
SlTALE8	68		TATA-box	TATAA	core promoter element around -30 of transcription start
SlTALE8	69		TATA-box	TATA	core promoter element around -30 of transcription start
SlTALE8	74		TATA-box	TATACA	core promoter element around -30 of transcription start
SlTALE8	76		TATA-box	TATA	core promoter element around -30 of transcription start
SlTALE8	89		TATA-box	TATACA	core promoter element around -30 of transcription start
SlTALE8	91		TATA-box	TATA	core promoter element around -30 of transcription start
SlTALE8	120		TATA-box	TATA	core promoter element around -30 of transcription start
SlTALE8	147		TATA-box	TATACA	core promoter element around -30 of transcription start
SlTALE8	149		TATA-box	TATA	core promoter element around -30 of transcription start
SlTALE8	163		TATA-box	TATAAAA	core promoter element around -30 of transcription start
SlTALE8	164		TATA-box	TATAAA	core promoter element around -30 of transcription start
SlTALE8	165		TATA-box	TATAA	core promoter element around -30 of transcription start
SlTALE8	166		TATA-box	TATA	core promoter element around -30 of transcription start
SlTALE8	174		TATA-box	TATA	core promoter element around -30 of transcription start
SlTALE8	213		TATA-box	TATAAAT	core promoter element around -30 of transcription start
SlTALE8	214		TATA-box	TATAAA	core promoter element around -30 of transcription start
SlTALE8	215		TATA-box	TATAA	core promoter element around -30 of transcription start
SlTALE8	216		TATA-box	TATA	core promoter element around -30 of transcription start
SlTALE8	266		TATA-box	ATTATA	core promoter element around -30 of transcription start
SlTALE8	267		TATA-box	TATAA	core promoter element around -30 of transcription start
SlTALE8	268		TATA-box	TATA	core promoter element around -30 of transcription start
SlTALE8	295		TATA-box	ATTATA	core promoter element around -30 of transcription start
SlTALE8	296		TATA-box	TATAA	core promoter element around -30 of transcription start
SlTALE8	297		TATA-box	TATA	core promoter element around -30 of transcription start
SlTALE8	314		TATA-box	ATATAT	core promoter element around -30 of transcription start
SlTALE8	315		TATA-box	TATATA	core promoter element around -30 of transcription start
SlTALE8	316		TATA-box	ATATAT	core promoter element around -30 of transcription start
SlTALE8	317		TATA-box	TATA	core promoter element around -30 of transcription start
SlTALE8	321		TATA-box	TATACA	core promoter element around -30 of transcription start
SlTALE8	323		TATA-box	TATA	core promoter element around -30 of transcription start
SlTALE8	373		TATA-box	TATA	core promoter element around -30 of transcription start
SlTALE8	379		TATA-box	TATA	core promoter element around -30 of transcription start
SlTALE8	386		TATA-box	TACAAAA	core promoter element around -30 of transcription start
SlTALE8	493		TATA-box	TATAAA	core promoter element around -30 of transcription start
SlTALE8	494		TATA-box	TATAA	core promoter element around -30 of transcription start
SlTALE8	495		TATA-box	TATA	core promoter element around -30 of transcription start
SlTALE8	508		TATA-box	ATTATA	core promoter element around -30 of transcription start
SlTALE8	509		TATA-box	TATAA	core promoter element around -30 of transcription start
SlTALE8	510		TATA-box	TATA	core promoter element around -30 of transcription start
SlTALE8	564		TATA-box	TATAAAT	core promoter element around -30 of transcription start
SlTALE8	565		TATA-box	TATAAA	core promoter element around -30 of transcription start
SlTALE8	566		TATA-box	TATAA	core promoter element around -30 of transcription start
SlTALE8	567		TATA-box	TATA	core promoter element around -30 of transcription start
SlTALE8	573		TATA-box	TATAAAA	core promoter element around -30 of transcription start
SlTALE8	574		TATA-box	TATAAA	core promoter element around -30 of transcription start
SlTALE8	575		TATA-box	TATAA	core promoter element around -30 of transcription start
SlTALE8	576		TATA-box	TATA	core promoter element around -30 of transcription start
SlTALE8	615		TATA-box	TATACA	core promoter element around -30 of transcription start
SlTALE8	617		TATA-box	TATA	core promoter element around -30 of transcription start
SlTALE8	739		TATA-box	TATAAAA	core promoter element around -30 of transcription start
SlTALE8	740		TATA-box	TATAAA	core promoter element around -30 of transcription start
SlTALE8	741		TATA-box	TATAA	core promoter element around -30 of transcription start
SlTALE8	742		TATA-box	TATA	core promoter element around -30 of transcription start
SlTALE8	777		TATA-box	ATTATA	core promoter element around -30 of transcription start
SlTALE8	778		TATA-box	TATAA	core promoter element around -30 of transcription start
SlTALE8	779		TATA-box	TATA	core promoter element around -30 of transcription start
SlTALE8	875		TATA-box	ATATAA	core promoter element around -30 of transcription start
SlTALE8	876		TATA-box	TATA	core promoter element around -30 of transcription start
SlTALE8	969		TATA-box	TATA	core promoter element around -30 of transcription start
SlTALE8	971		TATA-box	TACAAAA	core promoter element around -30 of transcription start
SlTALE8	1019		TATA-box	TATAAATA	core promoter element around -30 of transcription start
SlTALE8	1020		TATA-box	TATAAAT	core promoter element around -30 of transcription start
SlTALE8	1021		TATA-box	TATAAA	core promoter element around -30 of transcription start
SlTALE8	1022		TATA-box	TATAA	core promoter element around -30 of transcription start
SlTALE8	1023		TATA-box	TATA	core promoter element around -30 of transcription start
SlTALE8	1044		TATA-box	TATATA	core promoter element around -30 of transcription start
SlTALE8	1045		TATA-box	ATATAA	core promoter element around -30 of transcription start
SlTALE8	1046		TATA-box	TATA	core promoter element around -30 of transcription start
SlTALE8	1112		TATA-box	TACAAAA	core promoter element around -30 of transcription start
SlTALE8	1174		TATA-box	ATATAT	core promoter element around -30 of transcription start
SlTALE8	1175		TATA-box	TATA	core promoter element around -30 of transcription start
SlTALE8	1189		TATA-box	TACATAAA	core promoter element around -30 of transcription start
SlTALE8	1200		TATA-box	ATATAT	core promoter element around -30 of transcription start
SlTALE8	1201		TATA-box	TATATA	core promoter element around -30 of transcription start
SlTALE8	1202		TATA-box	ATATAT	core promoter element around -30 of transcription start
SlTALE8	1203		TATA-box	TATA	core promoter element around -30 of transcription start
SlTALE8	1243		TATA-box	TATA	core promoter element around -30 of transcription start
SlTALE8	1383		TATA-box	ATATAA	core promoter element around -30 of transcription start
SlTALE8	1384		TATA-box	TATA	core promoter element around -30 of transcription start
SlTALE8	1472		TATA-box	TATTTAAA	core promoter element around -30 of transcription start
SlTALE8	1486		TATA-box	TATA	core promoter element around -30 of transcription start
SlTALE8	1551		TATA-box	TATATTTATATTT	core promoter element around -30 of transcription start
SlTALE8	1553		TATA-box	ATATAA	core promoter element around -30 of transcription start
SlTALE8	1554		TATA-box	TATA	core promoter element around -30 of transcription start
SlTALE8	1587		TATA-box	TATAAA	core promoter element around -30 of transcription start
SlTALE8	1588		TATA-box	TATAA	core promoter element around -30 of transcription start
SlTALE8	1589		TATA-box	TATA	core promoter element around -30 of transcription start
SlTALE8	1638		TATA-box	TATAAAA	core promoter element around -30 of transcription start
SlTALE8	1639		TATA-box	TATAAA	core promoter element around -30 of transcription start
SlTALE8	1640		TATA-box	TATATAA	core promoter element around -30 of transcription start
SlTALE8	1641		TATA-box	TATATA	core promoter element around -30 of transcription start
SlTALE8	1642		TATA-box	ATATAT	core promoter element around -30 of transcription start
SlTALE8	1643		TATA-box	TATA	core promoter element around -30 of transcription start
SlTALE8	1654		TATA-box	ATATAT	core promoter element around -30 of transcription start
SlTALE8	1655		TATA-box	TATATA	core promoter element around -30 of transcription start
SlTALE8	1656		TATA-box	ATATAT	core promoter element around -30 of transcription start
SlTALE8	1657		TATA-box	TATATA	core promoter element around -30 of transcription start
SlTALE8	1658		TATA-box	ATATAT	core promoter element around -30 of transcription start
SlTALE8	1659		TATA-box	TATATA	core promoter element around -30 of transcription start
SlTALE8	1660		TATA-box	ATATAT	core promoter element around -30 of transcription start
SlTALE8	1661		TATA-box	TATATA	core promoter element around -30 of transcription start
SlTALE8	1663		TATA-box	TATA	core promoter element around -30 of transcription start
SlTALE8	1824		TATA-box	TATTTAAA	core promoter element around -30 of transcription start
SlTALE8	1826		TATA-box	TATTTAAA	core promoter element around -30 of transcription start
SlTALE8	1935		TATA-box	ccTATAAAaa	core promoter element around -30 of transcription start
SlTALE8	1936		TATA-box	TATAAAA	core promoter element around -30 of transcription start
SlTALE8	1937		TATA-box	TATAAA	core promoter element around -30 of transcription start
SlTALE8	1938		TATA-box	TATAA	core promoter element around -30 of transcription start
SlTALE8	1939		TATA-box	TATA	core promoter element around -30 of transcription start
SlTALE8	662		TCA-element	CCATCTTTTT	cis-acting element involved in salicylic acid responsiveness
SlTALE8	860		TCCC-motif	TCTCCCT	part of a light responsive element
SlTALE8	1109		TCT-motif	TCTTAC	part of a light responsive element
SlTALE8	1335		TCT-motif	TCTTAC	part of a light responsive element
SlTALE9	1045		ABRE	ACGTG	cis-acting element involved in the abscisic acid responsiveness
SlTALE9	1758		AE-box	AGAAACTT	part of a module for light response
SlTALE9	1267		ARE	AAACCA	cis-acting regulatory element essential for the anaerobic induction
SlTALE9	1474		Box 4	ATTAAT	part of a conserved DNA module involved in light responsiveness
SlTALE9	1875		Box 4	ATTAAT	part of a conserved DNA module involved in light responsiveness
SlTALE9	81		CAAT-box	CAAAT	common cis-acting element in promoter and enhancer regions
SlTALE9	436		CAAT-box	CAAAT	common cis-acting element in promoter and enhancer regions
SlTALE9	474		CAAT-box	CAAAT	common cis-acting element in promoter and enhancer regions
SlTALE9	867		CAAT-box	CAAAT	common cis-acting element in promoter and enhancer regions
SlTALE9	1117		CAAT-box	CAAAT	common cis-acting element in promoter and enhancer regions
SlTALE9	1236		CAAT-box	CCAAT	common cis-acting element in promoter and enhancer regions
SlTALE9	1270		CAAT-box	CCAAT	common cis-acting element in promoter and enhancer regions
SlTALE9	1290		CAAT-box	CAAAT	common cis-acting element in promoter and enhancer regions
SlTALE9	1688		CAAT-box	CAAAT	common cis-acting element in promoter and enhancer regions
SlTALE9	622		CAT-box	GCCACT	cis-acting regulatory element related to meristem expression
SlTALE9	693		CGTCA-motif	CGTCA	cis-acting regulatory element involved in the MeJA-responsiveness
SlTALE9	1043		G-box	TAACACGTAG	cis-acting regulatory element involved in light responsiveness
SlTALE9	1044		G-box	TACGTG	cis-acting regulatory element involved in light responsiveness
SlTALE9	817		GT1-motif	GGTTAA	light responsive element
SlTALE9	1503		I-box	TGATAATGT	part of a light responsive element
SlTALE9	1621		LAMP-element	CTTTATCA	part of a light responsive element
SlTALE9	231		MBS	CAACTG	MYB binding site involved in drought-inducibility
SlTALE9	814		MRE	AACCTAA	MYB binding site involved in light responsiveness
SlTALE9	1289		O2-site	GATGA(C/T)(A/G)TG(A/G)	cis-acting regulatory element involved in zein metabolism regulation
SlTALE9	46		TATA-box	TATA	core promoter element around -30 of transcription start
SlTALE9	60		TATA-box	TATAA	core promoter element around -30 of transcription start
SlTALE9	61		TATA-box	TATA	core promoter element around -30 of transcription start
SlTALE9	70		TATA-box	ATTATA	core promoter element around -30 of transcription start
SlTALE9	71		TATA-box	TATAA	core promoter element around -30 of transcription start
SlTALE9	72		TATA-box	TATA	core promoter element around -30 of transcription start
SlTALE9	224		TATA-box	ATATAT	core promoter element around -30 of transcription start
SlTALE9	225		TATA-box	TATATA	core promoter element around -30 of transcription start
SlTALE9	227		TATA-box	TATA	core promoter element around -30 of transcription start
SlTALE9	249		TATA-box	ATATAA	core promoter element around -30 of transcription start
SlTALE9	250		TATA-box	TATA	core promoter element around -30 of transcription start
SlTALE9	378		TATA-box	ATATAT	core promoter element around -30 of transcription start
SlTALE9	379		TATA-box	TATA	core promoter element around -30 of transcription start
SlTALE9	428		TATA-box	TATAAATA	core promoter element around -30 of transcription start
SlTALE9	429		TATA-box	TATAAAT	core promoter element around -30 of transcription start
SlTALE9	430		TATA-box	TATAAA	core promoter element around -30 of transcription start
SlTALE9	431		TATA-box	TATAA	core promoter element around -30 of transcription start
SlTALE9	432		TATA-box	TATA	core promoter element around -30 of transcription start
SlTALE9	715		TATA-box	TACAAAA	core promoter element around -30 of transcription start
SlTALE9	718		TATA-box	TATACA	core promoter element around -30 of transcription start
SlTALE9	720		TATA-box	TATATA	core promoter element around -30 of transcription start
SlTALE9	722		TATA-box	TATA	core promoter element around -30 of transcription start
SlTALE9	987		TATA-box	TATA	core promoter element around -30 of transcription start
SlTALE9	1042		TATA-box	TATA	core promoter element around -30 of transcription start
SlTALE9	1133		TATA-box	TATA	core promoter element around -30 of transcription start
SlTALE9	1164		TATA-box	TACATAAA	core promoter element around -30 of transcription start
SlTALE9	1188		TATA-box	TATA	core promoter element around -30 of transcription start
SlTALE9	1478		TATA-box	ATTATA	core promoter element around -30 of transcription start
SlTALE9	1479		TATA-box	TATAA	core promoter element around -30 of transcription start
SlTALE9	1480		TATA-box	TATA	core promoter element around -30 of transcription start
SlTALE9	1595		TATA-box	ccTATAAAaa	core promoter element around -30 of transcription start
SlTALE9	1664		TATA-box	TATAAAA	core promoter element around -30 of transcription start
SlTALE9	1665		TATA-box	TATAAA	core promoter element around -30 of transcription start
SlTALE9	1666		TATA-box	TATAA	core promoter element around -30 of transcription start
SlTALE9	1667		TATA-box	TATA	core promoter element around -30 of transcription start
SlTALE9	1684		TATA-box	TATA	core promoter element around -30 of transcription start
SlTALE9	1707		TATA-box	TATAAATA	core promoter element around -30 of transcription start
SlTALE9	1708		TATA-box	TATAAAT	core promoter element around -30 of transcription start
SlTALE9	1709		TATA-box	TATAAA	core promoter element around -30 of transcription start
SlTALE9	1710		TATA-box	TATAA	core promoter element around -30 of transcription start
SlTALE9	1711		TATA-box	TATA	core promoter element around -30 of transcription start
SlTALE9	850		TC-rich repeats	ATTCTCTAAC	cis-acting element involved in defense and stress responsiveness
SlTALE9	255		TCT-motif	TCTTAC	part of a light responsive element
SlTALE9	1940		TCT-motif	TCTTAC	part of a light responsive element
SlTALE9	693		TGACG-motif	TGACG	cis-acting regulatory element involved in the MeJA-responsiveness
SlTALE10	764		ARE	AAACCA	cis-acting regulatory element essential for the anaerobic induction
SlTALE10	1073		ARE	AAACCA	cis-acting regulatory element essential for the anaerobic induction
SlTALE10	1930		ARE	AAACCA	cis-acting regulatory element essential for the anaerobic induction
SlTALE10	877		AuxRE	TGTCTCAATAAG	part of an auxin-responsive element
SlTALE10	81		CAAT-box	CAAAT	common cis-acting element in promoter and enhancer regions
SlTALE10	116		CAAT-box	CAAAT	common cis-acting element in promoter and enhancer regions
SlTALE10	286		CAAT-box	CAAAT	common cis-acting element in promoter and enhancer regions
SlTALE10	380		CAAT-box	CCAAT	common cis-acting element in promoter and enhancer regions
SlTALE10	767		CAAT-box	CCAAT	common cis-acting element in promoter and enhancer regions
SlTALE10	794		CAAT-box	CAAAT	common cis-acting element in promoter and enhancer regions
SlTALE10	838		CAAT-box	CAAAT	common cis-acting element in promoter and enhancer regions
SlTALE10	920		CAAT-box	CAAAT	common cis-acting element in promoter and enhancer regions
SlTALE10	937		CAAT-box	CAAAT	common cis-acting element in promoter and enhancer regions
SlTALE10	1071		CAAT-box	CCAAT	common cis-acting element in promoter and enhancer regions
SlTALE10	1095		CAAT-box	CCAAT	common cis-acting element in promoter and enhancer regions
SlTALE10	1185		CAAT-box	CCAAT	common cis-acting element in promoter and enhancer regions
SlTALE10	1315		CAAT-box	CAAAT	common cis-acting element in promoter and enhancer regions
SlTALE10	1349		CAAT-box	CAAAT	common cis-acting element in promoter and enhancer regions
SlTALE10	479		CAT-box	GCCACT	cis-acting regulatory element related to meristem expression
SlTALE10	368		MBS	CAACTG	MYB binding site involved in drought-inducibility
SlTALE10	976		MBS	CAACTG	MYB binding site involved in drought-inducibility
SlTALE10	887		P-box	CCTTTTG	gibberellin-responsive element
SlTALE10	147		TATA-box	TATATA	core promoter element around -30 of transcription start
SlTALE10	148		TATA-box	ATATAT	core promoter element around -30 of transcription start
SlTALE10	149		TATA-box	TATATA	core promoter element around -30 of transcription start
SlTALE10	150		TATA-box	ATATAT	core promoter element around -30 of transcription start
SlTALE10	151		TATA-box	TATA	core promoter element around -30 of transcription start
SlTALE10	471		TATA-box	ATATAT	core promoter element around -30 of transcription start
SlTALE10	472		TATA-box	TATATA	core promoter element around -30 of transcription start
SlTALE10	473		TATA-box	ATATAT	core promoter element around -30 of transcription start
SlTALE10	474		TATA-box	TATA	core promoter element around -30 of transcription start
SlTALE10	629		TATA-box	TATAAAA	core promoter element around -30 of transcription start
SlTALE10	630		TATA-box	TATAAA	core promoter element around -30 of transcription start
SlTALE10	631		TATA-box	TATAA	core promoter element around -30 of transcription start
SlTALE10	632		TATA-box	TATA	core promoter element around -30 of transcription start
SlTALE10	825		TATA-box	ATATAA	core promoter element around -30 of transcription start
SlTALE10	826		TATA-box	TATA	core promoter element around -30 of transcription start
SlTALE10	906		TATA-box	ATATAT	core promoter element around -30 of transcription start
SlTALE10	907		TATA-box	TATATA	core promoter element around -30 of transcription start
SlTALE10	909		TATA-box	TATA	core promoter element around -30 of transcription start
SlTALE10	947		TATA-box	TATAAAT	core promoter element around -30 of transcription start
SlTALE10	948		TATA-box	TATAAA	core promoter element around -30 of transcription start
SlTALE10	949		TATA-box	TATAA	core promoter element around -30 of transcription start
SlTALE10	950		TATA-box	TATA	core promoter element around -30 of transcription start
SlTALE10	1061		TATA-box	TATA	core promoter element around -30 of transcription start
SlTALE10	1132		TATA-box	TACATAAA	core promoter element around -30 of transcription start
SlTALE10	1188		TATA-box	ATATAT	core promoter element around -30 of transcription start
SlTALE10	1189		TATA-box	TATATTTATATTT	core promoter element around -30 of transcription start
SlTALE10	1191		TATA-box	TATAAATA	core promoter element around -30 of transcription start
SlTALE10	1192		TATA-box	TATAAAT	core promoter element around -30 of transcription start
SlTALE10	1193		TATA-box	TATAAA	core promoter element around -30 of transcription start
SlTALE10	1194		TATA-box	TATAA	core promoter element around -30 of transcription start
SlTALE10	1195		TATA-box	TATATTTATATTT	core promoter element around -30 of transcription start
SlTALE10	1197		TATA-box	taTATAAAtc	core promoter element around -30 of transcription start
SlTALE10	1198		TATA-box	TATAAAT	core promoter element around -30 of transcription start
SlTALE10	1199		TATA-box	TATAAA	core promoter element around -30 of transcription start
SlTALE10	1200		TATA-box	TATATAA	core promoter element around -30 of transcription start
SlTALE10	1201		TATA-box	TATATA	core promoter element around -30 of transcription start
SlTALE10	1202		TATA-box	ATATAT	core promoter element around -30 of transcription start
SlTALE10	1203		TATA-box	TATATA	core promoter element around -30 of transcription start
SlTALE10	1204		TATA-box	ATATAT	core promoter element around -30 of transcription start
SlTALE10	1205		TATA-box	TATATA	core promoter element around -30 of transcription start
SlTALE10	1206		TATA-box	ATATAT	core promoter element around -30 of transcription start
SlTALE10	1207		TATA-box	TATATA	core promoter element around -30 of transcription start
SlTALE10	1208		TATA-box	ATATAT	core promoter element around -30 of transcription start
SlTALE10	1209		TATA-box	TATATA	core promoter element around -30 of transcription start
SlTALE10	1210		TATA-box	ATATAT	core promoter element around -30 of transcription start
SlTALE10	1211		TATA-box	TATATA	core promoter element around -30 of transcription start
SlTALE10	1212		TATA-box	ATATAT	core promoter element around -30 of transcription start
SlTALE10	1213		TATA-box	TATATA	core promoter element around -30 of transcription start
SlTALE10	1214		TATA-box	ATATAT	core promoter element around -30 of transcription start
SlTALE10	1215		TATA-box	TATATA	core promoter element around -30 of transcription start
SlTALE10	1216		TATA-box	ATATAT	core promoter element around -30 of transcription start
SlTALE10	1217		TATA-box	TATATA	core promoter element around -30 of transcription start
SlTALE10	1218		TATA-box	ATATAT	core promoter element around -30 of transcription start
SlTALE10	1219		TATA-box	TATATA	core promoter element around -30 of transcription start
SlTALE10	1220		TATA-box	ATATAT	core promoter element around -30 of transcription start
SlTALE10	1221		TATA-box	TATA	core promoter element around -30 of transcription start
SlTALE10	1346		TATA-box	TATA	core promoter element around -30 of transcription start
SlTALE10	1583		TATA-box	TATA	core promoter element around -30 of transcription start
SlTALE10	1602		TATA-box	TATACA	core promoter element around -30 of transcription start
SlTALE10	1604		TATA-box	TATA	core promoter element around -30 of transcription start
SlTALE10	1611		TATA-box	TATA	core promoter element around -30 of transcription start
SlTALE10	1691		TATA-box	TATA	core promoter element around -30 of transcription start
SlTALE10	1815		TATA-box	TATATA	core promoter element around -30 of transcription start
SlTALE10	1816		TATA-box	ATATAA	core promoter element around -30 of transcription start
SlTALE10	1817		TATA-box	TATA	core promoter element around -30 of transcription start
SlTALE10	1917		TATA-box	TATAAA	core promoter element around -30 of transcription start
SlTALE10	1918		TATA-box	TATAA	core promoter element around -30 of transcription start
SlTALE10	1919		TATA-box	TATA	core promoter element around -30 of transcription start
SlTALE10	1979		TATA-box	TATAAAT	core promoter element around -30 of transcription start
SlTALE10	1980		TATA-box	TATAAA	core promoter element around -30 of transcription start
SlTALE10	1981		TATA-box	TATAA	core promoter element around -30 of transcription start
SlTALE10	1982		TATA-box	TATA	core promoter element around -30 of transcription start
SlTALE10	490		TCA-element	CCATCTTTTT	cis-acting element involved in salicylic acid responsiveness
SlTALE10	1290		TCA-element	CCATCTTTTT	cis-acting element involved in salicylic acid responsiveness
SlTALE10	1737		TCT-motif	TCTTAC	part of a light responsive element
SlTALE11	1032		AE-box	AGAAACTT	part of a module for light response
SlTALE11	1786		AE-box	AGAAACAA	part of a module for light response
SlTALE11	356		ARE	AAACCA	cis-acting regulatory element essential for the anaerobic induction
SlTALE11	692		ARE	AAACCA	cis-acting regulatory element essential for the anaerobic induction
SlTALE11	862		ARE	AAACCA	cis-acting regulatory element essential for the anaerobic induction
SlTALE11	1139		ARE	AAACCA	cis-acting regulatory element essential for the anaerobic induction
SlTALE11	1314		ARE	AAACCA	cis-acting regulatory element essential for the anaerobic induction
SlTALE11	1848		ARE	AAACCA	cis-acting regulatory element essential for the anaerobic induction
SlTALE11	579		AuxRR-core	GGTCCAT	cis-acting regulatory element involved in auxin responsiveness
SlTALE11	68		Box 4	ATTAAT	part of a conserved DNA module involved in light responsiveness
SlTALE11	324		Box 4	ATTAAT	part of a conserved DNA module involved in light responsiveness
SlTALE11	393		CAAT-box	CAAAT	common cis-acting element in promoter and enhancer regions
SlTALE11	424		CAAT-box	CCAAT	common cis-acting element in promoter and enhancer regions
SlTALE11	431		CAAT-box	CAAAT	common cis-acting element in promoter and enhancer regions
SlTALE11	690		CAAT-box	CCAAT	common cis-acting element in promoter and enhancer regions
SlTALE11	846		CAAT-box	CAAAT	common cis-acting element in promoter and enhancer regions
SlTALE11	967		CAAT-box	CCAAT	common cis-acting element in promoter and enhancer regions
SlTALE11	1302		CAAT-box	CCAAT	common cis-acting element in promoter and enhancer regions
SlTALE11	1324		CAAT-box	CCAAT	common cis-acting element in promoter and enhancer regions
SlTALE11	1407		CAAT-box	CAAAT	common cis-acting element in promoter and enhancer regions
SlTALE11	1541		CAAT-box	CAAAT	common cis-acting element in promoter and enhancer regions
SlTALE11	1941		CAAT-box	CAAAT	common cis-acting element in promoter and enhancer regions
SlTALE11	1490		chs-CMA1a	TTACTTAA	part of a light responsive element
SlTALE11	1619		chs-CMA1a	TTACTTAA	part of a light responsive element
SlTALE11	53		GATA-motif	GATAGGA	part of a light responsive element
SlTALE11	1246		GATA-motif	AAGGATAAGG	part of a light responsive element
SlTALE11	1445		GATA-motif	GATAGGG	part of a light responsive element
SlTALE11	1717		G-box	CACGAC	cis-acting regulatory element involved in light responsiveness
SlTALE11	903		GT1-motif	GGTTAA	light responsive element
SlTALE11	1817		GT1-motif	GGTTAAT	light responsive element
SlTALE11	877		MBS	CAACTG	MYB binding site involved in drought-inducibility
SlTALE11	60		P-box	CCTTTTG	gibberellin-responsive element
SlTALE11	111		TATA-box	taTATAAAtc	core promoter element around -30 of transcription start
SlTALE11	112		TATA-box	TATAAAT	core promoter element around -30 of transcription start
SlTALE11	113		TATA-box	TATAAA	core promoter element around -30 of transcription start
SlTALE11	114		TATA-box	TATATAA	core promoter element around -30 of transcription start
SlTALE11	115		TATA-box	TATATA	core promoter element around -30 of transcription start
SlTALE11	117		TATA-box	TATA	core promoter element around -30 of transcription start
SlTALE11	137		TATA-box	taTATAAAtc	core promoter element around -30 of transcription start
SlTALE11	138		TATA-box	ATATAT	core promoter element around -30 of transcription start
SlTALE11	139		TATA-box	TATATA	core promoter element around -30 of transcription start
SlTALE11	140		TATA-box	ATATAT	core promoter element around -30 of transcription start
SlTALE11	141		TATA-box	TATATA	core promoter element around -30 of transcription start
SlTALE11	142		TATA-box	ATATAT	core promoter element around -30 of transcription start
SlTALE11	143		TATA-box	TATATA	core promoter element around -30 of transcription start
SlTALE11	144		TATA-box	ATATAT	core promoter element around -30 of transcription start
SlTALE11	145		TATA-box	TATATA	core promoter element around -30 of transcription start
SlTALE11	146		TATA-box	ATATAT	core promoter element around -30 of transcription start
SlTALE11	147		TATA-box	TATATA	core promoter element around -30 of transcription start
SlTALE11	148		TATA-box	ATATAT	core promoter element around -30 of transcription start
SlTALE11	149		TATA-box	TATATA	core promoter element around -30 of transcription start
SlTALE11	150		TATA-box	ATATAA	core promoter element around -30 of transcription start
SlTALE11	151		TATA-box	TATA	core promoter element around -30 of transcription start
SlTALE11	245		TATA-box	taTATAAAtc	core promoter element around -30 of transcription start
SlTALE11	246		TATA-box	ATATAT	core promoter element around -30 of transcription start
SlTALE11	247		TATA-box	TATATA	core promoter element around -30 of transcription start
SlTALE11	248		TATA-box	ATATAT	core promoter element around -30 of transcription start
SlTALE11	249		TATA-box	TATATA	core promoter element around -30 of transcription start
SlTALE11	250		TATA-box	ATATAT	core promoter element around -30 of transcription start
SlTALE11	251		TATA-box	TATATA	core promoter element around -30 of transcription start
SlTALE11	252		TATA-box	ATATAT	core promoter element around -30 of transcription start
SlTALE11	253		TATA-box	TATATA	core promoter element around -30 of transcription start
SlTALE11	254		TATA-box	ATATAT	core promoter element around -30 of transcription start
SlTALE11	255		TATA-box	TATATA	core promoter element around -30 of transcription start
SlTALE11	256		TATA-box	ATATAT	core promoter element around -30 of transcription start
SlTALE11	257		TATA-box	TATATA	core promoter element around -30 of transcription start
SlTALE11	258		TATA-box	ATATAT	core promoter element around -30 of transcription start
SlTALE11	259		TATA-box	TATATA	core promoter element around -30 of transcription start
SlTALE11	260		TATA-box	ATATAT	core promoter element around -30 of transcription start
SlTALE11	261		TATA-box	TATATA	core promoter element around -30 of transcription start
SlTALE11	262		TATA-box	ATATAT	core promoter element around -30 of transcription start
SlTALE11	263		TATA-box	TATATA	core promoter element around -30 of transcription start
SlTALE11	264		TATA-box	ATATAT	core promoter element around -30 of transcription start
SlTALE11	265		TATA-box	TATATA	core promoter element around -30 of transcription start
SlTALE11	266		TATA-box	ATATAT	core promoter element around -30 of transcription start
SlTALE11	267		TATA-box	TATATA	core promoter element around -30 of transcription start
SlTALE11	268		TATA-box	ATATAT	core promoter element around -30 of transcription start
SlTALE11	269		TATA-box	TATATA	core promoter element around -30 of transcription start
SlTALE11	270		TATA-box	ATATAT	core promoter element around -30 of transcription start
SlTALE11	271		TATA-box	TATATA	core promoter element around -30 of transcription start
SlTALE11	272		TATA-box	ATATAT	core promoter element around -30 of transcription start
SlTALE11	273		TATA-box	TATATA	core promoter element around -30 of transcription start
SlTALE11	274		TATA-box	ATATAT	core promoter element around -30 of transcription start
SlTALE11	275		TATA-box	TATATA	core promoter element around -30 of transcription start
SlTALE11	276		TATA-box	ATATAT	core promoter element around -30 of transcription start
SlTALE11	277		TATA-box	TATATA	core promoter element around -30 of transcription start
SlTALE11	278		TATA-box	ATATAT	core promoter element around -30 of transcription start
SlTALE11	279		TATA-box	TATATA	core promoter element around -30 of transcription start
SlTALE11	280		TATA-box	ATATAT	core promoter element around -30 of transcription start
SlTALE11	281		TATA-box	TATATA	core promoter element around -30 of transcription start
SlTALE11	282		TATA-box	ATATAA	core promoter element around -30 of transcription start
SlTALE11	283		TATA-box	TATA	core promoter element around -30 of transcription start
SlTALE11	305		TATA-box	TATATA	core promoter element around -30 of transcription start
SlTALE11	307		TATA-box	TATA	core promoter element around -30 of transcription start
SlTALE11	312		TATA-box	ccTATAAAaa	core promoter element around -30 of transcription start
SlTALE11	314		TATA-box	TATA	core promoter element around -30 of transcription start
SlTALE11	402		TATA-box	TATACA	core promoter element around -30 of transcription start
SlTALE11	404		TATA-box	TATA	core promoter element around -30 of transcription start
SlTALE11	412		TATA-box	TATA	core promoter element around -30 of transcription start
SlTALE11	434		TATA-box	ATTATA	core promoter element around -30 of transcription start
SlTALE11	435		TATA-box	TATAA	core promoter element around -30 of transcription start
SlTALE11	436		TATA-box	TATA	core promoter element around -30 of transcription start
SlTALE11	455		TATA-box	taTATAAAtc	core promoter element around -30 of transcription start
SlTALE11	456		TATA-box	TATAAAT	core promoter element around -30 of transcription start
SlTALE11	457		TATA-box	TATAAA	core promoter element around -30 of transcription start
SlTALE11	458		TATA-box	TATATAA	core promoter element around -30 of transcription start
SlTALE11	459		TATA-box	TATATA	core promoter element around -30 of transcription start
SlTALE11	460		TATA-box	ATATAT	core promoter element around -30 of transcription start
SlTALE11	461		TATA-box	TATA	core promoter element around -30 of transcription start
SlTALE11	501		TATA-box	ATATAT	core promoter element around -30 of transcription start
SlTALE11	502		TATA-box	TATA	core promoter element around -30 of transcription start
SlTALE11	521		TATA-box	ATTATA	core promoter element around -30 of transcription start
SlTALE11	522		TATA-box	TATAA	core promoter element around -30 of transcription start
SlTALE11	523		TATA-box	TATA	core promoter element around -30 of transcription start
SlTALE11	591		TATA-box	TATAAAA	core promoter element around -30 of transcription start
SlTALE11	592		TATA-box	TATAAA	core promoter element around -30 of transcription start
SlTALE11	593		TATA-box	TATATAA	core promoter element around -30 of transcription start
SlTALE11	594		TATA-box	TATATA	core promoter element around -30 of transcription start
SlTALE11	595		TATA-box	ATATAT	core promoter element around -30 of transcription start
SlTALE11	596		TATA-box	TATATA	core promoter element around -30 of transcription start
SlTALE11	597		TATA-box	ATATAT	core promoter element around -30 of transcription start
SlTALE11	598		TATA-box	TATATA	core promoter element around -30 of transcription start
SlTALE11	599		TATA-box	ATATAT	core promoter element around -30 of transcription start
SlTALE11	600		TATA-box	TATATA	core promoter element around -30 of transcription start
SlTALE11	601		TATA-box	ATATAT	core promoter element around -30 of transcription start
SlTALE11	602		TATA-box	TATATA	core promoter element around -30 of transcription start
SlTALE11	603		TATA-box	ATATAA	core promoter element around -30 of transcription start
SlTALE11	604		TATA-box	TATA	core promoter element around -30 of transcription start
SlTALE11	647		TATA-box	ATATAT	core promoter element around -30 of transcription start
SlTALE11	648		TATA-box	TATATA	core promoter element around -30 of transcription start
SlTALE11	650		TATA-box	TATA	core promoter element around -30 of transcription start
SlTALE11	657		TATA-box	ATATAT	core promoter element around -30 of transcription start
SlTALE11	658		TATA-box	TATATA	core promoter element around -30 of transcription start
SlTALE11	660		TATA-box	TATA	core promoter element around -30 of transcription start
SlTALE11	685		TATA-box	TATA	core promoter element around -30 of transcription start
SlTALE11	695		TATA-box	TATAAA	core promoter element around -30 of transcription start
SlTALE11	696		TATA-box	TATAA	core promoter element around -30 of transcription start
SlTALE11	697		TATA-box	TATA	core promoter element around -30 of transcription start
SlTALE11	701		TATA-box	ATATAA	core promoter element around -30 of transcription start
SlTALE11	702		TATA-box	TATA	core promoter element around -30 of transcription start
SlTALE11	1119		TATA-box	TATA	core promoter element around -30 of transcription start
SlTALE11	1463		TATA-box	TATA	core promoter element around -30 of transcription start
SlTALE11	1578		TATA-box	TATA	core promoter element around -30 of transcription start
SlTALE11	1625		TATA-box	TAAAGATT	core promoter element around -30 of transcription start
SlTALE11	1997		TATA-box	TATA	core promoter element around -30 of transcription start
SlTALE12	310		ARE	AAACCA	cis-acting regulatory element essential for the anaerobic induction
SlTALE12	1212		ARE	AAACCA	cis-acting regulatory element essential for the anaerobic induction
SlTALE12	1431		ARE	AAACCA	cis-acting regulatory element essential for the anaerobic induction
SlTALE12	1947		ARE	AAACCA	cis-acting regulatory element essential for the anaerobic induction
SlTALE12	90		Box 4	ATTAAT	part of a conserved DNA module involved in light responsiveness
SlTALE12	106		Box 4	ATTAAT	part of a conserved DNA module involved in light responsiveness
SlTALE12	629		Box 4	ATTAAT	part of a conserved DNA module involved in light responsiveness
SlTALE12	843		Box 4	ATTAAT	part of a conserved DNA module involved in light responsiveness
SlTALE12	163		CAAT-box	CCAAT	common cis-acting element in promoter and enhancer regions
SlTALE12	450		CAAT-box	CAAAT	common cis-acting element in promoter and enhancer regions
SlTALE12	553		CAAT-box	CAAAT	common cis-acting element in promoter and enhancer regions
SlTALE12	712		CAAT-box	CCAAT	common cis-acting element in promoter and enhancer regions
SlTALE12	861		CAAT-box	CAAAT	common cis-acting element in promoter and enhancer regions
SlTALE12	959		CAAT-box	CAAAT	common cis-acting element in promoter and enhancer regions
SlTALE12	1015		CAAT-box	CAAAT	common cis-acting element in promoter and enhancer regions
SlTALE12	1058		CAAT-box	CCAAT	common cis-acting element in promoter and enhancer regions
SlTALE12	1371		CAAT-box	CAAAT	common cis-acting element in promoter and enhancer regions
SlTALE12	1381		CAAT-box	CAAAT	common cis-acting element in promoter and enhancer regions
SlTALE12	1487		CAAT-box	CAAAT	common cis-acting element in promoter and enhancer regions
SlTALE12	1670		CAAT-box	CAAAT	common cis-acting element in promoter and enhancer regions
SlTALE12	1812		CAAT-box	CCAAT	common cis-acting element in promoter and enhancer regions
SlTALE12	152		GT1-motif	GGTTAA	light responsive element
SlTALE12	1053		GT1-motif	GGTTAA	light responsive element
SlTALE12	1750		GT1-motif	GGTTAA	light responsive element
SlTALE12	1823		GT1-motif	GGTTAA	light responsive element
SlTALE12	1921		I-box	AGATAAGG	part of a light responsive element
SlTALE12	564		MRE	AACCTAA	MYB binding site involved in light responsiveness
SlTALE12	1825		MRE	AACCTAA	MYB binding site involved in light responsiveness
SlTALE12	355		O2-site	GATGA(C/T)(A/G)TG(A/G)	cis-acting regulatory element involved in zein metabolism regulation
SlTALE12	1741		P-box	CCTTTTG	gibberellin-responsive element
SlTALE12	83		TATA-box	ATTATA	core promoter element around -30 of transcription start
SlTALE12	84		TATA-box	TATAA	core promoter element around -30 of transcription start
SlTALE12	85		TATA-box	TATA	core promoter element around -30 of transcription start
SlTALE12	340		TATA-box	TATTTAAA	core promoter element around -30 of transcription start
SlTALE12	409		TATA-box	ATATAT	core promoter element around -30 of transcription start
SlTALE12	410		TATA-box	TATA	core promoter element around -30 of transcription start
SlTALE12	439		TATA-box	ATTATA	core promoter element around -30 of transcription start
SlTALE12	440		TATA-box	TATAA	core promoter element around -30 of transcription start
SlTALE12	441		TATA-box	TATA	core promoter element around -30 of transcription start
SlTALE12	467		TATA-box	TATA	core promoter element around -30 of transcription start
SlTALE12	574		TATA-box	ATATAA	core promoter element around -30 of transcription start
SlTALE12	575		TATA-box	TATA	core promoter element around -30 of transcription start
SlTALE12	594		TATA-box	ATATAA	core promoter element around -30 of transcription start
SlTALE12	595		TATA-box	TATA	core promoter element around -30 of transcription start
SlTALE12	679		TATA-box	TATAAA	core promoter element around -30 of transcription start
SlTALE12	680		TATA-box	TATAA	core promoter element around -30 of transcription start
SlTALE12	681		TATA-box	TATA	core promoter element around -30 of transcription start
SlTALE12	748		TATA-box	TATACA	core promoter element around -30 of transcription start
SlTALE12	750		TATA-box	TATA	core promoter element around -30 of transcription start
SlTALE12	771		TATA-box	TATAA	core promoter element around -30 of transcription start
SlTALE12	772		TATA-box	TATA	core promoter element around -30 of transcription start
SlTALE12	781		TATA-box	ATTATA	core promoter element around -30 of transcription start
SlTALE12	782		TATA-box	TATAA	core promoter element around -30 of transcription start
SlTALE12	783		TATA-box	TATA	core promoter element around -30 of transcription start
SlTALE12	804		TATA-box	TATA	core promoter element around -30 of transcription start
SlTALE12	835		TATA-box	ATATAT	core promoter element around -30 of transcription start
SlTALE12	836		TATA-box	TATATA	core promoter element around -30 of transcription start
SlTALE12	837		TATA-box	ATATAT	core promoter element around -30 of transcription start
SlTALE12	838		TATA-box	TATATA	core promoter element around -30 of transcription start
SlTALE12	839		TATA-box	ATATAT	core promoter element around -30 of transcription start
SlTALE12	840		TATA-box	TATA	core promoter element around -30 of transcription start
SlTALE12	881		TATA-box	TATA	core promoter element around -30 of transcription start
SlTALE12	912		TATA-box	taTATAAAtc	core promoter element around -30 of transcription start
SlTALE12	913		TATA-box	TATAAAT	core promoter element around -30 of transcription start
SlTALE12	914		TATA-box	TATAAA	core promoter element around -30 of transcription start
SlTALE12	915		TATA-box	TATATAA	core promoter element around -30 of transcription start
SlTALE12	916		TATA-box	TATATA	core promoter element around -30 of transcription start
SlTALE12	917		TATA-box	ATATAA	core promoter element around -30 of transcription start
SlTALE12	918		TATA-box	TATA	core promoter element around -30 of transcription start
SlTALE12	947		TATA-box	ATATAA	core promoter element around -30 of transcription start
SlTALE12	948		TATA-box	TATA	core promoter element around -30 of transcription start
SlTALE12	977		TATA-box	ccTATAAAaa	core promoter element around -30 of transcription start
SlTALE12	978		TATA-box	TATAA	core promoter element around -30 of transcription start
SlTALE12	979		TATA-box	TATA	core promoter element around -30 of transcription start
SlTALE12	987		TATA-box	ATATAT	core promoter element around -30 of transcription start
SlTALE12	988		TATA-box	TATATA	core promoter element around -30 of transcription start
SlTALE12	989		TATA-box	ATATAT	core promoter element around -30 of transcription start
SlTALE12	990		TATA-box	TATA	core promoter element around -30 of transcription start
SlTALE12	1033		TATA-box	TATATA	core promoter element around -30 of transcription start
SlTALE12	1035		TATA-box	TATA	core promoter element around -30 of transcription start
SlTALE12	1082		TATA-box	TACAAAA	core promoter element around -30 of transcription start
SlTALE12	1141		TATA-box	TATA	core promoter element around -30 of transcription start
SlTALE12	1145		TATA-box	TATATTTATATTT	core promoter element around -30 of transcription start
SlTALE12	1146		TATA-box	taTATAAAtc	core promoter element around -30 of transcription start
SlTALE12	1147		TATA-box	ATATAA	core promoter element around -30 of transcription start
SlTALE12	1148		TATA-box	TATA	core promoter element around -30 of transcription start
SlTALE12	1160		TATA-box	TATA	core promoter element around -30 of transcription start
SlTALE12	1176		TATA-box	TATA	core promoter element around -30 of transcription start
SlTALE12	1186		TATA-box	ATTATA	core promoter element around -30 of transcription start
SlTALE12	1187		TATA-box	TATATAA	core promoter element around -30 of transcription start
SlTALE12	1188		TATA-box	TATATA	core promoter element around -30 of transcription start
SlTALE12	1190		TATA-box	TATA	core promoter element around -30 of transcription start
SlTALE12	1390		TATA-box	TACAAAA	core promoter element around -30 of transcription start
SlTALE12	1407		TATA-box	ATATAT	core promoter element around -30 of transcription start
SlTALE12	1408		TATA-box	TATA	core promoter element around -30 of transcription start
SlTALE12	1525		TATA-box	TATA	core promoter element around -30 of transcription start
SlTALE12	1728		TATA-box	TATAA	core promoter element around -30 of transcription start
SlTALE12	1729		TATA-box	TATA	core promoter element around -30 of transcription start
SlTALE12	1786		TATA-box	ATTATA	core promoter element around -30 of transcription start
SlTALE12	1787		TATA-box	TATATAA	core promoter element around -30 of transcription start
SlTALE12	1788		TATA-box	TATATA	core promoter element around -30 of transcription start
SlTALE12	1789		TATA-box	ATATAT	core promoter element around -30 of transcription start
SlTALE12	1790		TATA-box	TATATA	core promoter element around -30 of transcription start
SlTALE12	1792		TATA-box	TATA	core promoter element around -30 of transcription start
SlTALE12	1834		TATA-box	TATAAAA	core promoter element around -30 of transcription start
SlTALE12	1835		TATA-box	TATAAA	core promoter element around -30 of transcription start
SlTALE12	1836		TATA-box	TATATAA	core promoter element around -30 of transcription start
SlTALE12	1837		TATA-box	TATATA	core promoter element around -30 of transcription start
SlTALE12	1838		TATA-box	ATATAT	core promoter element around -30 of transcription start
SlTALE12	1839		TATA-box	TATATA	core promoter element around -30 of transcription start
SlTALE12	1840		TATA-box	ATATAT	core promoter element around -30 of transcription start
SlTALE12	1841		TATA-box	TATATA	core promoter element around -30 of transcription start
SlTALE12	1842		TATA-box	ATATAT	core promoter element around -30 of transcription start
SlTALE12	1843		TATA-box	TATATA	core promoter element around -30 of transcription start
SlTALE12	1844		TATA-box	ATATAT	core promoter element around -30 of transcription start
SlTALE12	1845		TATA-box	TATATA	core promoter element around -30 of transcription start
SlTALE12	1846		TATA-box	ATATAT	core promoter element around -30 of transcription start
SlTALE12	1847		TATA-box	TATATA	core promoter element around -30 of transcription start
SlTALE12	1848		TATA-box	ATATAT	core promoter element around -30 of transcription start
SlTALE12	1849		TATA-box	TATATA	core promoter element around -30 of transcription start
SlTALE12	1850		TATA-box	ATATAT	core promoter element around -30 of transcription start
SlTALE12	1851		TATA-box	TATATA	core promoter element around -30 of transcription start
SlTALE12	1852		TATA-box	ATATAA	core promoter element around -30 of transcription start
SlTALE12	1853		TATA-box	TATA	core promoter element around -30 of transcription start
SlTALE12	1857		TATA-box	ATATAA	core promoter element around -30 of transcription start
SlTALE12	1858		TATA-box	TATA	core promoter element around -30 of transcription start
SlTALE12	1901		TATA-box	TATA	core promoter element around -30 of transcription start
SlTALE12	1964		TATA-box	TACATAAA	core promoter element around -30 of transcription start
SlTALE12	1968		TATA-box	TATACA	core promoter element around -30 of transcription start
SlTALE12	1970		TATA-box	TATA	core promoter element around -30 of transcription start
SlTALE12	1310		TCCC-motif	TCTCCCT	part of a light responsive element
SlTALE12	963		TCT-motif	TCTTAC	part of a light responsive element
SlTALE12	184		TGA-element	AACGAC	auxin-responsive element
SlTALE13	337		ABRE	ACGTG	cis-acting element involved in the abscisic acid responsiveness
SlTALE13	1187		ABRE	ACGTG	cis-acting element involved in the abscisic acid responsiveness
SlTALE13	566		AT1-motif	AATTATTTTTTATT	part of a light responsive module
SlTALE13	361		Box 4	ATTAAT	part of a conserved DNA module involved in light responsiveness
SlTALE13	618		Box 4	ATTAAT	part of a conserved DNA module involved in light responsiveness
SlTALE13	334		Box II	ACACGTTGT	part of a light responsive element
SlTALE13	4		CAAT-box	CAAAT	common cis-acting element in promoter and enhancer regions
SlTALE13	15		CAAT-box	CCAAT	common cis-acting element in promoter and enhancer regions
SlTALE13	41		CAAT-box	CCAAT	common cis-acting element in promoter and enhancer regions
SlTALE13	180		CAAT-box	CCAAT	common cis-acting element in promoter and enhancer regions
SlTALE13	274		CAAT-box	CAAAT	common cis-acting element in promoter and enhancer regions
SlTALE13	326		CAAT-box	CAAAT	common cis-acting element in promoter and enhancer regions
SlTALE13	517		CAAT-box	CAAAT	common cis-acting element in promoter and enhancer regions
SlTALE13	564		CAAT-box	CAAAT	common cis-acting element in promoter and enhancer regions
SlTALE13	743		CAAT-box	CCAAT	common cis-acting element in promoter and enhancer regions
SlTALE13	746		CAAT-box	CAAAT	common cis-acting element in promoter and enhancer regions
SlTALE13	839		CAAT-box	CAAAT	common cis-acting element in promoter and enhancer regions
SlTALE13	877		CAAT-box	CCAAT	common cis-acting element in promoter and enhancer regions
SlTALE13	889		CAAT-box	CAAAT	common cis-acting element in promoter and enhancer regions
SlTALE13	916		CAAT-box	CCAAT	common cis-acting element in promoter and enhancer regions
SlTALE13	1192		CAAT-box	CAAAT	common cis-acting element in promoter and enhancer regions
SlTALE13	1211		CAAT-box	CAAAT	common cis-acting element in promoter and enhancer regions
SlTALE13	1334		CAAT-box	CAAAT	common cis-acting element in promoter and enhancer regions
SlTALE13	1507		CAAT-box	CAAAT	common cis-acting element in promoter and enhancer regions
SlTALE13	1662		CAAT-box	CAAAT	common cis-acting element in promoter and enhancer regions
SlTALE13	1806		CAAT-box	CAAAT	common cis-acting element in promoter and enhancer regions
SlTALE13	1862		CAAT-box	CAAAT	common cis-acting element in promoter and enhancer regions
SlTALE13	1886		CAAT-box	CAAAT	common cis-acting element in promoter and enhancer regions
SlTALE13	50		CAT-box	GCCACT	cis-acting regulatory element related to meristem expression
SlTALE13	1189		CGTCA-motif	CGTCA	cis-acting regulatory element involved in the MeJA-responsiveness
SlTALE13	1937		chs-CMA1a	TTACTTAA	part of a light responsive element
SlTALE13	336		G-Box	CACGTT	cis-acting regulatory element involved in light responsiveness
SlTALE13	1187		G-box	CACGTC	cis-acting regulatory element involved in light responsiveness
SlTALE13	1223		G-box	CACGAC	cis-acting regulatory element involved in light responsiveness
SlTALE13	1645		GCN4_motif	TGAGTCA	cis-regulatory element involved in endosperm expression
SlTALE13	200		GT1-motif	GGTTAA	light responsive element
SlTALE13	1186		O2-site	GTTGACGTGA	cis-acting regulatory element involved in zein metabolism regulation
SlTALE13	390		P-box	CCTTTTG	gibberellin-responsive element
SlTALE13	538		TATA-box	ATTATA	core promoter element around -30 of transcription start
SlTALE13	539		TATA-box	TATAA	core promoter element around -30 of transcription start
SlTALE13	540		TATA-box	TATA	core promoter element around -30 of transcription start
SlTALE13	583		TATA-box	ATATAA	core promoter element around -30 of transcription start
SlTALE13	584		TATA-box	TATA	core promoter element around -30 of transcription start
SlTALE13	730		TATA-box	TATAAAA	core promoter element around -30 of transcription start
SlTALE13	731		TATA-box	TATAAA	core promoter element around -30 of transcription start
SlTALE13	732		TATA-box	TATAA	core promoter element around -30 of transcription start
SlTALE13	733		TATA-box	TATA	core promoter element around -30 of transcription start
SlTALE13	1091		TATA-box	TATAAA	core promoter element around -30 of transcription start
SlTALE13	1092		TATA-box	TATATAA	core promoter element around -30 of transcription start
SlTALE13	1093		TATA-box	TATATA	core promoter element around -30 of transcription start
SlTALE13	1094		TATA-box	ATATAA	core promoter element around -30 of transcription start
SlTALE13	1095		TATA-box	TATA	core promoter element around -30 of transcription start
SlTALE13	1118		TATA-box	TATA	core promoter element around -30 of transcription start
SlTALE13	1125		TATA-box	TATATA	core promoter element around -30 of transcription start
SlTALE13	1127		TATA-box	TATA	core promoter element around -30 of transcription start
SlTALE13	1232		TATA-box	TATA	core promoter element around -30 of transcription start
SlTALE13	1316		TATA-box	ATATAT	core promoter element around -30 of transcription start
SlTALE13	1317		TATA-box	TATATA	core promoter element around -30 of transcription start
SlTALE13	1318		TATA-box	ATATAA	core promoter element around -30 of transcription start
SlTALE13	1319		TATA-box	TATA	core promoter element around -30 of transcription start
SlTALE13	1359		TATA-box	TATTTAAA	core promoter element around -30 of transcription start
SlTALE13	1364		TATA-box	ATATAT	core promoter element around -30 of transcription start
SlTALE13	1365		TATA-box	TATA	core promoter element around -30 of transcription start
SlTALE13	1392		TATA-box	ATTATA	core promoter element around -30 of transcription start
SlTALE13	1393		TATA-box	TATATAA	core promoter element around -30 of transcription start
SlTALE13	1394		TATA-box	TATATA	core promoter element around -30 of transcription start
SlTALE13	1395		TATA-box	ATATAA	core promoter element around -30 of transcription start
SlTALE13	1396		TATA-box	TATA	core promoter element around -30 of transcription start
SlTALE13	1477		TATA-box	TATA	core promoter element around -30 of transcription start
SlTALE13	1504		TATA-box	TATA	core promoter element around -30 of transcription start
SlTALE13	1510		TATA-box	TATACA	core promoter element around -30 of transcription start
SlTALE13	1512		TATA-box	TATA	core promoter element around -30 of transcription start
SlTALE13	1822		TATA-box	ATATAA	core promoter element around -30 of transcription start
SlTALE13	1823		TATA-box	TATA	core promoter element around -30 of transcription start
SlTALE13	1954		TATA-box	TATATA	core promoter element around -30 of transcription start
SlTALE13	1955		TATA-box	ATATAT	core promoter element around -30 of transcription start
SlTALE13	1956		TATA-box	TATATA	core promoter element around -30 of transcription start
SlTALE13	1957		TATA-box	ATATAA	core promoter element around -30 of transcription start
SlTALE13	1958		TATA-box	TATA	core promoter element around -30 of transcription start
SlTALE13	231		TC-rich repeats	GTTTTCTTAC	cis-acting element involved in defense and stress responsiveness
SlTALE13	231		TCT-motif	TCTTAC	part of a light responsive element
SlTALE13	843		TCT-motif	TCTTAC	part of a light responsive element
SlTALE13	971		TCT-motif	TCTTAC	part of a light responsive element
SlTALE13	1189		TGACG-motif	TGACG	cis-acting regulatory element involved in the MeJA-responsiveness
SlTALE13	139		TGA-element	AACGAC	auxin-responsive element
SlTALE13	1322		TGA-element	AACGAC	auxin-responsive element
SlTALE14	533		ABRE	ACGTG	cis-acting element involved in the abscisic acid responsiveness
SlTALE14	157		ARE	AAACCA	cis-acting regulatory element essential for the anaerobic induction
SlTALE14	193		ARE	AAACCA	cis-acting regulatory element essential for the anaerobic induction
SlTALE14	1067		AT1-motif	AATTATTTTTTATT	part of a light responsive module
SlTALE14	203		Box 4	ATTAAT	part of a conserved DNA module involved in light responsiveness
SlTALE14	438		Box 4	ATTAAT	part of a conserved DNA module involved in light responsiveness
SlTALE14	557		Box 4	ATTAAT	part of a conserved DNA module involved in light responsiveness
SlTALE14	697		Box 4	ATTAAT	part of a conserved DNA module involved in light responsiveness
SlTALE14	902		Box 4	ATTAAT	part of a conserved DNA module involved in light responsiveness
SlTALE14	1135		Box 4	ATTAAT	part of a conserved DNA module involved in light responsiveness
SlTALE14	1460		Box 4	ATTAAT	part of a conserved DNA module involved in light responsiveness
SlTALE14	160		CAAT-box	CCAAT	common cis-acting element in promoter and enhancer regions
SlTALE14	191		CAAT-box	CCAAT	common cis-acting element in promoter and enhancer regions
SlTALE14	1052		CAAT-box	CAAAT	common cis-acting element in promoter and enhancer regions
SlTALE14	1115		CAAT-box	CAAAT	common cis-acting element in promoter and enhancer regions
SlTALE14	1177		CAAT-box	CAAAT	common cis-acting element in promoter and enhancer regions
SlTALE14	1249		CAAT-box	CAAAT	common cis-acting element in promoter and enhancer regions
SlTALE14	1284		CAAT-box	CCAAT	common cis-acting element in promoter and enhancer regions
SlTALE14	1488		CAAT-box	CAAAT	common cis-acting element in promoter and enhancer regions
SlTALE14	1979		CAAT-box	CAAAT	common cis-acting element in promoter and enhancer regions
SlTALE14	1049		CGTCA-motif	CGTCA	cis-acting regulatory element involved in the MeJA-responsiveness
SlTALE14	533		G-box	TACGTG	cis-acting regulatory element involved in light responsiveness
SlTALE14	1587		GT1-motif	GGTTAA	light responsive element
SlTALE14	1589		GT1-motif	GGTTAA	light responsive element
SlTALE14	59		TATA-box	TATAA	core promoter element around -30 of transcription start
SlTALE14	60		TATA-box	TATA	core promoter element around -30 of transcription start
SlTALE14	69		TATA-box	TATA	core promoter element around -30 of transcription start
SlTALE14	97		TATA-box	ATATAT	core promoter element around -30 of transcription start
SlTALE14	98		TATA-box	TATATA	core promoter element around -30 of transcription start
SlTALE14	100		TATA-box	TATA	core promoter element around -30 of transcription start
SlTALE14	121		TATA-box	ATTATA	core promoter element around -30 of transcription start
SlTALE14	122		TATA-box	TATATAA	core promoter element around -30 of transcription start
SlTALE14	123		TATA-box	TATATA	core promoter element around -30 of transcription start
SlTALE14	124		TATA-box	ATATAT	core promoter element around -30 of transcription start
SlTALE14	125		TATA-box	TATA	core promoter element around -30 of transcription start
SlTALE14	164		TATA-box	TAAAGATT	core promoter element around -30 of transcription start
SlTALE14	241		TATA-box	TATATA	core promoter element around -30 of transcription start
SlTALE14	243		TATA-box	TATA	core promoter element around -30 of transcription start
SlTALE14	300		TATA-box	TATAAATA	core promoter element around -30 of transcription start
SlTALE14	301		TATA-box	TATAAAT	core promoter element around -30 of transcription start
SlTALE14	302		TATA-box	TATAAA	core promoter element around -30 of transcription start
SlTALE14	303		TATA-box	TATAA	core promoter element around -30 of transcription start
SlTALE14	304		TATA-box	TATA	core promoter element around -30 of transcription start
SlTALE14	326		TATA-box	TATACA	core promoter element around -30 of transcription start
SlTALE14	328		TATA-box	TATA	core promoter element around -30 of transcription start
SlTALE14	363		TATA-box	ATATAT	core promoter element around -30 of transcription start
SlTALE14	364		TATA-box	TATATA	core promoter element around -30 of transcription start
SlTALE14	365		TATA-box	ATATAT	core promoter element around -30 of transcription start
SlTALE14	366		TATA-box	TATATA	core promoter element around -30 of transcription start
SlTALE14	367		TATA-box	ATATAT	core promoter element around -30 of transcription start
SlTALE14	368		TATA-box	TATA	core promoter element around -30 of transcription start
SlTALE14	545		TATA-box	TATAAAA	core promoter element around -30 of transcription start
SlTALE14	546		TATA-box	TATAAA	core promoter element around -30 of transcription start
SlTALE14	547		TATA-box	TATAA	core promoter element around -30 of transcription start
SlTALE14	548		TATA-box	TATA	core promoter element around -30 of transcription start
SlTALE14	572		TATA-box	TATA	core promoter element around -30 of transcription start
SlTALE14	598		TATA-box	TATAAA	core promoter element around -30 of transcription start
SlTALE14	599		TATA-box	TATAA	core promoter element around -30 of transcription start
SlTALE14	600		TATA-box	TATA	core promoter element around -30 of transcription start
SlTALE14	639		TATA-box	ATATAT	core promoter element around -30 of transcription start
SlTALE14	640		TATA-box	TATATA	core promoter element around -30 of transcription start
SlTALE14	641		TATA-box	ATATAT	core promoter element around -30 of transcription start
SlTALE14	642		TATA-box	TATATA	core promoter element around -30 of transcription start
SlTALE14	643		TATA-box	ATATAT	core promoter element around -30 of transcription start
SlTALE14	644		TATA-box	TATATA	core promoter element around -30 of transcription start
SlTALE14	645		TATA-box	ATATAA	core promoter element around -30 of transcription start
SlTALE14	646		TATA-box	TATA	core promoter element around -30 of transcription start
SlTALE14	741		TATA-box	TATAA	core promoter element around -30 of transcription start
SlTALE14	742		TATA-box	TATA	core promoter element around -30 of transcription start
SlTALE14	865		TATA-box	ATATAA	core promoter element around -30 of transcription start
SlTALE14	866		TATA-box	TATA	core promoter element around -30 of transcription start
SlTALE14	878		TATA-box	ATTATA	core promoter element around -30 of transcription start
SlTALE14	879		TATA-box	TATAA	core promoter element around -30 of transcription start
SlTALE14	880		TATA-box	TATA	core promoter element around -30 of transcription start
SlTALE14	890		TATA-box	TATAA	core promoter element around -30 of transcription start
SlTALE14	891		TATA-box	TATA	core promoter element around -30 of transcription start
SlTALE14	897		TATA-box	ATTATA	core promoter element around -30 of transcription start
SlTALE14	898		TATA-box	TATAA	core promoter element around -30 of transcription start
SlTALE14	899		TATA-box	TATA	core promoter element around -30 of transcription start
SlTALE14	906		TATA-box	ATATAT	core promoter element around -30 of transcription start
SlTALE14	907		TATA-box	TATA	core promoter element around -30 of transcription start
SlTALE14	945		TATA-box	TATA	core promoter element around -30 of transcription start
SlTALE14	992		TATA-box	TATACA	core promoter element around -30 of transcription start
SlTALE14	994		TATA-box	TATA	core promoter element around -30 of transcription start
SlTALE14	1008		TATA-box	ATATAA	core promoter element around -30 of transcription start
SlTALE14	1009		TATA-box	TATA	core promoter element around -30 of transcription start
SlTALE14	1243		TATA-box	TATA	core promoter element around -30 of transcription start
SlTALE14	1295		TATA-box	TATAAAA	core promoter element around -30 of transcription start
SlTALE14	1296		TATA-box	TATAAA	core promoter element around -30 of transcription start
SlTALE14	1297		TATA-box	TATAA	core promoter element around -30 of transcription start
SlTALE14	1298		TATA-box	TATA	core promoter element around -30 of transcription start
SlTALE14	1358		TATA-box	TATAA	core promoter element around -30 of transcription start
SlTALE14	1359		TATA-box	TATA	core promoter element around -30 of transcription start
SlTALE14	1381		TATA-box	ATATAA	core promoter element around -30 of transcription start
SlTALE14	1382		TATA-box	TATA	core promoter element around -30 of transcription start
SlTALE14	1408		TATA-box	TATA	core promoter element around -30 of transcription start
SlTALE14	1434		TATA-box	TATA	core promoter element around -30 of transcription start
SlTALE14	1456		TATA-box	TATA	core promoter element around -30 of transcription start
SlTALE14	1658		TATA-box	TATA	core promoter element around -30 of transcription start
SlTALE14	1753		TATA-box	ATTATA	core promoter element around -30 of transcription start
SlTALE14	1754		TATA-box	TATAA	core promoter element around -30 of transcription start
SlTALE14	1755		TATA-box	TATA	core promoter element around -30 of transcription start
SlTALE14	1823		TATA-box	TATAAAA	core promoter element around -30 of transcription start
SlTALE14	1824		TATA-box	TATAAA	core promoter element around -30 of transcription start
SlTALE14	1825		TATA-box	TATAA	core promoter element around -30 of transcription start
SlTALE14	1826		TATA-box	TATA	core promoter element around -30 of transcription start
SlTALE14	1857		TATA-box	TATAAATA	core promoter element around -30 of transcription start
SlTALE14	1858		TATA-box	TATAAAT	core promoter element around -30 of transcription start
SlTALE14	1859		TATA-box	TATAAA	core promoter element around -30 of transcription start
SlTALE14	1860		TATA-box	TATAA	core promoter element around -30 of transcription start
SlTALE14	1861		TATA-box	TATA	core promoter element around -30 of transcription start
SlTALE14	1042		TCT-motif	TCTTAC	part of a light responsive element
SlTALE14	1049		TGACG-motif	TGACG	cis-acting regulatory element involved in the MeJA-responsiveness
SlTALE15	604		ABRE	ACGTG	cis-acting element involved in the abscisic acid responsiveness
SlTALE15	952		ABRE	ACGTG	cis-acting element involved in the abscisic acid responsiveness
SlTALE15	1116		ABRE	CGTACGTGCA	cis-acting element involved in the abscisic acid responsiveness
SlTALE15	152		AE-box	AGAAACAA	part of a module for light response
SlTALE15	14		Box 4	ATTAAT	part of a conserved DNA module involved in light responsiveness
SlTALE15	562		Box 4	ATTAAT	part of a conserved DNA module involved in light responsiveness
SlTALE15	592		Box 4	ATTAAT	part of a conserved DNA module involved in light responsiveness
SlTALE15	620		Box 4	ATTAAT	part of a conserved DNA module involved in light responsiveness
SlTALE15	924		Box 4	ATTAAT	part of a conserved DNA module involved in light responsiveness
SlTALE15	190		CAAT-box	CAAAT	common cis-acting element in promoter and enhancer regions
SlTALE15	408		CAAT-box	CAAAT	common cis-acting element in promoter and enhancer regions
SlTALE15	438		CAAT-box	TGCCAAC	common cis-acting element in promoter and enhancer regions
SlTALE15	477		CAAT-box	CCAAT	common cis-acting element in promoter and enhancer regions
SlTALE15	513		CAAT-box	CAAAT	common cis-acting element in promoter and enhancer regions
SlTALE15	712		CAAT-box	CAAAT	common cis-acting element in promoter and enhancer regions
SlTALE15	755		CAAT-box	CAAAT	common cis-acting element in promoter and enhancer regions
SlTALE15	864		CAAT-box	CAAAT	common cis-acting element in promoter and enhancer regions
SlTALE15	1146		CAAT-box	CAAAT	common cis-acting element in promoter and enhancer regions
SlTALE15	1285		CAAT-box	CAAAT	common cis-acting element in promoter and enhancer regions
SlTALE15	1488		CAAT-box	CAAAT	common cis-acting element in promoter and enhancer regions
SlTALE15	1635		CAAT-box	CCCAATTT	common cis-acting element in promoter and enhancer regions
SlTALE15	1636		CAAT-box	CCAAT	common cis-acting element in promoter and enhancer regions
SlTALE15	1188		circadian	CAAAGATATC	cis-acting regulatory element involved in circadian control
SlTALE15	1622		GA-motif	ATAGATAA	part of a light responsive element
SlTALE15	674		GATA-motif	AAGATAAGATT	part of a light responsive element
SlTALE15	951		G-box	TACGTG	cis-acting regulatory element involved in light responsiveness
SlTALE15	604		G-Box	CACGTT	cis-acting regulatory element involved in light responsiveness
SlTALE15	943		LTR	CCGAAA	cis-acting element involved in low-temperature responsiveness
SlTALE15	1860		MBS	CAACTG	MYB binding site involved in drought-inducibility
SlTALE15	30		TATA-box	TATACA	core promoter element around -30 of transcription start
SlTALE15	32		TATA-box	TATA	core promoter element around -30 of transcription start
SlTALE15	57		TATA-box	TATAAGAA	core promoter element around -30 of transcription start
SlTALE15	60		TATA-box	TATAA	core promoter element around -30 of transcription start
SlTALE15	61		TATA-box	TATA	core promoter element around -30 of transcription start
SlTALE15	160		TATA-box	taTATAAAtc	core promoter element around -30 of transcription start
SlTALE15	164		TATA-box	TATATA	core promoter element around -30 of transcription start
SlTALE15	165		TATA-box	ATATAT	core promoter element around -30 of transcription start
SlTALE15	166		TATA-box	TATATA	core promoter element around -30 of transcription start
SlTALE15	168		TATA-box	TATA	core promoter element around -30 of transcription start
SlTALE15	215		TATA-box	ATATAT	core promoter element around -30 of transcription start
SlTALE15	216		TATA-box	TATA	core promoter element around -30 of transcription start
SlTALE15	218		TATA-box	TATTTAAA	core promoter element around -30 of transcription start
SlTALE15	283		TATA-box	ATATAA	core promoter element around -30 of transcription start
SlTALE15	284		TATA-box	TATA	core promoter element around -30 of transcription start
SlTALE15	294		TATA-box	ATTATA	core promoter element around -30 of transcription start
SlTALE15	295		TATA-box	TATATAA	core promoter element around -30 of transcription start
SlTALE15	296		TATA-box	TATATA	core promoter element around -30 of transcription start
SlTALE15	297		TATA-box	ATATAT	core promoter element around -30 of transcription start
SlTALE15	298		TATA-box	TATATA	core promoter element around -30 of transcription start
SlTALE15	300		TATA-box	TATA	core promoter element around -30 of transcription start
SlTALE15	348		TATA-box	ATATAA	core promoter element around -30 of transcription start
SlTALE15	349		TATA-box	TATA	core promoter element around -30 of transcription start
SlTALE15	423		TATA-box	TATACA	core promoter element around -30 of transcription start
SlTALE15	425		TATA-box	TATA	core promoter element around -30 of transcription start
SlTALE15	531		TATA-box	ATATAA	core promoter element around -30 of transcription start
SlTALE15	532		TATA-box	TATA	core promoter element around -30 of transcription start
SlTALE15	541		TATA-box	TATAA	core promoter element around -30 of transcription start
SlTALE15	542		TATA-box	TATA	core promoter element around -30 of transcription start
SlTALE15	588		TATA-box	TATATTTATATTT	core promoter element around -30 of transcription start
SlTALE15	595		TATA-box	taTATAAAtc	core promoter element around -30 of transcription start
SlTALE15	596		TATA-box	ATATAA	core promoter element around -30 of transcription start
SlTALE15	597		TATA-box	TATA	core promoter element around -30 of transcription start
SlTALE15	882		TATA-box	TATAA	core promoter element around -30 of transcription start
SlTALE15	883		TATA-box	TATA	core promoter element around -30 of transcription start
SlTALE15	888		TATA-box	TATA	core promoter element around -30 of transcription start
SlTALE15	1039		TATA-box	TATA	core promoter element around -30 of transcription start
SlTALE15	1078		TATA-box	TATA	core promoter element around -30 of transcription start
SlTALE15	1082		TATA-box	ATTATA	core promoter element around -30 of transcription start
SlTALE15	1083		TATA-box	TATAA	core promoter element around -30 of transcription start
SlTALE15	1084		TATA-box	TATA	core promoter element around -30 of transcription start
SlTALE15	1186		TATA-box	ATTATA	core promoter element around -30 of transcription start
SlTALE15	1187		TATA-box	TATAA	core promoter element around -30 of transcription start
SlTALE15	1188		TATA-box	TATA	core promoter element around -30 of transcription start
SlTALE15	1223		TATA-box	TACAAAA	core promoter element around -30 of transcription start
SlTALE15	1240		TATA-box	TATAAAA	core promoter element around -30 of transcription start
SlTALE15	1241		TATA-box	TATAAA	core promoter element around -30 of transcription start
SlTALE15	1242		TATA-box	TATATAA	core promoter element around -30 of transcription start
SlTALE15	1243		TATA-box	TATATA	core promoter element around -30 of transcription start
SlTALE15	1244		TATA-box	ATATAA	core promoter element around -30 of transcription start
SlTALE15	1245		TATA-box	TATA	core promoter element around -30 of transcription start
SlTALE15	1254		TATA-box	TATATAA	core promoter element around -30 of transcription start
SlTALE15	1255		TATA-box	TATATA	core promoter element around -30 of transcription start
SlTALE15	1256		TATA-box	ATATAA	core promoter element around -30 of transcription start
SlTALE15	1257		TATA-box	TATA	core promoter element around -30 of transcription start
SlTALE15	1313		TATA-box	TATA	core promoter element around -30 of transcription start
SlTALE15	1332		TATA-box	TATAA	core promoter element around -30 of transcription start
SlTALE15	1333		TATA-box	TATA	core promoter element around -30 of transcription start
SlTALE15	1355		TATA-box	ccTATAAAaa	core promoter element around -30 of transcription start
SlTALE15	1356		TATA-box	ATATAA	core promoter element around -30 of transcription start
SlTALE15	1357		TATA-box	TATA	core promoter element around -30 of transcription start
SlTALE15	1515		TATA-box	ATTATA	core promoter element around -30 of transcription start
SlTALE15	1516		TATA-box	TATAA	core promoter element around -30 of transcription start
SlTALE15	1517		TATA-box	TATA	core promoter element around -30 of transcription start
SlTALE15	1597		TATA-box	ATATAT	core promoter element around -30 of transcription start
SlTALE15	1598		TATA-box	TATATA	core promoter element around -30 of transcription start
SlTALE15	1599		TATA-box	ATATAT	core promoter element around -30 of transcription start
SlTALE15	1600		TATA-box	TATA	core promoter element around -30 of transcription start
SlTALE15	1727		TATA-box	ATATAT	core promoter element around -30 of transcription start
SlTALE15	1728		TATA-box	TATA	core promoter element around -30 of transcription start
SlTALE15	1738		TATA-box	TATA	core promoter element around -30 of transcription start
SlTALE15	1748		TATA-box	ATTATA	core promoter element around -30 of transcription start
SlTALE15	1749		TATA-box	TATAA	core promoter element around -30 of transcription start
SlTALE15	1750		TATA-box	TATA	core promoter element around -30 of transcription start
SlTALE15	1756		TATA-box	TATA	core promoter element around -30 of transcription start
SlTALE15	1838		TATA-box	TATAAA	core promoter element around -30 of transcription start
SlTALE15	1839		TATA-box	TATATAA	core promoter element around -30 of transcription start
SlTALE15	1840		TATA-box	TATATA	core promoter element around -30 of transcription start
SlTALE15	1841		TATA-box	ATATAT	core promoter element around -30 of transcription start
SlTALE15	1842		TATA-box	TATATA	core promoter element around -30 of transcription start
SlTALE15	1843		TATA-box	ATATAT	core promoter element around -30 of transcription start
SlTALE15	1844		TATA-box	TATATA	core promoter element around -30 of transcription start
SlTALE15	1845		TATA-box	ATATAT	core promoter element around -30 of transcription start
SlTALE15	1846		TATA-box	TATATA	core promoter element around -30 of transcription start
SlTALE15	1847		TATA-box	ATATAT	core promoter element around -30 of transcription start
SlTALE15	1848		TATA-box	TATATA	core promoter element around -30 of transcription start
SlTALE15	1850		TATA-box	TATA	core promoter element around -30 of transcription start
SlTALE15	1866		TATA-box	TATAA	core promoter element around -30 of transcription start
SlTALE15	1867		TATA-box	TATA	core promoter element around -30 of transcription start
SlTALE15	829		TATC-box	TATCCCA	cis-acting element involved in gibberellin-responsiveness
SlTALE15	1608		TCA-element	CCATCTTTTT	cis-acting element involved in salicylic acid responsiveness
SlTALE16	1815		3-AF1 binding site	TAAGAGAGGAA	light responsive element
SlTALE16	1846		3-AF1 binding site	TAAGAGAGGAA	light responsive element
SlTALE16	1070		ABRE	ACGTG	cis-acting element involved in the abscisic acid responsiveness
SlTALE16	1401		ABRE	CACGTG	cis-acting element involved in the abscisic acid responsiveness
SlTALE16	1402		ABRE	ACGTG	cis-acting element involved in the abscisic acid responsiveness
SlTALE16	1934		ABRE	ACGTG	cis-acting element involved in the abscisic acid responsiveness
SlTALE16	603		ARE	AAACCA	cis-acting regulatory element essential for the anaerobic induction
SlTALE16	1715		ARE	AAACCA	cis-acting regulatory element essential for the anaerobic induction
SlTALE16	1047		ATCT-motif	AATCTAATCC	part of a conserved DNA module involved in light responsiveness
SlTALE16	77		Box 4	ATTAAT	part of a conserved DNA module involved in light responsiveness
SlTALE16	88		Box 4	ATTAAT	part of a conserved DNA module involved in light responsiveness
SlTALE16	367		Box 4	ATTAAT	part of a conserved DNA module involved in light responsiveness
SlTALE16	376		Box 4	ATTAAT	part of a conserved DNA module involved in light responsiveness
SlTALE16	412		Box 4	ATTAAT	part of a conserved DNA module involved in light responsiveness
SlTALE16	731		Box 4	ATTAAT	part of a conserved DNA module involved in light responsiveness
SlTALE16	1032		Box 4	ATTAAT	part of a conserved DNA module involved in light responsiveness
SlTALE16	1639		Box 4	ATTAAT	part of a conserved DNA module involved in light responsiveness
SlTALE16	1916		Box 4	ATTAAT	part of a conserved DNA module involved in light responsiveness
SlTALE16	1947		Box 4	ATTAAT	part of a conserved DNA module involved in light responsiveness
SlTALE16	103		CAAT-box	CAAAT	common cis-acting element in promoter and enhancer regions
SlTALE16	437		CAAT-box	CAAAT	common cis-acting element in promoter and enhancer regions
SlTALE16	465		CAAT-box	CAAAT	common cis-acting element in promoter and enhancer regions
SlTALE16	534		CAAT-box	CAAAT	common cis-acting element in promoter and enhancer regions
SlTALE16	646		CAAT-box	CAAAT	common cis-acting element in promoter and enhancer regions
SlTALE16	783		CAAT-box	CAAAT	common cis-acting element in promoter and enhancer regions
SlTALE16	878		CAAT-box	CAAAT	common cis-acting element in promoter and enhancer regions
SlTALE16	960		CAAT-box	CAAAT	common cis-acting element in promoter and enhancer regions
SlTALE16	1120		CAAT-box	CAAAT	common cis-acting element in promoter and enhancer regions
SlTALE16	1140		CAAT-box	CAAAT	common cis-acting element in promoter and enhancer regions
SlTALE16	1277		CAAT-box	CAAAT	common cis-acting element in promoter and enhancer regions
SlTALE16	1334		CAAT-box	CAAAT	common cis-acting element in promoter and enhancer regions
SlTALE16	1358		CAAT-box	CAAAT	common cis-acting element in promoter and enhancer regions
SlTALE16	1371		CAAT-box	CAAAT	common cis-acting element in promoter and enhancer regions
SlTALE16	1416		CAAT-box	CAAAT	common cis-acting element in promoter and enhancer regions
SlTALE16	1436		CAAT-box	CAAAT	common cis-acting element in promoter and enhancer regions
SlTALE16	1486		CAAT-box	CAAAT	common cis-acting element in promoter and enhancer regions
SlTALE16	1651		CAAT-box	CAAAT	common cis-acting element in promoter and enhancer regions
SlTALE16	434		CGTCA-motif	CGTCA	cis-acting regulatory element involved in the MeJA-responsiveness
SlTALE16	552		CGTCA-motif	CGTCA	cis-acting regulatory element involved in the MeJA-responsiveness
SlTALE16	293		chs-CMA1a	TTACTTAA	part of a light responsive element
SlTALE16	1907		GARE-motif	TCTGTTG	gibberellin-responsive element
SlTALE16	1070		G-Box	CACGTT	cis-acting regulatory element involved in light responsiveness
SlTALE16	1401		G-Box	CACGTG	cis-acting regulatory element involved in light responsiveness
SlTALE16	1934		G-Box	CACGTT	cis-acting regulatory element involved in light responsiveness
SlTALE16	1401		G-box	CACGTG	cis-acting regulatory element involved in light responsiveness
SlTALE16	953		GT1-motif	GGTTAA	light responsive element
SlTALE16	1754		P-box	CCTTTTG	gibberellin-responsive element
SlTALE16	1		TATA-box	ATATAT	core promoter element around -30 of transcription start
SlTALE16	2		TATA-box	TATATA	core promoter element around -30 of transcription start
SlTALE16	3		TATA-box	ATATAT	core promoter element around -30 of transcription start
SlTALE16	4		TATA-box	TATA	core promoter element around -30 of transcription start
SlTALE16	83		TATA-box	TAAAGATT	core promoter element around -30 of transcription start
SlTALE16	216		TATA-box	TATAAGAA	core promoter element around -30 of transcription start
SlTALE16	219		TATA-box	TATAA	core promoter element around -30 of transcription start
SlTALE16	220		TATA-box	TATA	core promoter element around -30 of transcription start
SlTALE16	663		TATA-box	TATA	core promoter element around -30 of transcription start
SlTALE16	809		TATA-box	TATAAAA	core promoter element around -30 of transcription start
SlTALE16	810		TATA-box	TATAAA	core promoter element around -30 of transcription start
SlTALE16	811		TATA-box	TATAA	core promoter element around -30 of transcription start
SlTALE16	812		TATA-box	TATA	core promoter element around -30 of transcription start
SlTALE16	881		TATA-box	TATAAAT	core promoter element around -30 of transcription start
SlTALE16	882		TATA-box	TATAAA	core promoter element around -30 of transcription start
SlTALE16	883		TATA-box	TATAA	core promoter element around -30 of transcription start
SlTALE16	884		TATA-box	TATA	core promoter element around -30 of transcription start
SlTALE16	963		TATA-box	TATAAAT	core promoter element around -30 of transcription start
SlTALE16	964		TATA-box	TATAAA	core promoter element around -30 of transcription start
SlTALE16	965		TATA-box	TATAA	core promoter element around -30 of transcription start
SlTALE16	966		TATA-box	TATA	core promoter element around -30 of transcription start
SlTALE16	1002		TATA-box	TATA	core promoter element around -30 of transcription start
SlTALE16	1025		TATA-box	ATTATA	core promoter element around -30 of transcription start
SlTALE16	1026		TATA-box	TATAA	core promoter element around -30 of transcription start
SlTALE16	1027		TATA-box	TATA	core promoter element around -30 of transcription start
SlTALE16	1076		TATA-box	TATACA	core promoter element around -30 of transcription start
SlTALE16	1078		TATA-box	TATA	core promoter element around -30 of transcription start
SlTALE16	1082		TATA-box	TATACA	core promoter element around -30 of transcription start
SlTALE16	1084		TATA-box	TATA	core promoter element around -30 of transcription start
SlTALE16	1113		TATA-box	taTATAAAtc	core promoter element around -30 of transcription start
SlTALE16	1114		TATA-box	TATAAAT	core promoter element around -30 of transcription start
SlTALE16	1115		TATA-box	TATAAA	core promoter element around -30 of transcription start
SlTALE16	1116		TATA-box	TATAA	core promoter element around -30 of transcription start
SlTALE16	1117		TATA-box	TATA	core promoter element around -30 of transcription start
SlTALE16	1123		TATA-box	TATACA	core promoter element around -30 of transcription start
SlTALE16	1125		TATA-box	TATA	core promoter element around -30 of transcription start
SlTALE16	1186		TATA-box	ATATAT	core promoter element around -30 of transcription start
SlTALE16	1187		TATA-box	TATATA	core promoter element around -30 of transcription start
SlTALE16	1188		TATA-box	ATATAT	core promoter element around -30 of transcription start
SlTALE16	1189		TATA-box	TATATA	core promoter element around -30 of transcription start
SlTALE16	1190		TATA-box	ATATAT	core promoter element around -30 of transcription start
SlTALE16	1191		TATA-box	TATA	core promoter element around -30 of transcription start
SlTALE16	1204		TATA-box	TATAAAA	core promoter element around -30 of transcription start
SlTALE16	1205		TATA-box	TATAAA	core promoter element around -30 of transcription start
SlTALE16	1206		TATA-box	TATATAA	core promoter element around -30 of transcription start
SlTALE16	1207		TATA-box	TATATA	core promoter element around -30 of transcription start
SlTALE16	1208		TATA-box	ATATAA	core promoter element around -30 of transcription start
SlTALE16	1209		TATA-box	TATA	core promoter element around -30 of transcription start
SlTALE16	1215		TATA-box	TATAAA	core promoter element around -30 of transcription start
SlTALE16	1216		TATA-box	TATAA	core promoter element around -30 of transcription start
SlTALE16	1217		TATA-box	TATA	core promoter element around -30 of transcription start
SlTALE16	1226		TATA-box	TATACA	core promoter element around -30 of transcription start
SlTALE16	1228		TATA-box	TATA	core promoter element around -30 of transcription start
SlTALE16	1236		TATA-box	TATA	core promoter element around -30 of transcription start
SlTALE16	1248		TATA-box	ATTATA	core promoter element around -30 of transcription start
SlTALE16	1249		TATA-box	TATAA	core promoter element around -30 of transcription start
SlTALE16	1250		TATA-box	TATA	core promoter element around -30 of transcription start
SlTALE16	1262		TATA-box	taTATAAAtc	core promoter element around -30 of transcription start
SlTALE16	1263		TATA-box	TATAAAT	core promoter element around -30 of transcription start
SlTALE16	1264		TATA-box	TATAAA	core promoter element around -30 of transcription start
SlTALE16	1265		TATA-box	TATATAA	core promoter element around -30 of transcription start
SlTALE16	1266		TATA-box	TATATA	core promoter element around -30 of transcription start
SlTALE16	1267		TATA-box	ATATAA	core promoter element around -30 of transcription start
SlTALE16	1268		TATA-box	TATA	core promoter element around -30 of transcription start
SlTALE16	1280		TATA-box	TATACA	core promoter element around -30 of transcription start
SlTALE16	1282		TATA-box	TATA	core promoter element around -30 of transcription start
SlTALE16	1286		TATA-box	ATATAT	core promoter element around -30 of transcription start
SlTALE16	1287		TATA-box	TATA	core promoter element around -30 of transcription start
SlTALE16	1291		TATA-box	TACAAAA	core promoter element around -30 of transcription start
SlTALE16	1314		TATA-box	ATATAT	core promoter element around -30 of transcription start
SlTALE16	1315		TATA-box	TATATTTATATTT	core promoter element around -30 of transcription start
SlTALE16	1355		TATA-box	TATA	core promoter element around -30 of transcription start
SlTALE16	1361		TATA-box	TATACA	core promoter element around -30 of transcription start
SlTALE16	1363		TATA-box	TATA	core promoter element around -30 of transcription start
SlTALE16	1375		TATA-box	TATAAAA	core promoter element around -30 of transcription start
SlTALE16	1376		TATA-box	TATAAA	core promoter element around -30 of transcription start
SlTALE16	1377		TATA-box	TATAA	core promoter element around -30 of transcription start
SlTALE16	1378		TATA-box	TATA	core promoter element around -30 of transcription start
SlTALE16	1389		TATA-box	ATTATA	core promoter element around -30 of transcription start
SlTALE16	1390		TATA-box	TATATAA	core promoter element around -30 of transcription start
SlTALE16	1391		TATA-box	TATATA	core promoter element around -30 of transcription start
SlTALE16	1392		TATA-box	ATATAA	core promoter element around -30 of transcription start
SlTALE16	1393		TATA-box	TATA	core promoter element around -30 of transcription start
SlTALE16	1410		TATA-box	ATTATA	core promoter element around -30 of transcription start
SlTALE16	1411		TATA-box	TATAA	core promoter element around -30 of transcription start
SlTALE16	1412		TATA-box	TATA	core promoter element around -30 of transcription start
SlTALE16	1430		TATA-box	ATTATA	core promoter element around -30 of transcription start
SlTALE16	1431		TATA-box	TATAA	core promoter element around -30 of transcription start
SlTALE16	1432		TATA-box	TATA	core promoter element around -30 of transcription start
SlTALE16	1479		TATA-box	ATATAT	core promoter element around -30 of transcription start
SlTALE16	1480		TATA-box	TATATA	core promoter element around -30 of transcription start
SlTALE16	1482		TATA-box	TATA	core promoter element around -30 of transcription start
SlTALE16	1496		TATA-box	TATACA	core promoter element around -30 of transcription start
SlTALE16	1498		TATA-box	TATA	core promoter element around -30 of transcription start
SlTALE16	1509		TATA-box	ATTATA	core promoter element around -30 of transcription start
SlTALE16	1510		TATA-box	TATATAA	core promoter element around -30 of transcription start
SlTALE16	1511		TATA-box	TATATA	core promoter element around -30 of transcription start
SlTALE16	1512		TATA-box	ATATAA	core promoter element around -30 of transcription start
SlTALE16	1513		TATA-box	TATA	core promoter element around -30 of transcription start
SlTALE16	1520		TATA-box	taTATAAAtc	core promoter element around -30 of transcription start
SlTALE16	1521		TATA-box	ATATAT	core promoter element around -30 of transcription start
SlTALE16	1522		TATA-box	TATATA	core promoter element around -30 of transcription start
SlTALE16	1523		TATA-box	ATATAT	core promoter element around -30 of transcription start
SlTALE16	1524		TATA-box	TATATA	core promoter element around -30 of transcription start
SlTALE16	1525		TATA-box	ATATAT	core promoter element around -30 of transcription start
SlTALE16	1526		TATA-box	TATATA	core promoter element around -30 of transcription start
SlTALE16	1527		TATA-box	ATATAT	core promoter element around -30 of transcription start
SlTALE16	1528		TATA-box	TATATA	core promoter element around -30 of transcription start
SlTALE16	1529		TATA-box	ATATAT	core promoter element around -30 of transcription start
SlTALE16	1530		TATA-box	TATATA	core promoter element around -30 of transcription start
SlTALE16	1531		TATA-box	ATATAT	core promoter element around -30 of transcription start
SlTALE16	1532		TATA-box	TATATA	core promoter element around -30 of transcription start
SlTALE16	1533		TATA-box	ATATAT	core promoter element around -30 of transcription start
SlTALE16	1534		TATA-box	TATATA	core promoter element around -30 of transcription start
SlTALE16	1535		TATA-box	ATATAA	core promoter element around -30 of transcription start
SlTALE16	1536		TATA-box	TATA	core promoter element around -30 of transcription start
SlTALE16	1592		TATA-box	TATA	core promoter element around -30 of transcription start
SlTALE16	1605		TATA-box	TATA	core promoter element around -30 of transcription start
SlTALE16	1610		TATA-box	ATTATA	core promoter element around -30 of transcription start
SlTALE16	1611		TATA-box	TATAA	core promoter element around -30 of transcription start
SlTALE16	1612		TATA-box	TATA	core promoter element around -30 of transcription start
SlTALE16	1643		TATA-box	ATTATA	core promoter element around -30 of transcription start
SlTALE16	1644		TATA-box	TATAA	core promoter element around -30 of transcription start
SlTALE16	1645		TATA-box	TATA	core promoter element around -30 of transcription start
SlTALE16	1664		TATA-box	TATATA	core promoter element around -30 of transcription start
SlTALE16	1665		TATA-box	ATATAT	core promoter element around -30 of transcription start
SlTALE16	1666		TATA-box	TATA	core promoter element around -30 of transcription start
SlTALE16	1771		TATA-box	TATACA	core promoter element around -30 of transcription start
SlTALE16	1773		TATA-box	TATA	core promoter element around -30 of transcription start
SlTALE16	1795		TATA-box	ATATAT	core promoter element around -30 of transcription start
SlTALE16	1796		TATA-box	TATATA	core promoter element around -30 of transcription start
SlTALE16	1797		TATA-box	ATATAT	core promoter element around -30 of transcription start
SlTALE16	1798		TATA-box	TATA	core promoter element around -30 of transcription start
SlTALE16	1883		TATA-box	TACAAAA	core promoter element around -30 of transcription start
SlTALE16	1896		TATA-box	TATA	core promoter element around -30 of transcription start
SlTALE16	1969		TATA-box	taTATAAAtc	core promoter element around -30 of transcription start
SlTALE16	1970		TATA-box	ATATAT	core promoter element around -30 of transcription start
SlTALE16	1971		TATA-box	TATATA	core promoter element around -30 of transcription start
SlTALE16	1972		TATA-box	ATATAT	core promoter element around -30 of transcription start
SlTALE16	1973		TATA-box	TATATA	core promoter element around -30 of transcription start
SlTALE16	1975		TATA-box	TATA	core promoter element around -30 of transcription start
SlTALE16	1196		TCA-element	CCATCTTTTT	cis-acting element involved in salicylic acid responsiveness
SlTALE16	434		TGACG-motif	TGACG	cis-acting regulatory element involved in the MeJA-responsiveness
SlTALE16	552		TGACG-motif	TGACG	cis-acting regulatory element involved in the MeJA-responsiveness
SlTALE16	889		TGA-element	AACGAC	auxin-responsive element
SlTALE16	1708		TGA-element	AACGAC	auxin-responsive element
SlTALE17	452		ARE	AAACCA	cis-acting regulatory element essential for the anaerobic induction
SlTALE17	1006		ARE	AAACCA	cis-acting regulatory element essential for the anaerobic induction
SlTALE17	154		AuxRE	TGTCTCAATAAG	part of an auxin-responsive element
SlTALE17	406		AuxRR-core	GGTCCAT	cis-acting regulatory element involved in auxin responsiveness
SlTALE17	1838		Box 4	ATTAAT	part of a conserved DNA module involved in light responsiveness
SlTALE17	32		CAAT-box	CAAAT	common cis-acting element in promoter and enhancer regions
SlTALE17	130		CAAT-box	CCAAT	common cis-acting element in promoter and enhancer regions
SlTALE17	265		CAAT-box	CAAAT	common cis-acting element in promoter and enhancer regions
SlTALE17	602		CAAT-box	CAAAT	common cis-acting element in promoter and enhancer regions
SlTALE17	893		CAAT-box	CCAAT	common cis-acting element in promoter and enhancer regions
SlTALE17	899		CAAT-box	CAAAT	common cis-acting element in promoter and enhancer regions
SlTALE17	922		CAAT-box	CAAAT	common cis-acting element in promoter and enhancer regions
SlTALE17	928		CAAT-box	CAAAT	common cis-acting element in promoter and enhancer regions
SlTALE17	1077		CAAT-box	CAAAT	common cis-acting element in promoter and enhancer regions
SlTALE17	1202		CAAT-box	CAAAT	common cis-acting element in promoter and enhancer regions
SlTALE17	1381		CAAT-box	CAAAT	common cis-acting element in promoter and enhancer regions
SlTALE17	1387		CAAT-box	CAAAT	common cis-acting element in promoter and enhancer regions
SlTALE17	1484		CAAT-box	CAAAT	common cis-acting element in promoter and enhancer regions
SlTALE17	1765		CAAT-box	CAAAT	common cis-acting element in promoter and enhancer regions
SlTALE17	1985		CAAT-box	CAAAT	common cis-acting element in promoter and enhancer regions
SlTALE17	1968		chs-CMA2a	TCACTTGA	part of a light responsive element
SlTALE17	1297		circadian	CAAAGATATC	cis-acting regulatory element involved in circadian control
SlTALE17	1738		GCN4_motif	TGAGTCA	cis-regulatory element involved in endosperm expression
SlTALE17	1101		GT1-motif	GGTTAA	light responsive element
SlTALE17	1390		GT1-motif	GGTTAAT	light responsive element
SlTALE17	1391		GT1-motif	GGTTAA	light responsive element
SlTALE17	19		TATA-box	TATAAAA	core promoter element around -30 of transcription start
SlTALE17	20		TATA-box	TATAAA	core promoter element around -30 of transcription start
SlTALE17	21		TATA-box	TATAA	core promoter element around -30 of transcription start
SlTALE17	22		TATA-box	TATA	core promoter element around -30 of transcription start
SlTALE17	85		TATA-box	TATA	core promoter element around -30 of transcription start
SlTALE17	112		TATA-box	ATTATA	core promoter element around -30 of transcription start
SlTALE17	113		TATA-box	TATAA	core promoter element around -30 of transcription start
SlTALE17	114		TATA-box	TATA	core promoter element around -30 of transcription start
SlTALE17	174		TATA-box	TACAAAA	core promoter element around -30 of transcription start
SlTALE17	214		TATA-box	ATATAT	core promoter element around -30 of transcription start
SlTALE17	215		TATA-box	TATA	core promoter element around -30 of transcription start
SlTALE17	261		TATA-box	TATAA	core promoter element around -30 of transcription start
SlTALE17	262		TATA-box	TATA	core promoter element around -30 of transcription start
SlTALE17	309		TATA-box	TATA	core promoter element around -30 of transcription start
SlTALE17	331		TATA-box	TATACA	core promoter element around -30 of transcription start
SlTALE17	333		TATA-box	TATA	core promoter element around -30 of transcription start
SlTALE17	728		TATA-box	TACAAAA	core promoter element around -30 of transcription start
SlTALE17	769		TATA-box	ATATAT	core promoter element around -30 of transcription start
SlTALE17	770		TATA-box	TATA	core promoter element around -30 of transcription start
SlTALE17	919		TATA-box	TATA	core promoter element around -30 of transcription start
SlTALE17	1058		TATA-box	TATAAAA	core promoter element around -30 of transcription start
SlTALE17	1059		TATA-box	TATAAA	core promoter element around -30 of transcription start
SlTALE17	1060		TATA-box	TATAA	core promoter element around -30 of transcription start
SlTALE17	1061		TATA-box	TATA	core promoter element around -30 of transcription start
SlTALE17	1141		TATA-box	ATATAA	core promoter element around -30 of transcription start
SlTALE17	1142		TATA-box	TATA	core promoter element around -30 of transcription start
SlTALE17	1279		TATA-box	TATA	core promoter element around -30 of transcription start
SlTALE17	1326		TATA-box	TATA	core promoter element around -30 of transcription start
SlTALE17	1403		TATA-box	ATTATA	core promoter element around -30 of transcription start
SlTALE17	1404		TATA-box	TATAA	core promoter element around -30 of transcription start
SlTALE17	1405		TATA-box	TATA	core promoter element around -30 of transcription start
SlTALE17	1481		TATA-box	TATA	core promoter element around -30 of transcription start
SlTALE17	1491		TATA-box	TACAAAA	core promoter element around -30 of transcription start
SlTALE17	1678		TATA-box	TATA	core promoter element around -30 of transcription start
SlTALE17	1856		TATA-box	ccTATAAAaa	core promoter element around -30 of transcription start
SlTALE17	1859		TATA-box	TATAA	core promoter element around -30 of transcription start
SlTALE17	1860		TATA-box	TATA	core promoter element around -30 of transcription start
SlTALE17	1886		TATA-box	TATA	core promoter element around -30 of transcription start
SlTALE17	579		TCA-element	CCATCTTTTT	cis-acting element involved in salicylic acid responsiveness
SlTALE17	1523		TCA-element	CCATCTTTTT	cis-acting element involved in salicylic acid responsiveness
SlTALE17	1657		TCA-element	CCATCTTTTT	cis-acting element involved in salicylic acid responsiveness
SlTALE17	698		TCT-motif	TCTTAC	part of a light responsive element
SlTALE18	1260		ABRE	ACGTG	cis-acting element involved in the abscisic acid responsiveness
SlTALE18	1		ARE	AAACCA	cis-acting regulatory element essential for the anaerobic induction
SlTALE18	1060		ARE	AAACCA	cis-acting regulatory element essential for the anaerobic induction
SlTALE18	1061		ATCT-motif	AATCTAATCC	part of a conserved DNA module involved in light responsiveness
SlTALE18	19		Box 4	ATTAAT	part of a conserved DNA module involved in light responsiveness
SlTALE18	116		Box 4	ATTAAT	part of a conserved DNA module involved in light responsiveness
SlTALE18	286		Box 4	ATTAAT	part of a conserved DNA module involved in light responsiveness
SlTALE18	969		Box 4	ATTAAT	part of a conserved DNA module involved in light responsiveness
SlTALE18	1290		Box 4	ATTAAT	part of a conserved DNA module involved in light responsiveness
SlTALE18	265		CAAT-box	CCAAT	common cis-acting element in promoter and enhancer regions
SlTALE18	380		CAAT-box	CAAAT	common cis-acting element in promoter and enhancer regions
SlTALE18	462		CAAT-box	CAAAT	common cis-acting element in promoter and enhancer regions
SlTALE18	504		CAAT-box	CAAAT	common cis-acting element in promoter and enhancer regions
SlTALE18	650		CAAT-box	CCAAT	common cis-acting element in promoter and enhancer regions
SlTALE18	833		CAAT-box	CCAAT	common cis-acting element in promoter and enhancer regions
SlTALE18	883		CAAT-box	CAAAT	common cis-acting element in promoter and enhancer regions
SlTALE18	1014		CAAT-box	CAAAT	common cis-acting element in promoter and enhancer regions
SlTALE18	1078		CAAT-box	CAAAT	common cis-acting element in promoter and enhancer regions
SlTALE18	1237		CAAT-box	CAAAT	common cis-acting element in promoter and enhancer regions
SlTALE18	1408		CAAT-box	CAAAT	common cis-acting element in promoter and enhancer regions
SlTALE18	1437		CAAT-box	CCAAT	common cis-acting element in promoter and enhancer regions
SlTALE18	1461		CAAT-box	CCAAT	common cis-acting element in promoter and enhancer regions
SlTALE18	1792		CAAT-box	CCAAT	common cis-acting element in promoter and enhancer regions
SlTALE18	1812		CAAT-box	CCAAT	common cis-acting element in promoter and enhancer regions
SlTALE18	1859		CAAT-box	CAAAT	common cis-acting element in promoter and enhancer regions
SlTALE18	1955		CAAT-box	CAAAT	common cis-acting element in promoter and enhancer regions
SlTALE18	443		CAT-box	GCCACT	cis-acting regulatory element related to meristem expression
SlTALE18	1614		GA-motif	ATAGATAA	part of a light responsive element
SlTALE18	416		GATA-motif	AAGGATAAGG	part of a light responsive element
SlTALE18	1466		GATA-motif	AAGATAAGATT	part of a light responsive element
SlTALE18	1257		G-box	TAACACGTAG	cis-acting regulatory element involved in light responsiveness
SlTALE18	1260		G-box	TACGTG	cis-acting regulatory element involved in light responsiveness
SlTALE18	306		GC-motif	CCCCCG	enhancer-like element involved in anoxic specific inducibility
SlTALE18	1926		GT1-motif	GGTTAA	light responsive element
SlTALE18	1466		I-box	AAGATAAGGCT	part of a light responsive element
SlTALE18	1468		I-box	AGATAAGG	part of a light responsive element
SlTALE18	1401		MRE	AACCTAA	MYB binding site involved in light responsiveness
SlTALE18	10		TATA-box	TATA	core promoter element around -30 of transcription start
SlTALE18	104		TATA-box	ATATAT	core promoter element around -30 of transcription start
SlTALE18	105		TATA-box	TATA	core promoter element around -30 of transcription start
SlTALE18	134		TATA-box	ATATAT	core promoter element around -30 of transcription start
SlTALE18	135		TATA-box	TATA	core promoter element around -30 of transcription start
SlTALE18	178		TATA-box	TACAAAA	core promoter element around -30 of transcription start
SlTALE18	327		TATA-box	TACATAAA	core promoter element around -30 of transcription start
SlTALE18	346		TATA-box	ATTATA	core promoter element around -30 of transcription start
SlTALE18	347		TATA-box	TATAA	core promoter element around -30 of transcription start
SlTALE18	348		TATA-box	TATA	core promoter element around -30 of transcription start
SlTALE18	375		TATA-box	ATATAA	core promoter element around -30 of transcription start
SlTALE18	376		TATA-box	TATA	core promoter element around -30 of transcription start
SlTALE18	482		TATA-box	TATATA	core promoter element around -30 of transcription start
SlTALE18	483		TATA-box	ATATAT	core promoter element around -30 of transcription start
SlTALE18	484		TATA-box	TATATA	core promoter element around -30 of transcription start
SlTALE18	485		TATA-box	ATATAT	core promoter element around -30 of transcription start
SlTALE18	486		TATA-box	TATATA	core promoter element around -30 of transcription start
SlTALE18	487		TATA-box	ATATAT	core promoter element around -30 of transcription start
SlTALE18	488		TATA-box	TATATA	core promoter element around -30 of transcription start
SlTALE18	489		TATA-box	ATATAT	core promoter element around -30 of transcription start
SlTALE18	490		TATA-box	TATATA	core promoter element around -30 of transcription start
SlTALE18	491		TATA-box	ATATAT	core promoter element around -30 of transcription start
SlTALE18	492		TATA-box	TATATA	core promoter element around -30 of transcription start
SlTALE18	493		TATA-box	ATATAT	core promoter element around -30 of transcription start
SlTALE18	494		TATA-box	TATATA	core promoter element around -30 of transcription start
SlTALE18	495		TATA-box	ATATAT	core promoter element around -30 of transcription start
SlTALE18	496		TATA-box	TATATA	core promoter element around -30 of transcription start
SlTALE18	497		TATA-box	ATATAT	core promoter element around -30 of transcription start
SlTALE18	498		TATA-box	TATA	core promoter element around -30 of transcription start
SlTALE18	509		TATA-box	ATATAA	core promoter element around -30 of transcription start
SlTALE18	510		TATA-box	TATA	core promoter element around -30 of transcription start
SlTALE18	534		TATA-box	TATAAAT	core promoter element around -30 of transcription start
SlTALE18	535		TATA-box	TATAAA	core promoter element around -30 of transcription start
SlTALE18	536		TATA-box	TATAA	core promoter element around -30 of transcription start
SlTALE18	537		TATA-box	TATA	core promoter element around -30 of transcription start
SlTALE18	555		TATA-box	ATATAA	core promoter element around -30 of transcription start
SlTALE18	556		TATA-box	TATA	core promoter element around -30 of transcription start
SlTALE18	707		TATA-box	ATTATA	core promoter element around -30 of transcription start
SlTALE18	708		TATA-box	TATATAA	core promoter element around -30 of transcription start
SlTALE18	709		TATA-box	TATATA	core promoter element around -30 of transcription start
SlTALE18	711		TATA-box	TATA	core promoter element around -30 of transcription start
SlTALE18	758		TATA-box	ATATAT	core promoter element around -30 of transcription start
SlTALE18	759		TATA-box	TATATA	core promoter element around -30 of transcription start
SlTALE18	761		TATA-box	TATA	core promoter element around -30 of transcription start
SlTALE18	780		TATA-box	ATATAT	core promoter element around -30 of transcription start
SlTALE18	781		TATA-box	TATA	core promoter element around -30 of transcription start
SlTALE18	809		TATA-box	ATTATA	core promoter element around -30 of transcription start
SlTALE18	810		TATA-box	TATAA	core promoter element around -30 of transcription start
SlTALE18	811		TATA-box	TATA	core promoter element around -30 of transcription start
SlTALE18	860		TATA-box	ATATAT	core promoter element around -30 of transcription start
SlTALE18	861		TATA-box	TATA	core promoter element around -30 of transcription start
SlTALE18	914		TATA-box	ATATAA	core promoter element around -30 of transcription start
SlTALE18	915		TATA-box	TATA	core promoter element around -30 of transcription start
SlTALE18	964		TATA-box	ATATAA	core promoter element around -30 of transcription start
SlTALE18	965		TATA-box	TATA	core promoter element around -30 of transcription start
SlTALE18	1089		TATA-box	TATA	core promoter element around -30 of transcription start
SlTALE18	1107		TATA-box	TATAA	core promoter element around -30 of transcription start
SlTALE18	1108		TATA-box	TATA	core promoter element around -30 of transcription start
SlTALE18	1170		TATA-box	TATTTAAA	core promoter element around -30 of transcription start
SlTALE18	1248		TATA-box	ATATAA	core promoter element around -30 of transcription start
SlTALE18	1249		TATA-box	TATA	core promoter element around -30 of transcription start
SlTALE18	1275		TATA-box	TATACA	core promoter element around -30 of transcription start
SlTALE18	1277		TATA-box	TATA	core promoter element around -30 of transcription start
SlTALE18	1284		TATA-box	TATAAAA	core promoter element around -30 of transcription start
SlTALE18	1285		TATA-box	TATAAA	core promoter element around -30 of transcription start
SlTALE18	1286		TATA-box	TATAA	core promoter element around -30 of transcription start
SlTALE18	1287		TATA-box	TATA	core promoter element around -30 of transcription start
SlTALE18	1295		TATA-box	TATTTAAA	core promoter element around -30 of transcription start
SlTALE18	1300		TATA-box	ATATAA	core promoter element around -30 of transcription start
SlTALE18	1301		TATA-box	TATA	core promoter element around -30 of transcription start
SlTALE18	1506		TATA-box	TATTTAAA	core promoter element around -30 of transcription start
SlTALE18	1711		TATA-box	ATATAA	core promoter element around -30 of transcription start
SlTALE18	1712		TATA-box	TATA	core promoter element around -30 of transcription start
SlTALE18	1795		TATA-box	ATATAT	core promoter element around -30 of transcription start
SlTALE18	1796		TATA-box	TATATA	core promoter element around -30 of transcription start
SlTALE18	1797		TATA-box	ATATAT	core promoter element around -30 of transcription start
SlTALE18	1798		TATA-box	TATA	core promoter element around -30 of transcription start
SlTALE18	1800		TATA-box	TATTTAAA	core promoter element around -30 of transcription start
SlTALE18	1816		TATA-box	TATA	core promoter element around -30 of transcription start
SlTALE18	1852		TATA-box	TATA	core promoter element around -30 of transcription start
SlTALE18	1959		TATA-box	taTATAAAtc	core promoter element around -30 of transcription start
SlTALE18	1960		TATA-box	TATAAAT	core promoter element around -30 of transcription start
SlTALE18	1961		TATA-box	TATAAA	core promoter element around -30 of transcription start
SlTALE18	1962		TATA-box	TATATAA	core promoter element around -30 of transcription start
SlTALE18	1963		TATA-box	TATATA	core promoter element around -30 of transcription start
SlTALE18	1964		TATA-box	ATATAT	core promoter element around -30 of transcription start
SlTALE18	1965		TATA-box	TATATA	core promoter element around -30 of transcription start
SlTALE18	1967		TATA-box	TATA	core promoter element around -30 of transcription start
SlTALE18	1456		TCT-motif	TCTTAC	part of a light responsive element
SlTALE19	962		ARE	AAACCA	cis-acting regulatory element essential for the anaerobic induction
SlTALE19	805		Box 4	ATTAAT	part of a conserved DNA module involved in light responsiveness
SlTALE19	817		Box 4	ATTAAT	part of a conserved DNA module involved in light responsiveness
SlTALE19	222		CAAT-box	CAAAT	common cis-acting element in promoter and enhancer regions
SlTALE19	260		CAAT-box	CAAAT	common cis-acting element in promoter and enhancer regions
SlTALE19	450		CAAT-box	CCAAT	common cis-acting element in promoter and enhancer regions
SlTALE19	470		CAAT-box	CAAAT	common cis-acting element in promoter and enhancer regions
SlTALE19	731		CAAT-box	CAAAT	common cis-acting element in promoter and enhancer regions
SlTALE19	853		CAAT-box	CAAAT	common cis-acting element in promoter and enhancer regions
SlTALE19	858		CAAT-box	CAAAT	common cis-acting element in promoter and enhancer regions
SlTALE19	1290		CAAT-box	CAAAT	common cis-acting element in promoter and enhancer regions
[truncated: 706 more rows]

## Sheet: TF binding sites（1e-5）
#Pattern name	Gene name	start	stop	Family	strand	score	p-value	q-value	matched sequence				TF type	Number
Solyc05g054400.2	SlTALE22	1965	1983	GATA	+	30.2174	3.7e-11	3.52e-06	CATCATCACCATCATCATC				BBR-BPC	196
Solyc10g047640.1	SlTALE22	1965	1983	GATA	+	30.6575	5.09e-11	4.82e-06	CATCATCACCATCATCATC				Dof	163
Solyc04g081170.2	SlTALE19	997	1017	BBR-BPC	+	30.0274	8.04e-11	7.16e-06	CTCTCTCTCTCTCTCTCCTTA				ERF	100
Solyc04g008380.2	SlTALE19	996	1019	BBR-BPC	-	27.8125	2.46e-10	1.51e-05	GTTAAGGAGAGAGAGAGAGAGAGG				AP2	95
Solyc04g081170.2	SlTALE20	1368	1388	BBR-BPC	+	27.8493	3.18e-10	9.92e-06	CTCTCTCTCTCTCTCTATATA				C2H2	77
Solyc04g081170.2	SlTALE20	1745	1765	BBR-BPC	+	27.7671	3.34e-10	9.92e-06	GTCTTTTTCTCTCTCTCTCTC				MYB	67
Solyc04g008380.2	SlTALE20	1746	1769	BBR-BPC	-	27.2656	3.39e-10	1.51e-05	AGGTGAGAGAGAGAGAGAAAAAGA				GATA	41
Solyc04g081170.2	SlTALE20	1364	1384	BBR-BPC	+	27.1781	4.67e-10	1.04e-05	TTAACTCTCTCTCTCTCTCTA				GRAS	40
Solyc04g008380.2	SlTALE20	1744	1767	BBR-BPC	-	26.4062	5.5e-10	1.64e-05	GTGAGAGAGAGAGAGAAAAAGACG				TCP	38
Solyc06g076030.2	SlTALE10	1279	1299	Dof	+	20.3125	7.75e-10	6.84e-05	TTTACTTTTTTCCTTCTTTTT				TALE	28
Solyc04g081170.2	SlTALE20	1366	1386	BBR-BPC	+	26.1096	8.54e-10	1.52e-05	AACTCTCTCTCTCTCTCTATA				bZIP	23
Solyc05g054400.2	SlTALE22	1968	1986	GATA	+	26.2319	1.11e-09	5.25e-05	CATCACCATCATCATCAAC				MIKC_MADS	22
Solyc04g081170.2	SlTALE20	1747	1767	BBR-BPC	+	25.2877	1.34e-09	1.99e-05	CTTTTTCTCTCTCTCTCTCAC				Trihelix	19
Solyc04g008380.2	SlTALE19	992	1015	BBR-BPC	-	24.1094	1.95e-09	4.36e-05	AGGAGAGAGAGAGAGAGAGGCCTA				bHLH	15
Solyc10g047640.1	SlTALE22	1968	1986	GATA	+	25.5616	2.16e-09	0.000102	CATCACCATCATCATCAAC				G2-like	15
Solyc06g050520.1	SlTALE12	1621	1641	ERF	+	24.75	3.1e-09	0.000295	GGCAGTGGAAGTGGTGGTGAT				HD-ZIP	14
Solyc04g008380.2	SlTALE1	141	164	BBR-BPC	-	23.125	3.3e-09	5.9e-05	GAGAAAGAAAGATAGAAAGAAAGA				WRKY	14
Solyc04g081170.2	SlTALE19	995	1015	BBR-BPC	+	23.5753	3.37e-09	4.29e-05	GCCTCTCTCTCTCTCTCTCCT				NAC	13
Solyc04g081170.2	SlTALE20	1370	1390	BBR-BPC	+	22.9178	4.74e-09	5.27e-05	CTCTCTCTCTCTCTATATATA				LBD	11
Solyc04g008380.2	SlTALE20	1742	1765	BBR-BPC	-	22.2812	5.12e-09	7.63e-05	GAGAGAGAGAGAGAAAAAGACGAT				ARF	10
Solyc09g090130.2	SlTALE23	960	980	MYB	+	21.0952	5.73e-09	0.000542	CCCCCACCACCCCACCTCCCC				B3	10
Solyc04g081170.2	SlTALE20	1743	1763	BBR-BPC	+	22.4932	5.88e-09	5.82e-05	TCGTCTTTTTCTCTCTCTCTC				BES1	10
Solyc04g008380.2	SlTALE19	998	1021	BBR-BPC	-	21.8906	6.25e-09	7.98e-05	AGGTTAAGGAGAGAGAGAGAGAGA				MYB_related	7
Solyc05g054400.2	SlTALE11	1520	1538	GATA	-	23.913	6.29e-09	0.000199	CATCATCATCATCATAATA				HSF	5
Solyc06g076030.2	SlTALE12	1324	1344	Dof	-	19.3594	6.98e-09	0.000219	TTTTCTTTTTTCTTTTTTCTT				ARR-B	2
Solyc10g077110.1	SlTALE22	1358	1376	C2H2	-	23.3759	7.14e-09	0.000659	CCCCCACCCCCACCCCCTC				FAR1	2
Solyc11g008560.1	SlTALE4	1779	1798	AP2	-	20.4487	7.31e-09	0.000415	AAGAAGAAGAAAAAGAGAGA				SBP	2
Solyc06g076030.2	SlTALE19	1299	1319	Dof	+	19.3281	7.43e-09	0.000219	TCTTCTTTTTCTTTTTTTTTT				CAMTA	1
Solyc10g047640.1	SlTALE11	1520	1538	GATA	-	23.5616	7.53e-09	0.000199	CATCATCATCATCATAATA				CPP	1
Solyc04g081170.2	SlTALE3	591	611	BBR-BPC	-	21.9589	7.66e-09	6.83e-05	TTCTTTCTCTCTCTATATCTA				E2F/DP	1
Solyc10g047640.1	SlTALE22	1971	1989	GATA	+	23.3973	8.41e-09	0.000199	CACCATCATCATCAACAAC				EIL	1
Solyc05g054400.2	SlTALE11	1517	1535	GATA	-	23.4203	9.11e-09	0.000216	CATCATCATCATAATAATC				Nin-like	1
Solyc04g008380.2	SlTALE20	1365	1388	BBR-BPC	-	21.125	9.2e-09	0.000103	TATATAGAGAGAGAGAGAGAGTTA				WOX	1
Solyc03g116100.2	SlTALE22	1001	1018	MYB	-	20.9375	1.06e-08	0.00101	GGGTGGGGGTGGGGGTTG				Total	1045
Solyc10g047640.1	SlTALE11	1517	1535	GATA	-	22.7808	1.23e-08	0.000232	CATCATCATCATAATAATC
Solyc11g011260.1	SlTALE8	41	60	GRAS	-	19.7826	1.36e-08	0.00125	AAGAGAAAGACAAAAGAGAA
Solyc06g076030.2	SlTALE24	616	636	Dof	-	19.0156	1.38e-08	0.000305	GTTTCTTTTTTTCTTTTTTTT
Solyc06g062520.1	SlTALE15	1905	1925	Dof	-	17.4762	1.45e-08	0.00132	AAGAAGAAAAAGTAAAGAGAG
Solyc06g050520.1	SlTALE12	1618	1638	ERF	+	22.5441	1.51e-08	0.000718	GGAGGCAGTGGAAGTGGTGGT
Solyc11g008560.1	SlTALE6	1763	1782	AP2	-	20	1.56e-08	0.000415	AAAAAAAAGAAAGAAAGAAA
Solyc05g053500.2	SlTALE22	1968	1982	GATA	-	21.5588	1.59e-08	0.000971	ATGATGATGGTGATG
Solyc04g008380.2	SlTALE20	1367	1390	BBR-BPC	-	19.8438	1.73e-08	0.000154	TATATATAGAGAGAGAGAGAGAGT
Solyc11g008560.1	SlTALE24	616	635	AP2	+	19.9359	1.75e-08	0.000415	AAAAAAAAGAAAAAAAGAAA
Solyc04g008380.2	SlTALE19	915	938	BBR-BPC	+	19.7969	1.77e-08	0.000154	GAGAGAGAGAAAGTAAGAGCAAAA
Solyc11g008560.1	SlTALE19	996	1015	AP2	-	19.8974	1.88e-08	0.000415	AGGAGAGAGAGAGAGAGAGG
Solyc04g008380.2	SlTALE9	201	224	BBR-BPC	+	19.5625	1.99e-08	0.000154	AAGAGAGAGAGAGGGAAGGGCACA
Solyc05g053500.2	SlTALE22	1965	1979	GATA	-	21.3235	2.04e-08	0.000971	ATGATGGTGATGATG
Solyc04g008380.2	SlTALE19	994	1017	BBR-BPC	-	19.4844	2.07e-08	0.000154	TAAGGAGAGAGAGAGAGAGAGGCC
Solyc04g081170.2	SlTALE22	1464	1484	BBR-BPC	+	19.8904	2.1e-08	0.000161	ATCTCTCACTTTCTCTTTCTC
Solyc12g099370.1	SlTALE11	1512	1538	GATA	-	18.7326	2.13e-08	0.00117	CATCATCATCATCATAATAATCAAGAA
Solyc04g081170.2	SlTALE20	1362	1382	BBR-BPC	+	19.6849	2.31e-08	0.000161	ACTTAACTCTCTCTCTCTCTC
Solyc04g081170.2	SlTALE22	1466	1486	BBR-BPC	+	19.6438	2.36e-08	0.000161	CTCTCACTTTCTCTTTCTCCC
Solyc12g099370.1	SlTALE22	1965	1991	GATA	+	18.3837	2.47e-08	0.00117	CATCATCACCATCATCATCAACAACAA
Solyc04g081170.2	SlTALE19	991	1011	BBR-BPC	+	19.4795	2.54e-08	0.000162	TTAGGCCTCTCTCTCTCTCTC
Solyc05g054400.2	SlTALE22	1971	1989	GATA	+	21.7971	2.64e-08	0.000502	CACCATCATCATCAACAAC
Solyc04g008380.2	SlTALE22	1465	1488	BBR-BPC	-	18.6562	3.08e-08	0.000212	TTGGGAGAAAGAGAAAGTGAGAGA
Solyc10g077110.1	SlTALE22	1364	1382	C2H2	-	21.3684	3.16e-08	0.00146	CCCCCACCCCCACCCCCAC
Solyc11g008560.1	SlTALE9	1787	1806	AP2	+	19.5385	3.3e-08	0.000583	AGTGAAGAAGAAGAGAGAGG
Solyc05g053500.2	SlTALE11	1524	1538	GATA	+	20.8235	3.56e-08	0.00113	ATGATGATGATGATG
Solyc04g008380.2	SlTALE11	1351	1374	BBR-BPC	-	18.3281	3.6e-08	0.00023	CACAGAGAAAAAGAAAGAGAGTGA
Solyc04g081170.2	SlTALE5	1912	1932	BBR-BPC	-	18.6849	3.68e-08	0.000218	CCATCTCTCTCTCTCACACAC
Solyc04g081170.2	SlTALE9	201	221	BBR-BPC	-	18.2603	4.46e-08	0.000248	GCCCTTCCCTCTCTCTCTCTT
Solyc12g099370.1	SlTALE11	1518	1544	GATA	-	16.8605	4.68e-08	0.00119	AAATTCCATCATCATCATCATAATAAT
Solyc04g081170.2	SlTALE19	993	1013	BBR-BPC	+	18.0274	4.95e-08	0.00026	AGGCCTCTCTCTCTCTCTCTC
Solyc12g099370.1	SlTALE22	1962	1988	GATA	+	16.6744	5.05e-08	0.00119	ACACATCATCACCATCATCATCAACAA
Solyc04g008380.2	SlTALE20	1369	1392	BBR-BPC	-	17.5	5.3e-08	0.000316	TATATATATAGAGAGAGAGAGAGA
Solyc11g008560.1	SlTALE12	1324	1343	AP2	+	19.2179	5.32e-08	0.000783	AAGAAAAAAGAAAAAAGAAA
Solyc06g076030.2	SlTALE5	1637	1657	Dof	-	18.2031	5.52e-08	0.000974	TTTTCTTTTTTTTTTCTCTCT
Solyc11g011260.1	SlTALE6	1485	1504	GRAS	+	18.7971	5.71e-08	0.00184	CAGAGAGAGACAAAGAAAAC
Solyc04g081170.2	SlTALE19	999	1019	BBR-BPC	+	17.589	6.03e-08	0.000298	CTCTCTCTCTCTCTCCTTAAC
Solyc04g008380.2	SlTALE9	199	222	BBR-BPC	+	17.0781	6.44e-08	0.00036	AGAAGAGAGAGAGAGGGAAGGGCA
Solyc04g077210.2	SlTALE19	995	1014	TALE	+	20.5811	6.61e-08	0.00376	GCCTCTCTCTCTCTCTCTCC
Solyc11g008560.1	SlTALE19	1300	1319	AP2	-	19.0385	6.84e-08	0.000864	AAAAAAAAAAGAAAAAGAAG
Solyc04g081170.2	SlTALE11	1350	1370	BBR-BPC	+	17.2466	7.01e-08	0.000311	ATCACTCTCTTTCTTTTTCTC
Solyc04g081170.2	SlTALE20	1749	1769	BBR-BPC	+	17.2466	7.01e-08	0.000311	TTTTCTCTCTCTCTCTCACCT
Solyc04g008380.2	SlTALE11	1347	1370	BBR-BPC	-	16.8125	7.28e-08	0.000383	GAGAAAAAGAAAGAGAGTGATTGA
Solyc04g081170.2	SlTALE13	1770	1790	BBR-BPC	+	17.0822	7.53e-08	0.000311	GTCATATTCTCTCTCTCTCTA
Solyc11g011260.1	SlTALE20	1746	1765	GRAS	-	18.5797	7.55e-08	0.00184	GAGAGAGAGAGAGAAAAAGA
Solyc10g077110.1	SlTALE6	18	36	C2H2	-	20.1278	7.61e-08	0.00234	TTACCCCCCCCTCCCCCTC
Solyc04g081170.2	SlTALE19	913	933	BBR-BPC	-	17.0411	7.67e-08	0.000311	CTCTTACTTTCTCTCTCTCAT
Solyc06g076030.2	SlTALE5	1642	1662	Dof	-	17.9688	7.89e-08	0.00116	TTTTCTTTTCTTTTTTTTTTC
Solyc11g011260.1	SlTALE20	1744	1763	GRAS	-	18.5362	7.97e-08	0.00184	GAGAGAGAGAGAAAAAGACG
Solyc12g099370.1	SlTALE11	1515	1541	GATA	-	15.5349	8e-08	0.00151	TTCCATCATCATCATCATAATAATCAA
Solyc02g090220.2	SlTALE4	1781	1801	Dof	+	16.7302	8.01e-08	0.00726	TCTCTTTTTCTTCTTCTTTTT
Solyc11g008560.1	SlTALE4	1785	1804	AP2	-	18.9103	8.05e-08	0.000889	AAAAAAAAGAAGAAGAAAAA
Solyc04g077210.2	SlTALE9	200	219	TALE	-	20.3378	8.06e-08	0.00376	CCTTCCCTCTCTCTCTCTTC
Solyc06g071480.2	SlTALE15	1908	1928	Dof	-	16.9524	8.32e-08	0.00512	ACAAAGAAGAAAAAGTAAAGA
Solyc03g112930.2	SlTALE15	1908	1928	Dof	-	16.9524	8.32e-08	0.00508	ACAAAGAAGAAAAAGTAAAGA
Solyc04g008380.2	SlTALE20	1363	1386	BBR-BPC	-	16.4844	8.45e-08	0.00042	TATAGAGAGAGAGAGAGAGTTAAG
Solyc04g081170.2	SlTALE3	593	613	BBR-BPC	-	16.6438	9.13e-08	0.000354	TTTTCTTTCTCTCTCTATATC
Solyc04g081170.2	SlTALE9	197	217	BBR-BPC	-	16.3288	1.05e-07	0.000389	TTCCCTCTCTCTCTCTTCTTA
Solyc04g008380.2	SlTALE1	143	166	BBR-BPC	-	16	1.05e-07	0.000495	AGGAGAAAGAAAGATAGAAAGAAA
Solyc11g012980.1	SlTALE22	1360	1379	ERF	-	20.1587	1.05e-07	0.01	CCACCCCCACCCCCACCCCC
Solyc11g042580.1	SlTALE12	1620	1639	ERF	-	19.7031	1.06e-07	0.0067	CACCACCACTTCCACTGCCT
Solyc06g051840.1	SlTALE22	1359	1379	ERF	-	19.3235	1.08e-07	0.0102	CCACCCCCACCCCCACCCCCT
Solyc06g071480.2	SlTALE19	1297	1317	Dof	-	16.7778	1.13e-07	0.00512	AAAAAAAAGAAAAAGAAGAAG
Solyc03g112930.2	SlTALE19	1297	1317	Dof	-	16.7778	1.13e-07	0.00508	AAAAAAAAGAAAAAGAAGAAG
Solyc04g009180.1	SlTALE11	620	630	TCP	+	20.6984	1.16e-07	0.0111	GTGGGACCCAT
Solyc11g008560.1	SlTALE5	1642	1661	AP2	+	18.6154	1.17e-07	0.00115	GAAAAAAAAAAGAAAAGAAA
Solyc04g081170.2	SlTALE5	1914	1934	BBR-BPC	-	16.0411	1.18e-07	0.000422	AACCATCTCTCTCTCTCACAC
Solyc06g076030.2	SlTALE5	1647	1667	Dof	-	17.6562	1.25e-07	0.00157	TTCACTTTTCTTTTCTTTTTT
Solyc04g008380.2	SlTALE19	990	1013	BBR-BPC	-	15.5469	1.29e-07	0.000576	GAGAGAGAGAGAGAGAGGCCTAAG
Solyc04g081170.2	SlTALE20	1751	1771	BBR-BPC	+	15.7808	1.32e-07	0.000454	TTCTCTCTCTCTCTCACCTCA
Solyc04g008380.2	SlTALE20	1740	1763	BBR-BPC	-	15.3906	1.38e-07	0.000588	GAGAGAGAGAGAAAAAGACGATCA
Solyc11g008560.1	SlTALE19	998	1017	AP2	-	18.4615	1.41e-07	0.00115	TAAGGAGAGAGAGAGAGAGA
Solyc11g042580.1	SlTALE12	1617	1636	ERF	-	19.2969	1.41e-07	0.0067	CACCACTTCCACTGCCTCCA
Solyc11g008560.1	SlTALE19	1304	1323	AP2	-	18.4487	1.43e-07	0.00115	AAAAAAAAAAAAAAGAAAAA
Solyc08g077110.2	SlTALE10	1954	1968	NAC	-	18.2063	1.47e-07	0.014	TGCTTGAGTGTGAAG
Solyc04g008380.2	SlTALE22	1467	1490	BBR-BPC	-	15.1094	1.56e-07	0.00062	AATTGGGAGAAAGAGAAAGTGAGA
Solyc04g008380.2	SlTALE11	1349	1372	BBR-BPC	-	15.0625	1.6e-07	0.00062	CAGAGAAAAAGAAAGAGAGTGATT
Solyc04g081170.2	SlTALE20	1372	1392	BBR-BPC	+	15.274	1.64e-07	0.000542	CTCTCTCTCTCTATATATATA
Solyc11g008560.1	SlTALE12	1282	1301	AP2	-	18.3077	1.7e-07	0.00122	GGAGAAGAGGGGAAAAGAAG
Solyc10g077110.1	SlTALE22	1361	1379	C2H2	-	18.9248	1.72e-07	0.0033	CCACCCCCACCCCCACCCC
Solyc08g080150.1	SlTALE11	619	639	TCP	-	18.7206	1.73e-07	0.0165	TTCCTTAAGATGGGTCCCACC
Solyc06g076030.2	SlTALE7	1602	1622	Dof	+	17.4219	1.74e-07	0.00192	TTTCCTTTTTATTTTTTTTTG
Solyc10g077110.1	SlTALE22	1004	1022	C2H2	+	18.8647	1.79e-07	0.0033	CCCCCACCCCCACCCCCTT
Solyc04g077210.2	SlTALE5	43	62	TALE	+	19.2838	1.84e-07	0.00548	GGGGCGCGTCGCCCCCCTGG
Solyc11g008560.1	SlTALE22	1504	1523	AP2	-	18.2308	1.85e-07	0.00122	AAAAACAAGGAAGAAAGAAA
Solyc06g050520.1	SlTALE22	1360	1380	ERF	+	18.6324	1.87e-07	0.00593	GGGGGTGGGGGTGGGGGTGGG
Solyc11g008560.1	SlTALE11	1351	1370	AP2	-	18.1923	1.94e-07	0.00122	GAGAAAAAGAAAGAGAGTGA
Solyc04g008380.2	SlTALE20	1361	1384	BBR-BPC	-	14.5156	2.03e-07	0.000756	TAGAGAGAGAGAGAGAGTTAAGTT
Solyc03g116100.2	SlTALE22	1362	1379	MYB	+	18.3906	2.07e-07	0.00798	GGGTGGGGGTGGGGGTGG
Solyc05g054400.2	SlTALE8	1958	1976	GATA	+	18.4493	2.08e-07	0.0033	TATCATCATCATCTTGATT
Solyc06g076030.2	SlTALE4	1792	1812	Dof	+	17.2812	2.1e-07	0.00198	TCTTCTTTTTTTTTTTTTTTA
Solyc09g007810.2	SlTALE15	334	354	ARF	-	15.0253	2.11e-07	0.0194	TTTATATTTTTGGCTCAAAAA
Solyc04g081170.2	SlTALE8	93	113	BBR-BPC	-	14.6438	2.14e-07	0.000664	ATCAATCTCTCTCTCGCTCTA
Solyc04g081170.2	SlTALE19	989	1009	BBR-BPC	+	14.6164	2.16e-07	0.000664	CCTTAGGCCTCTCTCTCTCTC
Solyc11g011260.1	SlTALE22	1467	1486	GRAS	-	17.7101	2.19e-07	0.00404	GGGAGAAAGAGAAAGTGAGA
Solyc02g090220.2	SlTALE15	1899	1919	Dof	+	16.1587	2.23e-07	0.0101	CTCTTTCTCTCTTTACTTTTT
Solyc06g076030.2	SlTALE6	456	476	Dof	-	17.2344	2.24e-07	0.00198	TTTTCTTTTTCCCTCCCTTTT
Solyc11g008560.1	SlTALE8	1743	1762	AP2	-	18.0641	2.25e-07	0.00132	AAGGAAGAAAAAAAAAAAGG
Solyc04g081170.2	SlTALE13	1772	1792	BBR-BPC	+	14.5205	2.25e-07	0.000668	CATATTCTCTCTCTCTCTATT
Solyc10g047640.1	SlTALE22	1974	1992	GATA	+	17.3973	2.29e-07	0.00361	CATCATCATCAACAACAAT
Solyc10g077110.1	SlTALE8	1731	1749	C2H2	+	18.4135	2.41e-07	0.0037	CCCCCCCCCCCTCCTTTTT
Solyc04g008380.2	SlTALE3	593	616	BBR-BPC	+	14.1094	2.42e-07	0.000866	GATATAGAGAGAGAAAGAAAAGTG
Solyc12g099370.1	SlTALE22	1959	1985	GATA	+	12.5698	2.5e-07	0.00394	GACACACATCATCACCATCATCATCAA
Solyc03g116100.2	SlTALE23	957	974	MYB	-	18.1875	2.53e-07	0.00798	GTGGGGTGGTGGGGGTTA
Solyc06g062520.1	SlTALE19	1300	1320	Dof	-	16.0317	2.54e-07	0.00881	AAAAAAAAAAAGAAAAAGAAG
Solyc11g011260.1	SlTALE9	1791	1810	GRAS	+	17.5507	2.63e-07	0.00404	AAGAAGAAGAGAGAGGGCGA
Solyc03g115940.2	SlTALE10	185	203	Dof	+	16.7778	2.65e-07	0.0242	AAAGGGTAAAAAGTGAATC
Solyc04g008380.2	SlTALE6	1823	1846	BBR-BPC	-	13.8906	2.66e-07	0.000915	AGGTGAGGAAGGGAGAGAAAAAGA
Solyc09g063010.2	SlTALE24	936	949	bHLH	-	18.4247	2.7e-07	0.0258	GACATGTCACGTGG
Solyc06g008030.2	SlTALE24	936	949	bHLH	-	18.4247	2.7e-07	0.0258	GACATGTCACGTGG
Solyc11g008560.1	SlTALE5	1639	1658	AP2	+	17.8846	2.76e-07	0.00146	AGAGAAAAAAAAAAGAAAAG
Solyc11g008560.1	SlTALE5	1644	1663	AP2	+	17.8718	2.8e-07	0.00146	AAAAAAAAAGAAAAGAAAAG
Solyc04g008380.2	SlTALE22	1461	1484	BBR-BPC	-	13.6875	2.9e-07	0.000961	GAGAAAGAGAAAGTGAGAGATTTT
Solyc06g062520.1	SlTALE4	1787	1807	Dof	-	15.9524	2.9e-07	0.00881	AAAAAAAAAAAGAAGAAGAAA
Solyc04g077210.2	SlTALE5	12	31	TALE	+	18.6486	2.94e-07	0.00548	GCGTCTCCGCCCCCCCGGAC
Solyc04g077210.2	SlTALE5	16	35	TALE	+	18.6486	2.94e-07	0.00548	CTCCGCCCCCCCGGACCCCC
Solyc12g099370.1	SlTALE22	1956	1982	GATA	+	12.1279	2.94e-07	0.00398	AATGACACACATCATCACCATCATCAT
Solyc06g050520.1	SlTALE4	1032	1052	ERF	-	17.8235	3.02e-07	0.00718	TCAGGAGGTGGGAGTGGTGGC
Solyc06g076030.2	SlTALE15	1910	1930	Dof	+	17	3.04e-07	0.00204	TTTACTTTTTCTTCTTTGTGT
Solyc08g076010.2	SlTALE15	1527	1540	G2-like	-	16.2381	3.05e-07	0.028	GAAGGAATATTCGG
Solyc04g081170.2	SlTALE3	597	617	BBR-BPC	-	13.7397	3.1e-07	0.00089	TCACTTTTCTTTCTCTCTCTA
Solyc10g047640.1	SlTALE8	1958	1976	GATA	+	16.7808	3.1e-07	0.00419	TATCATCATCATCTTGATT
Solyc06g076030.2	SlTALE17	711	731	Dof	+	16.9844	3.11e-07	0.00204	ATTGCTTTTTTTTTTTTTTTT
Solyc06g076030.2	SlTALE19	1305	1325	Dof	+	16.9844	3.11e-07	0.00204	TTTTCTTTTTTTTTTTTTTGC
Solyc06g071480.2	SlTALE7	1600	1620	Dof	-	16.1746	3.11e-07	0.00936	AAAAAAAATAAAAAGGAAAAT
Solyc03g112930.2	SlTALE7	1600	1620	Dof	-	16.1746	3.11e-07	0.00928	AAAAAAAATAAAAAGGAAAAT
Solyc12g006800.1	SlTALE15	1527	1537	G2-like	-	16.127	3.12e-07	0.0292	GGAATATTCGG
Solyc04g008380.2	SlTALE3	591	614	BBR-BPC	+	13.5	3.14e-07	0.001	TAGATATAGAGAGAGAAAGAAAAG
Solyc01g005060.2	SlTALE15	1359	1373	C2H2	+	18.0317	3.16e-07	0.0289	TAAAAAAGACAAAAA
Solyc06g076030.2	SlTALE11	1174	1194	Dof	+	16.9531	3.23e-07	0.00204	GTTGCTTTTTCTTGTTTTTTT
Solyc11g008560.1	SlTALE4	1793	1812	AP2	-	17.7436	3.24e-07	0.00159	TAAAAAAAAAAAAAAAGAAG
Solyc04g077980.1	SlTALE5	1510	1520	C2H2	-	14.9692	3.47e-07	0.0331	CACTGCCACTG
Solyc10g077110.1	SlTALE12	1619	1637	C2H2	-	17.812	3.56e-07	0.00469	CCACCACTTCCACTGCCTC
Solyc04g081170.2	SlTALE6	1463	1483	BBR-BPC	+	13.3562	3.61e-07	0.00101	ATGTGTCTCTCTCTCACACAC
Solyc11g011260.1	SlTALE22	408	427	GRAS	+	17.2464	3.67e-07	0.00444	AAGAAAAAGAGAAAAGAATA
Solyc03g096350.2	SlTALE18	1466	1479	MYB	+	15.8889	3.69e-07	0.0212	AACCTTATCTTAAT
Solyc11g011260.1	SlTALE19	996	1015	GRAS	-	17.2029	3.85e-07	0.00444	AGGAGAGAGAGAGAGAGAGG
Solyc02g090220.2	SlTALE15	1447	1467	Dof	-	15.8254	3.86e-07	0.0112	TTCCTTTTTTTCTTTCTTTTT
Solyc03g116100.2	SlTALE23	960	977	MYB	-	17.7344	3.9e-07	0.00923	GAGGTGGGGTGGTGGGGG
Solyc04g008380.2	SlTALE14	1801	1824	BBR-BPC	-	12.9375	3.99e-07	0.0012	AAGAAAGAGAAAGAGATGAAAGGA
Solyc04g008380.2	SlTALE8	49	72	BBR-BPC	-	12.9219	4.02e-07	0.0012	TATAAAGCGAGAAAGAGAAAGACA
Solyc11g008560.1	SlTALE19	199	218	AP2	+	17.5256	4.12e-07	0.00168	TAAAAAAAGAAAAAGAAAAA
Solyc03g122030.1	SlTALE12	1477	1487	Trihelix	+	18.5238	4.15e-07	0.0396	TCACCGGAGAA
Solyc11g008560.1	SlTALE20	1744	1763	AP2	-	17.5128	4.18e-07	0.00168	GAGAGAGAGAGAAAAAGACG
Solyc04g081170.2	SlTALE1	138	158	BBR-BPC	+	12.9726	4.21e-07	0.00112	ACATCTTTCTTTCTATCTTTC
Solyc06g062520.1	SlTALE12	1322	1342	Dof	+	15.7143	4.28e-07	0.00927	AAAAGAAAAAAGAAAAAAGAA
Solyc04g081170.2	SlTALE9	199	219	BBR-BPC	-	12.9315	4.28e-07	0.00112	CCTTCCCTCTCTCTCTCTTCT
Solyc04g009950.2	SlTALE7	1157	1167	MYB	-	18.2152	4.3e-07	0.041	GCCTCAGCGCA
Solyc04g008380.2	SlTALE22	1463	1486	BBR-BPC	-	12.7344	4.35e-07	0.00121	GGGAGAAAGAGAAAGTGAGAGATT
Solyc11g008560.1	SlTALE15	1446	1465	AP2	+	17.4744	4.36e-07	0.00168	AAAAAAGAAAGAAAAAAAGG
Solyc10g077110.1	SlTALE12	1616	1634	C2H2	-	17.4887	4.38e-07	0.00469	CCACTTCCACTGCCTCCAC
Solyc04g008380.2	SlTALE9	193	216	BBR-BPC	+	12.6719	4.46e-07	0.00121	AATTTAAGAAGAGAGAGAGAGGGA
Solyc04g008380.2	SlTALE19	911	934	BBR-BPC	+	12.6719	4.46e-07	0.00121	GCATGAGAGAGAGAAAGTAAGAGC
Solyc03g096350.2	SlTALE2	97	110	MYB	+	15.8254	4.52e-07	0.0212	AACCTCATCTTCTC
Solyc11g008560.1	SlTALE19	1302	1321	AP2	-	17.4359	4.54e-07	0.00168	AAAAAAAAAAAAGAAAAAGA
Solyc10g077110.1	SlTALE6	15	33	C2H2	-	17.4211	4.58e-07	0.00469	CCCCCCCCTCCCCCTCGAA
Solyc03g112430.1	SlTALE5	5	25	LBD	+	16.9365	4.59e-07	0.022	GCCGGGGGCGTCTCCGCCCCC
Solyc03g112430.1	SlTALE12	1618	1638	LBD	-	16.9206	4.63e-07	0.022	ACCACCACTTCCACTGCCTCC
Solyc04g008380.2	SlTALE9	197	220	BBR-BPC	+	12.5781	4.64e-07	0.00122	TAAGAAGAGAGAGAGAGGGAAGGG
Solyc04g081170.2	SlTALE19	911	931	BBR-BPC	-	12.726	4.64e-07	0.00118	CTTACTTTCTCTCTCTCATGC
Solyc11g008560.1	SlTALE9	153	172	AP2	+	17.4103	4.66e-07	0.00168	AAAAAAAAAAAAAAGAGTAG
Solyc11g008560.1	SlTALE5	1637	1656	AP2	+	17.4103	4.66e-07	0.00168	AGAGAGAAAAAAAAAAGAAA
Solyc11g010570.1	SlTALE5	177	191	MIKC_MADS	-	18.0317	4.7e-07	0.0418	ATTTACCCTATTGGG
Solyc06g051840.1	SlTALE22	1001	1021	ERF	+	16.6176	4.8e-07	0.0156	CAACCCCCACCCCCACCCCCT
Solyc04g008380.2	SlTALE3	589	612	BBR-BPC	+	12.4844	4.82e-07	0.00123	TGTAGATATAGAGAGAGAAAGAAA
Solyc04g081170.2	SlTALE6	1461	1481	BBR-BPC	+	12.589	4.9e-07	0.00119	TTATGTGTCTCTCTCTCACAC
Solyc01g109880.2	SlTALE7	476	490	bZIP	+	17.9524	4.93e-07	0.047	TTTAATGACGTGGCA
Solyc02g090220.2	SlTALE12	1321	1341	Dof	-	15.6667	4.94e-07	0.0112	TCTTTTTTCTTTTTTCTTTTT
Solyc04g081170.2	SlTALE8	91	111	BBR-BPC	-	12.5616	4.95e-07	0.00119	CAATCTCTCTCTCGCTCTATA
Solyc11g008560.1	SlTALE15	1444	1463	AP2	+	17.3462	4.99e-07	0.00168	AGAAAAAAGAAAGAAAAAAA
Solyc11g008560.1	SlTALE4	1790	1809	AP2	-	17.3462	4.99e-07	0.00168	AAAAAAAAAAAAAGAAGAAG
Solyc04g008380.2	SlTALE8	91	114	BBR-BPC	+	12.3906	5.02e-07	0.00124	TATAGAGCGAGAGAGAGATTGATA
Solyc06g071480.2	SlTALE6	458	478	Dof	+	15.8571	5.08e-07	0.0108	AAGGGAGGGAAAAAGAAAAGA
Solyc03g112930.2	SlTALE6	458	478	Dof	+	15.8571	5.08e-07	0.0107	AAGGGAGGGAAAAAGAAAAGA
Solyc06g062520.1	SlTALE19	1294	1314	Dof	-	15.6032	5.1e-07	0.00927	AAAAAGAAAAAGAAGAAGATC
Solyc11g008560.1	SlTALE4	1783	1802	AP2	-	17.3205	5.13e-07	0.00168	AAAAAAGAAGAAGAAAAAGA
Solyc04g008380.2	SlTALE14	1799	1822	BBR-BPC	-	12.3125	5.18e-07	0.00124	GAAAGAGAAAGAGATGAAAGGAGC
Solyc04g008380.2	SlTALE6	1479	1502	BBR-BPC	+	12.2656	5.28e-07	0.00124	CACACACAGAGAGAGACAAAGAAA
Solyc12g010890.1	SlTALE12	1475	1489	Trihelix	-	18.0159	5.33e-07	0.0508	AATTCTCCGGTGACA
Solyc11g012980.1	SlTALE22	1001	1020	ERF	+	17.9683	5.42e-07	0.0258	CAACCCCCACCCCCACCCCC
Solyc04g008380.2	SlTALE6	1485	1508	BBR-BPC	+	12.2031	5.42e-07	0.00124	CAGAGAGAGACAAAGAAAACCAGA
Solyc04g077210.2	SlTALE5	8	27	TALE	+	17.7568	5.49e-07	0.00855	GGGGGCGTCTCCGCCCCCCC
Solyc11g065840.1	SlTALE11	1257	1267	MYB	+	16.746	5.54e-07	0.0528	GGGGTTGTTGG
Solyc04g081170.2	SlTALE5	1453	1473	BBR-BPC	+	12.274	5.55e-07	0.0013	CTGTATATCTCTCTCTCACTA
Solyc02g094460.1	SlTALE13	1832	1846	B3	+	17.0794	5.59e-07	0.0392	TCATGCATGCATGGG
Solyc10g077110.1	SlTALE12	1262	1280	C2H2	+	17.0977	5.61e-07	0.00518	TCTCTTCCTCTTCACCTTC
Solyc10g084180.1	SlTALE3	815	834	C2H2	+	17.7619	5.63e-07	0.0518	TTTTTTTTTGTCTTTTTGAT
Solyc06g076030.2	SlTALE3	598	618	Dof	-	16.5	5.67e-07	0.00323	TTCACTTTTCTTTCTCTCTCT
Solyc11g008560.1	SlTALE5	1844	1863	AP2	+	17.2051	5.78e-07	0.0018	CGTAAAAAAGAGAAGAGAGA
Solyc04g081170.2	SlTALE9	203	223	BBR-BPC	-	12.1644	5.79e-07	0.00132	GTGCCCTTCCCTCTCTCTCTC
Solyc11g008560.1	SlTALE4	1787	1806	AP2	-	17.1795	5.93e-07	0.0018	AAAAAAAAAAGAAGAAGAAA
Solyc07g062680.1	SlTALE16	1758	1767	TCP	+	18.3333	5.96e-07	0.0569	TTGGGACCAC
Solyc11g045680.1	SlTALE5	11	31	ERF	+	16.9683	5.97e-07	0.0568	GGCGTCTCCGCCCCCCCGGAC
Solyc03g116100.2	SlTALE22	1007	1024	MYB	-	17.2656	5.98e-07	0.0113	GTAAGGGGGTGGGGGTGG
Solyc06g076030.2	SlTALE17	559	579	Dof	-	16.4531	6.01e-07	0.00323	GTTTCTTTTTTTTGTTTTTTT
Solyc06g065820.2	SlTALE18	1904	1922	ERF	+	17.2222	6.01e-07	0.0572	CTGCAGTGGTGGTGGTGCT
Solyc04g008380.2	SlTALE4	1543	1566	BBR-BPC	+	11.9375	6.05e-07	0.00134	CAAAGACAGAGATAGAGAAAAAAA
Solyc11g008560.1	SlTALE6	1767	1786	AP2	-	17.1538	6.1e-07	0.0018	TATAAAAAAAAAGAAAGAAA
Solyc11g042580.1	SlTALE4	1031	1050	ERF	+	17.1094	6.11e-07	0.0165	GGCCACCACTCCCACCTCCT
Solyc04g008380.2	SlTALE9	203	226	BBR-BPC	+	11.9062	6.13e-07	0.00134	GAGAGAGAGAGGGAAGGGCACATA
Solyc07g053570.2	SlTALE3	815	834	C2H2	-	17.8413	6.28e-07	0.0573	ATCAAAAAGACAAAAAAAAA
Solyc06g076030.2	SlTALE6	1762	1782	Dof	+	16.4062	6.35e-07	0.00323	TTTTCTTTCTTTCTTTTTTTT
Solyc10g006130.1	SlTALE8	1707	1721	ERF	-	17.2698	6.52e-07	0.0622	TAGCGGCTGCGTAGG
Solyc07g064890.1	SlTALE8	1707	1721	ERF	-	17.2698	6.52e-07	0.0622	TAGCGGCTGCGTAGG
Solyc06g076030.2	SlTALE4	1780	1800	Dof	+	16.375	6.59e-07	0.00323	CTCTCTTTTTCTTCTTCTTTT
Solyc11g011260.1	SlTALE6	1823	1842	GRAS	-	16.6957	6.6e-07	0.00619	GAGGAAGGGAGAGAAAAAGA
Solyc04g081170.2	SlTALE6	1635	1655	BBR-BPC	-	11.8219	6.61e-07	0.00143	GAGTGTCTCTCTCTATTTCTC
Solyc01g094360.2	SlTALE14	759	773	MYB	-	17.127	6.68e-07	0.0613	GGTTGGGTAGGTAGG
Solyc11g011260.1	SlTALE8	47	66	GRAS	-	16.6812	6.7e-07	0.00619	GCGAGAAAGAGAAAGACAAA
Solyc04g081170.2	SlTALE1	142	162	BBR-BPC	+	11.7808	6.72e-07	0.00143	CTTTCTTTCTATCTTTCTTTC
Solyc04g081170.2	SlTALE3	595	615	BBR-BPC	-	11.7808	6.72e-07	0.00143	ACTTTTCTTTCTCTCTCTATA
Solyc05g054400.2	SlTALE22	1974	1992	GATA	+	16.3333	6.74e-07	0.00915	CATCATCATCAACAACAAT
Solyc05g053500.2	SlTALE12	1625	1639	GATA	+	17.4118	6.77e-07	0.0161	GTGGAAGTGGTGGTG
Solyc06g073640.2	SlTALE1	589	601	MYB	+	15.2698	6.85e-07	0.0649	GCCATAACCGACA
Solyc11g008560.1	SlTALE10	1283	1302	AP2	-	17.0256	6.95e-07	0.00198	GAAAAAAAGAAGGAAAAAAG
Solyc06g071480.2	SlTALE10	1277	1297	Dof	-	15.6349	7.04e-07	0.0108	AAAGAAGGAAAAAAGTAAAGT
Solyc03g112930.2	SlTALE10	1277	1297	Dof	-	15.6349	7.04e-07	0.0107	AAAGAAGGAAAAAAGTAAAGT
Solyc06g051840.1	SlTALE5	12	32	ERF	+	15.8676	7.07e-07	0.0156	GCGTCTCCGCCCCCCCGGACC
Solyc10g077110.1	SlTALE23	1007	1025	C2H2	+	16.6992	7.19e-07	0.00603	CTACTACCTCCTTTTCCTC
Solyc06g071480.2	SlTALE1	1025	1045	Dof	-	15.619	7.2e-07	0.0108	AAAAAATCAAAAAAGGAAAAA
Solyc03g112930.2	SlTALE1	1025	1045	Dof	-	15.619	7.2e-07	0.0107	AAAAAATCAAAAAAGGAAAAA
Solyc05g007180.2	SlTALE21	1331	1341	HD-ZIP	-	13.8529	7.4e-07	0.0627	CCAATAATTGA
Solyc02g086930.2	SlTALE21	1331	1341	HD-ZIP	-	15.0746	7.4e-07	0.0647	CCAATAATTGA
Solyc05g056620.1	SlTALE19	1878	1889	MIKC_MADS	-	15.9402	7.43e-07	0.0686	CCAAAAATGGTA
Solyc03g006800.1	SlTALE11	620	629	TCP	-	17.5957	7.51e-07	0.067	TGGGTCCCAC
Solyc03g118290.2	SlTALE10	513	522	ARF	+	14.4603	7.52e-07	0.0719	TGCCGACAAG
Solyc04g008380.2	SlTALE13	1769	1792	BBR-BPC	-	11.4062	7.52e-07	0.0016	AATAGAGAGAGAGAGAATATGACT
Solyc11g042580.1	SlTALE22	1362	1381	ERF	-	16.7656	7.62e-07	0.0165	CCCCACCCCCACCCCCACCC
Solyc06g051840.1	SlTALE18	1901	1921	ERF	-	15.7206	7.62e-07	0.0156	GCACCACCACCACTGCAGATG
Solyc11g008560.1	SlTALE6	1765	1784	AP2	-	16.9231	7.71e-07	0.00213	TAAAAAAAAAGAAAGAAAGA
Solyc02g062950.2	SlTALE7	481	490	bZIP	+	15.3191	7.71e-07	0.0737	TGACGTGGCA
Solyc11g017140.1	SlTALE16	1782	1796	C2H2	+	16.5625	7.74e-07	0.0738	CCCTTCCCCGGAAAT
Solyc05g054400.2	SlTALE11	1514	1532	GATA	-	16.0725	7.76e-07	0.00922	CATCATCATAATAATCAAG
Solyc06g050520.1	SlTALE5	14	34	ERF	-	16.1471	7.82e-07	0.0149	GGGGTCCGGGGGGGCGGAGAC
Solyc04g008380.2	SlTALE20	1750	1773	BBR-BPC	-	11.2969	7.86e-07	0.00163	TTTGAGGTGAGAGAGAGAGAGAAA
Solyc02g090220.2	SlTALE1	901	921	Dof	+	15.3492	7.95e-07	0.013	TTTCTTTTTCTTTCACTTTAT
Solyc03g116100.2	SlTALE22	1356	1373	MYB	+	16.9219	8.08e-07	0.0128	TTGAGGGGGTGGGGGTGG
Solyc02g094460.1	SlTALE13	1831	1845	B3	-	16.8095	8.24e-07	0.0392	CCATGCATGCATGAC
Solyc04g008380.2	SlTALE6	1821	1844	BBR-BPC	-	11.1094	8.49e-07	0.00172	GTGAGGAAGGGAGAGAAAAAGACT
Solyc03g005520.1	SlTALE8	1707	1734	ERF	+	16.3651	8.52e-07	0.0679	CCTACGCAGCCGCTACTAGTAACACCCC
Solyc02g084860.1	SlTALE7	476	490	bZIP	-	16.9683	8.53e-07	0.0813	TGCCACGTCATTAAA
Solyc04g077210.2	SlTALE19	997	1016	TALE	+	17.0946	8.55e-07	0.0114	CTCTCTCTCTCTCTCTCCTT
Solyc11g042580.1	SlTALE18	1910	1929	ERF	-	16.5625	8.68e-07	0.0165	AACCTCTAGCACCACCACCA
Solyc04g081170.2	SlTALE19	915	935	BBR-BPC	-	11.1096	8.7e-07	0.0018	TGCTCTTACTTTCTCTCTCTC
Solyc05g053500.2	SlTALE22	445	459	GATA	-	17.0588	8.75e-07	0.0166	ATGGTGGGGACGGGG
Solyc04g008380.2	SlTALE6	1819	1842	BBR-BPC	-	11.0312	8.76e-07	0.00174	GAGGAAGGGAGAGAAAAAGACTCT
Solyc02g071730.2	SlTALE24	899	917	MIKC_MADS	+	16.25	8.88e-07	0.0509	CTCTTTTCATTTTTGGCAA
Solyc02g089420.1	SlTALE7	478	489	bZIP	+	15.2179	8.89e-07	0.0848	TAATGACGTGGC
Solyc11g008830.1	SlTALE5	3	23	LBD	+	16.2381	8.95e-07	0.085	CGGCCGGGGGCGTCTCCGCCC
Solyc11g071300.1	SlTALE19	673	687	MYB	-	16.5397	9.04e-07	0.0862	TATTCCGACCGTTGG
Solyc06g076030.2	SlTALE9	151	171	Dof	-	16.0938	9.14e-07	0.00425	TACTCTTTTTTTTTTTTTTTT
Solyc05g015750.2	SlTALE19	1877	1889	MIKC_MADS	-	15.8824	9.28e-07	0.0873	CCAAAAATGGTAA
Solyc02g090220.2	SlTALE19	1294	1314	Dof	+	15.2381	9.34e-07	0.013	GATCTTCTTCTTTTTCTTTTT
Solyc06g051840.1	SlTALE22	1365	1385	ERF	-	15.3088	9.39e-07	0.0156	TATCCCCCACCCCCACCCCCA
Solyc09g090130.2	SlTALE22	1361	1381	MYB	-	16.6032	9.42e-07	0.0445	CCCCACCCCCACCCCCACCCC
Solyc04g081170.2	SlTALE15	1893	1913	BBR-BPC	+	10.8904	9.45e-07	0.00188	TCTATTCTCTTTCTCTCTTTA
Solyc01g079480.2	SlTALE7	476	490	bZIP	+	16.7778	9.49e-07	0.0905	TTTAATGACGTGGCA
Solyc04g081170.2	SlTALE22	1470	1490	BBR-BPC	+	10.8767	9.5e-07	0.00188	CACTTTCTCTTTCTCCCAATT
Solyc08g005780.2	SlTALE3	630	644	BES1	-	17.3016	9.54e-07	0.0495	TCACACGTGTACAAT
Solyc04g008380.2	SlTALE20	1752	1775	BBR-BPC	-	10.7969	9.63e-07	0.00186	GTTTTGAGGTGAGAGAGAGAGAGA
Solyc06g071480.2	SlTALE19	1303	1323	Dof	-	15.4127	9.63e-07	0.0124	AAAAAAAAAAAAAAGAAAAAG
Solyc03g112930.2	SlTALE19	1303	1323	Dof	-	15.4127	9.63e-07	0.0123	AAAAAAAAAAAAAAGAAAAAG
Solyc03g115010.1	SlTALE10	1474	1486	TCP	+	16.6986	9.66e-07	0.0736	GGGGGGACCATAA
Solyc04g081170.2	SlTALE6	1633	1653	BBR-BPC	-	10.8219	9.7e-07	0.00188	GTGTCTCTCTCTATTTCTCTG
Solyc06g050520.1	SlTALE18	1911	1931	ERF	+	15.75	9.72e-07	0.0154	GGTGGTGGTGCTAGAGGTTAA
Solyc04g008380.2	SlTALE6	1483	1506	BBR-BPC	+	10.7344	9.87e-07	0.00186	CACAGAGAGAGACAAAGAAAACCA
Solyc06g051120.2	SlTALE12	1474	1488	Trihelix	-	17.2222	9.88e-07	0.0942	ATTCTCCGGTGACAT
Solyc08g080150.1	SlTALE11	611	631	TCP	+	15.0735	9.89e-07	0.047	AATTTAAAGGTGGGACCCATC
Solyc10g044680.1	SlTALE11	1254	1268	MYB	-	16.4127	9.9e-07	0.0521	TCCAACAACCCCTCC
Solyc03g122030.1	SlTALE24	1095	1105	Trihelix	+	17.5556	9.92e-07	0.0474	TCACCGGAAAA
Solyc11g008560.1	SlTALE5	1647	1666	AP2	+	16.6538	9.99e-07	0.00268	AAAAAAGAAAAGAAAAGTGA
Solyc04g008380.2	SlTALE1	145	168	BBR-BPC	-	10.6875	1.01e-06	0.00186	AGAGGAGAAAGAAAGATAGAAAGA
Solyc04g081170.2	SlTALE6	1822	1842	BBR-BPC	+	10.7123	1.01e-06	0.00192	GTCTTTTTCTCTCCCTTCCTC
Solyc10g005760.1	SlTALE6	1200	1214	MYB	+	15.6508	1.01e-06	0.0925	GAAAGTTTGGTGAGC
Solyc12g099370.1	SlTALE12	1640	1666	GATA	-	8.62791	1.01e-06	0.012	CATCTTCATCATTATTATTATTGTTAT
Solyc03g115940.2	SlTALE15	1908	1926	Dof	-	15.7619	1.01e-06	0.0463	AAAGAAGAAAAAGTAAAGA
Solyc05g009450.1	SlTALE8	1707	1721	ERF	+	16.4127	1.02e-06	0.097	CCTACGCAGCCGCTA
Solyc10g077110.1	SlTALE12	1613	1631	C2H2	-	16.1353	1.02e-06	0.00782	CTTCCACTGCCTCCACAAC
Solyc04g008380.2	SlTALE9	195	218	BBR-BPC	+	10.6406	1.03e-06	0.00186	TTTAAGAAGAGAGAGAGAGGGAAG
Solyc04g081170.2	SlTALE14	1806	1826	BBR-BPC	+	10.6575	1.03e-06	0.00192	TCATCTCTTTCTCTTTCTTTT
Solyc04g008380.2	SlTALE1	139	162	BBR-BPC	-	10.6094	1.04e-06	0.00186	GAAAGAAAGATAGAAAGAAAGATG
Solyc08g005780.2	SlTALE3	665	679	BES1	-	17.1587	1.04e-06	0.0495	TCACACGTGAGAGTT
Solyc04g081000.2	SlTALE19	1877	1891	MIKC_MADS	-	16.3971	1.04e-06	0.0955	ACCCAAAAATGGTAA
Solyc02g090220.2	SlTALE8	1729	1749	Dof	+	15.1587	1.05e-06	0.013	CACCCCCCCCCCCTCCTTTTT
Solyc06g062520.1	SlTALE19	202	222	Dof	+	15.1111	1.06e-06	0.0161	AAAAAGAAAAAGAAAAATATA
Solyc11g008560.1	SlTALE4	1777	1796	AP2	-	16.5641	1.09e-06	0.00282	GAAGAAGAAAAAGAGAGAAT
Solyc06g076030.2	SlTALE8	41	61	Dof	+	15.9375	1.09e-06	0.00481	TTCTCTTTTGTCTTTCTCTTT
Solyc04g008380.2	SlTALE6	1633	1656	BBR-BPC	+	10.4688	1.1e-06	0.00192	CAGAGAAATAGAGAGAGACACTCA
Solyc10g044680.1	SlTALE14	759	773	MYB	+	16.3175	1.1e-06	0.0521	CCTACCTACCCAACC
Solyc02g085580.2	SlTALE3	818	834	C2H2	-	17.0952	1.1e-06	0.101	ATCAAAAAGACAAAAAA
Solyc12g089040.1	SlTALE3	625	644	BES1	-	17.2063	1.11e-06	0.105	TCACACGTGTACAATCTCTC
Solyc06g051840.1	SlTALE22	441	461	ERF	+	14.9706	1.11e-06	0.0156	GAACCCCCGTCCCCACCATCG
Solyc11g008560.1	SlTALE18	1718	1737	AP2	-	16.5385	1.12e-06	0.00282	GAAAAAAAAAATAAAAGAAA
Solyc01g095460.2	SlTALE7	476	490	bZIP	-	16.873	1.12e-06	0.107	TGCCACGTCATTAAA
Solyc02g068200.1	SlTALE11	620	628	TCP	-	16.9032	1.14e-06	0.109	GGGTCCCAC
Solyc04g008380.2	SlTALE10	1361	1384	BBR-BPC	-	10.375	1.14e-06	0.00192	GAGAGGGGGTTAGATAGAAAGGAA
Solyc04g008380.2	SlTALE4	1775	1798	BBR-BPC	-	10.375	1.14e-06	0.00192	AAGAAGAAGAAAAAGAGAGAATAA
Solyc11g022470.1	SlTALE15	1528	1540	G2-like	-	16.1905	1.14e-06	0.096	GAAGGAATATTCG
Solyc02g090220.2	SlTALE19	1311	1331	Dof	+	15.0952	1.14e-06	0.013	TTTTTTTTTTTTTGCCTTTTG
Solyc04g082480.2	SlTALE7	1858	1872	Nin-like	-	16.3235	1.15e-06	0.109	GCCGCAGCACCTGGT
Solyc04g081170.2	SlTALE15	1897	1917	BBR-BPC	+	10.3699	1.15e-06	0.00208	TTCTCTTTCTCTCTTTACTTT
Solyc06g051840.1	SlTALE18	1904	1924	ERF	-	14.8971	1.15e-06	0.0156	CTAGCACCACCACCACTGCAG
Solyc04g081170.2	SlTALE8	46	66	BBR-BPC	+	10.3288	1.17e-06	0.00208	TTTTGTCTTTCTCTTTCTCGC
Solyc11g008560.1	SlTALE6	456	475	AP2	+	16.4872	1.17e-06	0.00287	AAAAGGGAGGGAAAAAGAAA
Solyc02g037530.2	SlTALE10	514	522	ARF	-	14.1684	1.17e-06	0.112	CTTGTCGGC
Solyc08g061130.2	SlTALE7	476	490	bZIP	+	16.9683	1.18e-06	0.113	TTTAATGACGTGGCA
Solyc06g076030.2	SlTALE10	1033	1053	Dof	-	15.8594	1.19e-06	0.005	TTCTCTTTATTTTTTCTTTTT
Solyc02g071730.2	SlTALE19	1874	1892	MIKC_MADS	+	15.9412	1.22e-06	0.0509	TTTTTACCATTTTTGGGTT
Solyc11g010570.1	SlTALE19	1875	1889	MIKC_MADS	+	16.8889	1.23e-06	0.0546	TTTTACCATTTTTGG
Solyc11g008560.1	SlTALE14	1809	1828	AP2	-	16.4359	1.23e-06	0.00293	ATAAAAGAAAGAGAAAGAGA
Solyc04g008380.2	SlTALE8	89	112	BBR-BPC	+	10.1406	1.25e-06	0.00207	TGTATAGAGCGAGAGAGAGATTGA
Solyc04g081170.2	SlTALE19	1001	1021	BBR-BPC	+	10.0411	1.3e-06	0.00225	CTCTCTCTCTCTCCTTAACCT
Solyc04g077210.2	SlTALE18	303	322	TALE	+	16.4324	1.31e-06	0.014	CTCCCCCCGTTTCTTTCTTC
Solyc04g081170.2	SlTALE4	1545	1565	BBR-BPC	-	10.0137	1.31e-06	0.00225	TTTTTTCTCTATCTCTGTCTT
Solyc11g020670.1	SlTALE11	619	628	TCP	-	16.2621	1.33e-06	0.127	GGGTCCCACC
Solyc06g071480.2	SlTALE4	1790	1810	Dof	-	15.1746	1.33e-06	0.015	AAAAAAAAAAAAAAGAAGAAG
Solyc03g112930.2	SlTALE4	1790	1810	Dof	-	15.1746	1.33e-06	0.0149	AAAAAAAAAAAAAAGAAGAAG
Solyc11g008560.1	SlTALE15	1442	1461	AP2	+	16.3462	1.34e-06	0.00302	CAAGAAAAAAGAAAGAAAAA
Solyc11g008560.1	SlTALE20	1746	1765	AP2	-	16.3462	1.34e-06	0.00302	GAGAGAGAGAGAGAAAAAGA
Solyc04g077210.2	SlTALE9	1790	1809	TALE	-	16.3784	1.35e-06	0.014	CGCCCTCTCTCTTCTTCTTC
Solyc06g070900.2	SlTALE11	611	630	TCP	+	8.35294	1.36e-06	0.0835	AATTTAAAGGTGGGACCCAT
Solyc06g062520.1	SlTALE6	461	481	Dof	+	14.9365	1.36e-06	0.0177	GGAGGGAAAAAGAAAAGAAAG
Solyc10g077110.1	SlTALE4	1033	1051	C2H2	+	15.6466	1.37e-06	0.00927	CCACCACTCCCACCTCCTG
Solyc11g008560.1	SlTALE15	1896	1915	AP2	-	16.3077	1.39e-06	0.00302	AGTAAAGAGAGAAAGAGAAT
Solyc06g051840.1	SlTALE23	960	980	ERF	+	14.5	1.4e-06	0.0166	CCCCCACCACCCCACCTCCCC
Solyc11g011050.1	SlTALE6	1202	1214	MYB	+	16.2564	1.4e-06	0.133	AAGTTTGGTGAGC
Solyc11g008560.1	SlTALE12	1330	1349	AP2	+	16.2949	1.4e-06	0.00302	AAAGAAAAAAGAAAAACACA
Solyc10g077110.1	SlTALE8	1728	1746	C2H2	+	15.6015	1.41e-06	0.00927	ACACCCCCCCCCCCTCCTT
Solyc03g114720.2	SlTALE24	937	950	bHLH	+	17.0159	1.42e-06	0.135	CACGTGACATGTCT
Solyc03g005520.1	SlTALE5	9	36	ERF	+	15.0952	1.43e-06	0.0679	GGGGCGTCTCCGCCCCCCCGGACCCCCA
Solyc04g081170.2	SlTALE13	1768	1788	BBR-BPC	+	9.76712	1.44e-06	0.00242	AAGTCATATTCTCTCTCTCTC
Solyc11g011260.1	SlTALE19	992	1011	GRAS	-	15.8986	1.44e-06	0.0111	GAGAGAGAGAGAGAGGCCTA
Solyc06g035700.1	SlTALE10	509	523	ERF	-	16.7619	1.45e-06	0.139	ACTTGTCGGCAAAGC
Solyc05g054400.2	SlTALE11	1523	1541	GATA	-	14.8696	1.46e-06	0.0154	TTCCATCATCATCATCATA
Solyc04g008380.2	SlTALE1	899	922	BBR-BPC	-	9.70312	1.49e-06	0.00242	GATAAAGTGAAAGAAAAAGAAAAA
Solyc04g081170.2	SlTALE1	140	160	BBR-BPC	+	9.63014	1.51e-06	0.0025	ATCTTTCTTTCTATCTTTCTT
Solyc11g011260.1	SlTALE19	994	1013	GRAS	-	15.8406	1.52e-06	0.0111	GAGAGAGAGAGAGAGAGGCC
Solyc01g014480.2	SlTALE23	155	165	EIL	-	14.5914	1.53e-06	0.146	GAATGTATCTG
Solyc03g115010.1	SlTALE16	1757	1769	TCP	+	15.8493	1.54e-06	0.0736	TTTGGGACCACTG
Solyc10g077110.1	SlTALE6	1835	1853	C2H2	+	15.4436	1.55e-06	0.00952	CCTTCCTCACCTCTTACTC
Solyc10g081350.1	SlTALE7	476	490	bZIP	+	16.5238	1.55e-06	0.148	TTTAATGACGTGGCA
Solyc08g005290.2	SlTALE7	476	490	bZIP	+	16.3333	1.56e-06	0.148	TTTAATGACGTGGCA
Solyc12g099370.1	SlTALE12	1631	1657	GATA	-	7.33721	1.56e-06	0.0164	CATTATTATTATTGTTATCACCACCAC
Solyc11g011260.1	SlTALE20	1363	1382	GRAS	-	15.8116	1.57e-06	0.0111	GAGAGAGAGAGAGAGTTAAG
Solyc05g056620.1	SlTALE22	471	482	MIKC_MADS	+	15.3761	1.57e-06	0.0725	CCATAAGTGGAA
Solyc08g078190.1	SlTALE8	1707	1721	ERF	+	15.3492	1.58e-06	0.138	CCTACGCAGCCGCTA
Solyc03g112430.1	SlTALE5	2	22	LBD	+	14.6825	1.58e-06	0.0441	TCGGCCGGGGGCGTCTCCGCC
Solyc04g008380.2	SlTALE8	43	66	BBR-BPC	-	9.54688	1.58e-06	0.00252	GCGAGAAAGAGAAAGACAAAAGAG
Solyc01g005060.2	SlTALE3	819	833	C2H2	-	16.5556	1.58e-06	0.0723	TCAAAAAGACAAAAA
Solyc04g081240.2	SlTALE10	514	523	ARF	+	15.4127	1.64e-06	0.154	GCCGACAAGT
Solyc02g071730.2	SlTALE22	468	486	MIKC_MADS	-	15.6471	1.64e-06	0.0509	TTATTTCCACTTATGGCCC
Solyc08g060840.1	SlTALE5	42	56	FAR1	-	16.5397	1.65e-06	0.157	GGGCGACGCGCCCCC
Solyc04g008380.2	SlTALE15	1886	1909	BBR-BPC	-	9.4375	1.65e-06	0.00259	GAGAGAAAGAGAATAGAGGAAAAA
Solyc11g008560.1	SlTALE10	1285	1304	AP2	-	16.1154	1.65e-06	0.00347	GAGAAAAAAAGAAGGAAAAA
Solyc02g090220.2	SlTALE12	1286	1306	Dof	+	14.8254	1.65e-06	0.0167	TTTTCCCCTCTTCTCCTTTAG
Solyc06g076030.2	SlTALE18	1880	1900	Dof	+	15.5469	1.67e-06	0.00669	TTCTCTTTATTTTTTCTCTTT
Solyc03g113760.2	SlTALE7	748	768	E2F/DP	-	12.25	1.67e-06	0.159	TAAGATGTTTTCCCGAGAAAA
Solyc11g008560.1	SlTALE19	1309	1328	AP2	-	16.0897	1.69e-06	0.00347	AAGGCAAAAAAAAAAAAAAG
Solyc04g081170.2	SlTALE5	1910	1930	BBR-BPC	-	9.28767	1.72e-06	0.00278	ATCTCTCTCTCTCACACACAC
Solyc04g008380.2	SlTALE9	1814	1837	BBR-BPC	-	9.32812	1.72e-06	0.00266	AAGACACAAAGAAGAAGAGAGAAT
Solyc08g076010.2	SlTALE24	799	812	G2-like	+	15.2698	1.74e-06	0.0799	AGAGGAATATTCTA
Solyc06g070900.2	SlTALE5	87	106	TCP	-	7.4	1.76e-06	0.0835	AGAAAGGACGGGGGTCTCGC
Solyc06g051840.1	SlTALE22	1362	1382	ERF	-	14.0294	1.76e-06	0.0186	CCCCCACCCCCACCCCCACCC
Solyc06g050520.1	SlTALE22	1000	1020	ERF	-	14.6324	1.76e-06	0.0238	GGGGGTGGGGGTGGGGGTTGT
Solyc05g055500.1	SlTALE11	1729	1739	C2H2	+	13.2063	1.78e-06	0.0904	CAGTGGAGGTG
Solyc04g008870.2	SlTALE6	645	657	MYB	-	15.7778	1.78e-06	0.163	AAAAAGGATAAGG
Solyc06g069460.1	SlTALE16	1760	1767	TCP	+	18.9709	1.78e-06	0.0854	GGGACCAC
Solyc09g057710.2	SlTALE1	1237	1244	bHLH	+	17.1935	1.78e-06	0.171	CCACGTGC
Solyc06g069460.1	SlTALE9	296	303	TCP	-	18.9709	1.78e-06	0.0854	GGGACCAC
Solyc01g090790.2	SlTALE1	1237	1244	bHLH	+	17.1075	1.78e-06	0.171	CCACGTGC
Solyc04g077980.1	SlTALE12	1623	1633	C2H2	-	14.1538	1.79e-06	0.073	CACTTCCACTG
Solyc06g071480.2	SlTALE12	1326	1346	Dof	+	14.9365	1.82e-06	0.0182	GAAAAAAGAAAAAAGAAAAAC
Solyc03g112930.2	SlTALE12	1326	1346	Dof	+	14.9365	1.82e-06	0.0181	GAAAAAAGAAAAAAGAAAAAC
Solyc04g008380.2	SlTALE8	51	74	BBR-BPC	-	9.17188	1.83e-06	0.00277	ATTATAAAGCGAGAAAGAGAAAGA
Solyc09g009490.2	SlTALE7	475	492	bZIP	+	16	1.84e-06	0.175	TTTTAATGACGTGGCACT
Solyc03g112430.1	SlTALE12	1621	1641	LBD	-	14.381	1.85e-06	0.0441	ATCACCACCACTTCCACTGCC
Solyc04g077210.2	SlTALE18	299	318	TALE	+	15.8649	1.85e-06	0.014	TCTCCTCCCCCCGTTTCTTT
Solyc04g008380.2	SlTALE11	1353	1376	BBR-BPC	-	9.125	1.86e-06	0.00278	TGCACAGAGAAAAAGAAAGAGAGT
Solyc11g011260.1	SlTALE15	1890	1909	GRAS	-	15.6232	1.87e-06	0.0115	GAGAGAAAGAGAATAGAGGA
Solyc04g008500.2	SlTALE3	818	834	C2H2	-	16.254	1.88e-06	0.171	ATCAAAAAGACAAAAAA
Solyc04g081170.2	SlTALE8	44	64	BBR-BPC	+	9.0137	1.89e-06	0.00301	TCTTTTGTCTTTCTCTTTCTC
Solyc03g120910.2	SlTALE10	393	407	HD-ZIP	+	15.8	1.9e-06	0.171	GATAGTAATCATTAC
Solyc06g076030.2	SlTALE15	1448	1468	Dof	-	15.4219	1.9e-06	0.0073	ATTCCTTTTTTTCTTTCTTTT
Solyc05g055500.1	SlTALE21	590	600	C2H2	-	13.1905	1.93e-06	0.0904	AAGTGAAGGTG
Solyc10g077110.1	SlTALE22	1001	1019	C2H2	+	15.0677	1.93e-06	0.0112	CAACCCCCACCCCCACCCC
Solyc11g008560.1	SlTALE19	1306	1325	AP2	-	15.9359	1.94e-06	0.00389	GCAAAAAAAAAAAAAAGAAA
Solyc04g080910.1	SlTALE18	1907	1921	ERF	-	15.6984	1.94e-06	0.134	GCACCACCACCACTG
Solyc08g081960.1	SlTALE15	1522	1529	ERF	-	16.0215	1.95e-06	0.187	CGGCCGCC
Solyc02g085630.2	SlTALE21	1324	1344	HD-ZIP	-	15.75	1.96e-06	0.172	AATCCAATAATTGATTCCCTA
Solyc04g008380.2	SlTALE4	1545	1568	BBR-BPC	+	8.98438	1.97e-06	0.00289	AAGACAGAGATAGAGAAAAAAAAG
Solyc03g116100.2	SlTALE22	1368	1385	MYB	+	15.8438	1.97e-06	0.0266	GGGTGGGGGTGGGGGATA
Solyc11g011260.1	SlTALE6	462	481	GRAS	+	15.5652	1.97e-06	0.0115	GAGGGAAAAAGAAAAGAAAG
Solyc11g011260.1	SlTALE9	203	222	GRAS	+	15.5507	2e-06	0.0115	GAGAGAGAGAGGGAAGGGCA
Solyc04g078840.2	SlTALE7	478	495	bZIP	-	16.0635	2e-06	0.19	TTGAGTGCCACGTCATTA
Solyc11g012980.1	SlTALE22	1366	1385	ERF	-	15.8571	2e-06	0.0635	TATCCCCCACCCCCACCCCC
Solyc04g008380.2	SlTALE19	988	1011	BBR-BPC	-	8.9375	2e-06	0.00289	GAGAGAGAGAGAGAGGCCTAAGGG
Solyc11g012720.1	SlTALE21	1372	1386	Trihelix	+	15.25	2.01e-06	0.178	TTCCTTTTTAACTGT
Solyc06g050520.1	SlTALE18	1899	1919	ERF	+	14.3824	2.01e-06	0.0238	TTCATCTGCAGTGGTGGTGGT
Solyc06g062520.1	SlTALE7	1597	1617	Dof	-	14.6508	2.01e-06	0.0207	AAAAATAAAAAGGAAAATGAA
Solyc11g022470.1	SlTALE24	799	811	G2-like	+	15.8254	2.01e-06	0.096	AGAGGAATATTCT
Solyc06g071480.2	SlTALE19	199	219	Dof	+	14.8571	2.02e-06	0.0182	TAAAAAAAGAAAAAGAAAAAT
Solyc03g112930.2	SlTALE19	199	219	Dof	+	14.8571	2.02e-06	0.0181	TAAAAAAAGAAAAAGAAAAAT
Solyc05g015750.2	SlTALE22	471	483	MIKC_MADS	+	15.1618	2.04e-06	0.096	CCATAAGTGGAAA
Solyc06g062520.1	SlTALE8	1735	1755	Dof	-	14.6349	2.05e-06	0.0207	AAAAAAAAAAAGGAGGGGGGG
Solyc06g076030.2	SlTALE19	197	217	Dof	-	15.3438	2.06e-06	0.00747	TTTTCTTTTTCTTTTTTTAAC
Solyc10g077110.1	SlTALE22	1367	1385	C2H2	-	14.9549	2.07e-06	0.0112	TATCCCCCACCCCCACCCC
Solyc04g077210.2	SlTALE9	204	223	TALE	-	15.6757	2.08e-06	0.014	GTGCCCTTCCCTCTCTCTCT
Solyc03g006800.1	SlTALE24	228	237	TCP	+	15.9362	2.1e-06	0.067	GCGGACCCAC
Solyc03g006800.1	SlTALE2	1090	1099	TCP	-	15.9362	2.1e-06	0.067	GCGGACCCAC
Solyc04g081170.2	SlTALE13	1776	1796	BBR-BPC	+	8.72603	2.1e-06	0.00329	TTCTCTCTCTCTCTATTATGA
Solyc04g077210.2	SlTALE5	49	68	TALE	+	15.6486	2.11e-06	0.014	CGTCGCCCCCCTGGACCCCC
Solyc04g077210.2	SlTALE20	1751	1770	TALE	+	15.6486	2.11e-06	0.014	TTCTCTCTCTCTCTCACCTC
Solyc04g008380.2	SlTALE6	1635	1658	BBR-BPC	+	8.79688	2.12e-06	0.003	GAGAAATAGAGAGAGACACTCACA
Solyc12g099370.1	SlTALE12	1634	1660	GATA	-	6.38372	2.12e-06	0.0201	CATCATTATTATTATTGTTATCACCAC
Solyc04g077210.2	SlTALE5	7	26	TALE	+	15.6351	2.13e-06	0.014	CGGGGGCGTCTCCGCCCCCC
Solyc06g076030.2	SlTALE19	1170	1190	Dof	+	15.3125	2.13e-06	0.00747	TTCCCTTTTCTTTTCTTGTTT
Solyc11g008560.1	SlTALE1	147	166	AP2	-	15.8077	2.17e-06	0.00426	AGGAGAAAGAAAGATAGAAA
Solyc04g081000.2	SlTALE22	469	483	MIKC_MADS	+	15.6618	2.17e-06	0.0993	GGCCATAAGTGGAAA
Solyc02g094460.1	SlTALE21	1034	1048	B3	-	15.9841	2.18e-06	0.069	TCATGCATGCAAATA
Solyc03g005990.2	SlTALE3	634	644	BES1	+	16.5397	2.19e-06	0.154	TACACGTGTGA
Solyc06g076030.2	SlTALE7	1601	1621	Dof	+	15.2812	2.2e-06	0.00747	TTTTCCTTTTTATTTTTTTTT
Solyc11g017140.1	SlTALE4	623	637	C2H2	-	15.4219	2.2e-06	0.0863	ACCTTCACAAGATAA
Solyc11g011260.1	SlTALE4	1779	1798	GRAS	-	15.4348	2.22e-06	0.0115	AAGAAGAAGAAAAAGAGAGA
Solyc04g077210.2	SlTALE5	2	21	TALE	+	15.5405	2.25e-06	0.014	TCGGCCGGGGGCGTCTCCGC
Solyc09g090130.2	SlTALE23	952	972	MYB	+	15.6032	2.26e-06	0.0711	TTAAATAACCCCCACCACCCC
Solyc04g008380.2	SlTALE13	1771	1794	BBR-BPC	-	8.625	2.26e-06	0.00316	ATAATAGAGAGAGAGAGAATATGA
Solyc09g008810.2	SlTALE21	1330	1342	HD-ZIP	+	15.6769	2.26e-06	0.199	ATCAATTATTGGA
Solyc04g077980.1	SlTALE10	1256	1266	C2H2	-	13.9692	2.3e-06	0.073	CACTCCCAGTC
Solyc04g008380.2	SlTALE20	1738	1761	BBR-BPC	-	8.57812	2.3e-06	0.00317	GAGAGAGAGAAAAAGACGATCAAA
Solyc07g054220.1	SlTALE5	1	20	ERF	+	15.6508	2.32e-06	0.182	GTCGGCCGGGGGCGTCTCCG
Solyc06g076030.2	SlTALE12	1281	1301	Dof	+	15.2188	2.34e-06	0.00763	CCTTCTTTTCCCCTCTTCTCC
Solyc11g008560.1	SlTALE12	1321	1340	AP2	+	15.7179	2.35e-06	0.00451	AAAAAGAAAAAAGAAAAAAG
Solyc02g090220.2	SlTALE1	1016	1036	Dof	+	14.5556	2.36e-06	0.0194	GTATTTTGTTTTTTCCTTTTT
Solyc02g090220.2	SlTALE10	1033	1053	Dof	-	14.5556	2.36e-06	0.0194	TTCTCTTTATTTTTTCTTTTT
Solyc04g081170.2	SlTALE3	589	609	BBR-BPC	-	8.39726	2.37e-06	0.00363	CTTTCTCTCTCTATATCTACA
Solyc11g065840.1	SlTALE23	963	973	MYB	-	15.2857	2.37e-06	0.113	TGGGGTGGTGG
Solyc11g011260.1	SlTALE9	201	220	GRAS	+	15.3623	2.37e-06	0.0115	AAGAGAGAGAGAGGGAAGGG
Solyc06g050520.1	SlTALE22	1363	1383	ERF	+	14.0588	2.37e-06	0.0244	GGTGGGGGTGGGGGTGGGGGA
Solyc10g080310.1	SlTALE23	960	970	ERF	+	15.1587	2.42e-06	0.105	CCCCCACCACC
Solyc06g076030.2	SlTALE16	1838	1858	Dof	+	15.1875	2.42e-06	0.00763	CTTTCTTTTTCCTCTCTTTGG
Solyc04g081170.2	SlTALE22	1468	1488	BBR-BPC	+	8.31507	2.44e-06	0.00365	CTCACTTTCTCTTTCTCCCAA
Solyc04g008380.2	SlTALE20	1371	1394	BBR-BPC	-	8.42188	2.44e-06	0.00328	TATATATATATAGAGAGAGAGAGA
Solyc04g081170.2	SlTALE11	1346	1366	BBR-BPC	+	8.28767	2.46e-06	0.00365	TTCAATCACTCTCTTTCTTTT
Solyc11g011260.1	SlTALE9	1810	1829	GRAS	-	15.3188	2.46e-06	0.0115	AAGAAGAAGAGAGAATGGGT
Solyc06g071480.2	SlTALE5	1639	1659	Dof	+	14.6984	2.47e-06	0.0202	AGAGAAAAAAAAAAGAAAAGA
Solyc03g112930.2	SlTALE5	1639	1659	Dof	+	14.6984	2.47e-06	0.0201	AGAGAAAAAAAAAAGAAAAGA
Solyc11g011260.1	SlTALE3	599	618	GRAS	+	15.3043	2.49e-06	0.0115	GAGAGAGAAAGAAAAGTGAA
Solyc04g008380.2	SlTALE11	1343	1366	BBR-BPC	-	8.35938	2.5e-06	0.00328	AAAAGAAAGAGAGTGATTGAAAAA
Solyc11g008560.1	SlTALE9	151	170	AP2	+	15.641	2.51e-06	0.00467	AAAAAAAAAAAAAAAAGAGT
Solyc04g008380.2	SlTALE4	1547	1570	BBR-BPC	+	8.34375	2.52e-06	0.00328	GACAGAGATAGAGAAAAAAAAGTT
Solyc04g081170.2	SlTALE13	1774	1794	BBR-BPC	+	8.20548	2.53e-06	0.00365	TATTCTCTCTCTCTCTATTAT
Solyc04g008380.2	SlTALE20	1373	1396	BBR-BPC	-	8.32812	2.53e-06	0.00328	GATATATATATATAGAGAGAGAGA
Solyc11g008560.1	SlTALE19	1000	1019	AP2	-	15.6282	2.54e-06	0.00467	GTTAAGGAGAGAGAGAGAGA
Solyc06g065820.2	SlTALE5	11	29	ERF	-	14.6349	2.56e-06	0.0853	CCGGGGGGGCGGAGACGCC
Solyc06g050520.1	SlTALE18	1902	1922	ERF	+	13.8971	2.57e-06	0.0244	ATCTGCAGTGGTGGTGGTGCT
Solyc04g081170.2	SlTALE6	1487	1507	BBR-BPC	-	8.15068	2.58e-06	0.00365	CTGGTTTTCTTTGTCTCTCTC
Solyc04g081170.2	SlTALE14	1800	1820	BBR-BPC	+	8.15068	2.58e-06	0.00365	CTCCTTTCATCTCTTTCTCTT
Solyc04g077210.2	SlTALE7	1913	1932	TALE	+	15.2973	2.6e-06	0.0152	TCCCTTCTCTTCGCCTCTCT
Solyc04g056310.2	SlTALE14	759	768	MYB	-	14.6575	2.61e-06	0.246	GGTAGGTAGG
Solyc04g008380.2	SlTALE5	1638	1661	BBR-BPC	+	8.25	2.61e-06	0.00333	GAGAGAAAAAAAAAAGAAAAGAAA
Solyc01g108240.2	SlTALE8	1711	1725	ERF	-	15.6032	2.68e-06	0.255	CTAGTAGCGGCTGCG
Solyc11g045680.1	SlTALE23	959	979	ERF	+	14.127	2.68e-06	0.105	ACCCCCACCACCCCACCTCCC
Solyc06g065820.2	SlTALE12	1623	1641	ERF	+	14.5397	2.69e-06	0.0853	CAGTGGAAGTGGTGGTGAT
Solyc07g053590.2	SlTALE10	1954	1968	NAC	+	15.4603	2.69e-06	0.256	CTTCACACTCAAGCA
Solyc11g042580.1	SlTALE18	1901	1920	ERF	-	14.7188	2.7e-06	0.0427	CACCACCACCACTGCAGATG
Solyc03g115940.2	SlTALE5	1651	1669	Dof	+	14.9048	2.71e-06	0.0826	AAGAAAAGAAAAGTGAACA
Solyc11g008560.1	SlTALE12	1322	1341	AP2	+	15.5513	2.71e-06	0.00489	AAAAGAAAAAAGAAAAAAGA
Solyc11g017140.1	SlTALE15	624	638	C2H2	-	15.1719	2.72e-06	0.0863	ACCTTCACCTGATAT
Solyc04g008380.2	SlTALE6	1631	1654	BBR-BPC	+	8.14062	2.72e-06	0.00343	AGCAGAGAAATAGAGAGAGACACT
Solyc04g081170.2	SlTALE20	1741	1761	BBR-BPC	+	8	2.72e-06	0.00379	GATCGTCTTTTTCTCTCTCTC
Solyc10g047640.1	SlTALE12	1648	1666	GATA	-	11.9863	2.73e-06	0.0298	CATCTTCATCATTATTATT
Solyc03g119740.2	SlTALE6	640	654	MYB	+	14.6984	2.73e-06	0.122	GCTCACCTTATCCTT
Solyc06g009710.2	SlTALE14	756	765	MYB	+	16.4255	2.78e-06	0.133	TTACCTACCT
Solyc06g009710.2	SlTALE22	1300	1309	MYB	+	16.4255	2.78e-06	0.133	TTACCTACCT
Solyc04g074170.1	SlTALE22	993	1013	MYB	-	15.127	2.8e-06	0.238	GGGGTGGGGGTTGTTGTTCTT
Solyc04g080910.1	SlTALE18	1910	1924	ERF	-	15.0635	2.81e-06	0.134	CTAGCACCACCACCA
Solyc10g077110.1	SlTALE4	1930	1948	C2H2	-	14.4211	2.82e-06	0.0145	ATTCATCCACCTCCTTCTT
Solyc04g077210.2	SlTALE5	45	64	TALE	+	15.1486	2.83e-06	0.0156	GGCGCGTCGCCCCCCTGGAC
Solyc10g047640.1	SlTALE6	1974	1992	GATA	-	11.8904	2.84e-06	0.0298	TGTCTTCTTCTTCATCATC
Solyc01g104760.2	SlTALE10	553	566	Trihelix	-	14.7619	2.84e-06	0.263	AGTCAAAACCGGAT
Solyc06g062520.1	SlTALE8	1517	1537	Dof	+	14.381	2.85e-06	0.0246	AAAAAAAAAAAGTTAAAAAAT
Solyc01g089960.2	SlTALE19	437	446	WRKY	+	15.319	2.87e-06	0.274	CAGTTGACCG
Solyc00g024680.1	SlTALE2	1198	1212	Dof	-	14.2857	2.87e-06	0.0902	TTTTTTCCCTTTTTT
Solyc11g011260.1	SlTALE11	1353	1372	GRAS	-	15.1449	2.87e-06	0.0122	CAGAGAAAAAGAAAGAGAGT
Solyc02g090220.2	SlTALE2	1743	1763	Dof	+	14.3968	2.88e-06	0.0218	CCTCCTCTTTCCTTTCTTTTC
Solyc06g071480.2	SlTALE4	1778	1798	Dof	-	14.5714	2.89e-06	0.0216	AAGAAGAAGAAAAAGAGAGAA
Solyc03g112930.2	SlTALE4	1778	1798	Dof	-	14.5714	2.89e-06	0.0215	AAGAAGAAGAAAAAGAGAGAA
Solyc04g008380.2	SlTALE10	1283	1306	BBR-BPC	-	7.98438	2.89e-06	0.00353	GGGAGAAAAAAAGAAGGAAAAAAG
Solyc05g014260.2	SlTALE9	1357	1366	ARR-B	+	15.0097	2.9e-06	0.277	AAAGATACGC
Solyc04g005100.2	SlTALE3	1735	1744	MYB_related	+	13.9032	2.9e-06	0.277	ATGGATAAGG
Solyc03g121660.2	SlTALE3	817	834	C2H2	-	15.6667	2.9e-06	0.265	ATCAAAAAGACAAAAAAA
Solyc11g011260.1	SlTALE16	1816	1835	GRAS	-	15.1304	2.91e-06	0.0122	AAGAGAGAGATAAAAGAGGA
Solyc10g080310.1	SlTALE18	1908	1918	ERF	-	14.6825	2.92e-06	0.105	CCACCACCACT
Solyc04g008380.2	SlTALE1	137	160	BBR-BPC	-	7.95312	2.92e-06	0.00353	AAGAAAGATAGAAAGAAAGATGTG
Solyc04g008380.2	SlTALE3	587	610	BBR-BPC	+	7.95312	2.92e-06	0.00353	CATGTAGATATAGAGAGAGAAAGA
Solyc04g081170.2	SlTALE14	1804	1824	BBR-BPC	+	7.79452	2.93e-06	0.00401	TTTCATCTCTTTCTCTTTCTT
Solyc11g008560.1	SlTALE16	31	50	AP2	-	15.4487	2.95e-06	0.00522	TGAAACATAAAAAAGAGAAG
Solyc06g062520.1	SlTALE23	1774	1794	Dof	-	14.3492	2.97e-06	0.0246	CAAAAAAAAAAGTACAAAAAA
Solyc01g096320.2	SlTALE22	1202	1214	HD-ZIP	-	15.4844	2.99e-06	0.236	ACAATGATTGAAT
Solyc04g008380.2	SlTALE10	1281	1304	BBR-BPC	-	7.875	3.01e-06	0.00359	GAGAAAAAAAGAAGGAAAAAAGTA
Solyc04g081170.2	SlTALE6	1637	1657	BBR-BPC	-	7.71233	3.01e-06	0.00407	GTGAGTGTCTCTCTCTATTTC
Solyc06g051840.1	SlTALE5	15	35	ERF	+	12.8676	3.03e-06	0.0288	TCTCCGCCCCCCCGGACCCCC
Solyc12g010890.1	SlTALE24	1093	1107	Trihelix	-	15.5079	3.04e-06	0.145	GATTTTCCGGTGACT
Solyc02g085580.2	SlTALE15	1358	1374	C2H2	+	15.6667	3.1e-06	0.141	ATAAAAAAGACAAAAAA
Solyc06g059970.2	SlTALE19	1876	1889	MIKC_MADS	-	15.2222	3.11e-06	0.179	CCAAAAATGGTAAA
Solyc06g071480.2	SlTALE5	1698	1718	Dof	+	14.5079	3.12e-06	0.0216	AGAAAAAGAAAAAAGGAATAT
Solyc03g112930.2	SlTALE5	1698	1718	Dof	+	14.5079	3.12e-06	0.0215	AGAAAAAGAAAAAAGGAATAT
Solyc05g009720.2	SlTALE7	934	946	G2-like	-	14.7937	3.13e-06	0.267	GAGTCCTAGATTC
Solyc06g053350.2	SlTALE10	366	376	bZIP	+	15.137	3.13e-06	0.299	GACAACTGGCA
Solyc04g081170.2	SlTALE9	195	215	BBR-BPC	-	7.58904	3.15e-06	0.00414	CCCTCTCTCTCTCTTCTTAAA
Solyc10g077110.1	SlTALE9	200	218	C2H2	-	14.2331	3.15e-06	0.0153	CTTCCCTCTCTCTCTCTTC
Solyc01g105230.2	SlTALE5	43	51	CAMTA	+	13.5922	3.15e-06	0.301	GGGGCGCGT
Solyc04g077210.2	SlTALE5	10	29	TALE	+	14.9595	3.16e-06	0.0164	GGGCGTCTCCGCCCCCCCGG
Solyc04g081170.2	SlTALE8	50	70	BBR-BPC	+	7.57534	3.16e-06	0.00414	GTCTTTCTCTTTCTCGCTTTA
Solyc11g010710.1	SlTALE5	24	38	AP2	-	15.1111	3.17e-06	0.302	CCTGGGGGTCCGGGG
Solyc04g008380.2	SlTALE4	1777	1800	BBR-BPC	-	7.71875	3.19e-06	0.00375	AAAAGAAGAAGAAAAAGAGAGAAT
Solyc06g076030.2	SlTALE12	1323	1343	Dof	-	14.9062	3.2e-06	0.0097	TTTCTTTTTTCTTTTTTCTTT
Solyc02g082040.2	SlTALE14	759	779	MYB	-	15.5079	3.21e-06	0.3	ACCACAGGTTGGGTAGGTAGG
Solyc11g008560.1	SlTALE1	149	168	AP2	-	15.3462	3.21e-06	0.00547	AGAGGAGAAAGAAAGATAGA
Solyc02g094460.1	SlTALE13	1835	1849	B3	-	15.619	3.23e-06	0.0768	TGACCCATGCATGCA
Solyc02g090220.2	SlTALE12	1328	1348	Dof	-	14.3016	3.24e-06	0.0218	GTGTTTTTCTTTTTTCTTTTT
Solyc11g008560.1	SlTALE2	1746	1765	AP2	-	15.3333	3.24e-06	0.00547	AGGAAAAGAAAGGAAAGAGG
Solyc06g070900.2	SlTALE24	227	246	TCP	-	5.09412	3.25e-06	0.0857	AGACACCATGTGGGTCCGCC
Solyc04g077260.2	SlTALE17	741	753	MYB	+	11.2308	3.3e-06	0.288	TGGGGGTGGGTTT
Solyc06g076030.2	SlTALE6	1600	1620	Dof	-	14.875	3.3e-06	0.0097	GTTTCTTTTTTATTTCTCGTC
Solyc10g080310.1	SlTALE18	1911	1921	ERF	-	14.4762	3.31e-06	0.105	GCACCACCACC
Solyc06g050520.1	SlTALE4	1029	1049	ERF	-	13.3676	3.36e-06	0.029	GGAGGTGGGAGTGGTGGCCTT
Solyc02g090220.2	SlTALE18	1675	1695	Dof	+	14.2698	3.37e-06	0.0218	CTCATCCTTCTTTCTCTTTTT
Solyc11g008560.1	SlTALE8	51	70	AP2	-	15.2821	3.38e-06	0.00547	TAAAGCGAGAAAGAGAAAGA
Solyc10g077110.1	SlTALE12	1265	1283	C2H2	+	14.0977	3.4e-06	0.0156	CTTCCTCTTCACCTTCCCT
Solyc06g076030.2	SlTALE8	1740	1760	Dof	+	14.8438	3.41e-06	0.0097	CCTCCTTTTTTTTTTTCTTCC
Solyc02g068200.1	SlTALE24	229	237	TCP	+	15.2366	3.41e-06	0.109	CGGACCCAC
Solyc02g068200.1	SlTALE2	1090	1098	TCP	-	15.2366	3.41e-06	0.109	CGGACCCAC
Solyc11g008560.1	SlTALE5	1640	1659	AP2	+	15.2692	3.42e-06	0.00547	GAGAAAAAAAAAAGAAAAGA
Solyc08g048390.1	SlTALE9	296	303	TCP	-	16.7864	3.42e-06	0.164	GGGACCAC
Solyc08g048390.1	SlTALE16	1760	1767	TCP	+	16.7864	3.42e-06	0.164	GGGACCAC
Solyc10g076460.1	SlTALE11	289	299	G2-like	-	13.6984	3.43e-06	0.16	AAAAGAATGTT
Solyc10g076460.1	SlTALE11	1653	1663	G2-like	-	13.6984	3.43e-06	0.16	AAAAGAATGTT
Solyc03g093550.1	SlTALE18	1906	1920	ERF	+	13.5079	3.44e-06	0.328	GCAGTGGTGGTGGTG
Solyc04g008380.2	SlTALE19	913	936	BBR-BPC	+	7.51562	3.44e-06	0.004	ATGAGAGAGAGAAAGTAAGAGCAA
Solyc04g081170.2	SlTALE19	919	939	BBR-BPC	-	7.32877	3.45e-06	0.00445	TTTTTGCTCTTACTTTCTCTC
Solyc11g008560.1	SlTALE1	903	922	AP2	-	15.2564	3.46e-06	0.00547	GATAAAGTGAAAGAAAAAGA
Solyc04g077210.2	SlTALE19	987	1006	TALE	+	14.7973	3.46e-06	0.017	CCCCTTAGGCCTCTCTCTCT
Solyc08g078190.1	SlTALE18	1910	1924	ERF	-	13.8571	3.47e-06	0.138	CTAGCACCACCACCA
Solyc11g045680.1	SlTALE12	1621	1641	ERF	-	13.5873	3.5e-06	0.105	ATCACCACCACTTCCACTGCC
Solyc05g053330.2	SlTALE18	1450	1464	MYB	-	14.5873	3.53e-06	0.134	TTGGTAAGATTAGGT
Solyc11g008560.1	SlTALE3	595	614	AP2	+	15.2308	3.53e-06	0.00547	TATAGAGAGAGAAAGAAAAG
Solyc11g008560.1	SlTALE16	1447	1466	AP2	-	15.2308	3.53e-06	0.00547	TATGAGATGGAGGAGAGAGG
Solyc08g005290.2	SlTALE24	934	948	bZIP	-	14.5714	3.55e-06	0.169	ACATGTCACGTGGAA
Solyc03g119740.2	SlTALE18	1463	1477	MYB	+	14.5079	3.55e-06	0.122	AATAACCTTATCTTA
Solyc06g005680.2	SlTALE9	1356	1369	G2-like	+	13.7436	3.56e-06	0.339	CAAAGATACGCTTA
Solyc02g071730.2	SlTALE4	1072	1090	MIKC_MADS	+	14.8235	3.56e-06	0.0831	ATCTTGCCACTTCTAGTAT
Solyc05g053330.2	SlTALE17	983	997	MYB	+	14.5714	3.61e-06	0.134	TTGTGGAAGTTTGGC
Solyc06g070900.2	SlTALE24	1680	1699	TCP	+	4.70588	3.61e-06	0.0857	ACTATTTTTGTCGGTCCCGC
Solyc06g076030.2	SlTALE19	1592	1612	Dof	+	14.7812	3.62e-06	0.00998	TTTACCTTTTGTTTTCTTGTT
Solyc05g053500.2	SlTALE22	1971	1985	GATA	-	15.0294	3.62e-06	0.0386	TTGATGATGATGGTG
Solyc06g062520.1	SlTALE13	1518	1538	Dof	+	14.1905	3.62e-06	0.0254	CAAAAAAAAAAGTAAGTAGGA
Solyc06g062520.1	SlTALE5	1642	1662	Dof	+	14.1905	3.62e-06	0.0254	GAAAAAAAAAAGAAAAGAAAA
Solyc05g053500.2	SlTALE22	1005	1019	GATA	-	15.0147	3.65e-06	0.0386	GGGGTGGGGGTGGGG
Solyc05g053500.2	SlTALE22	1361	1375	GATA	+	15.0147	3.65e-06	0.0386	GGGGTGGGGGTGGGG
Solyc05g053500.2	SlTALE22	1367	1381	GATA	+	15.0147	3.65e-06	0.0386	GGGGTGGGGGTGGGG
Solyc10g084180.1	SlTALE17	723	742	C2H2	+	15.2857	3.66e-06	0.153	TTTTTTTTTGTAGTTTTTTG
Solyc00g024680.1	SlTALE8	1522	1536	Dof	-	14.1429	3.7e-06	0.0902	TTTTTTAACTTTTTT
Solyc06g071520.1	SlTALE24	633	647	MYB	-	15.0635	3.71e-06	0.346	AAATTGTAACGGTTT
Solyc03g112890.1	SlTALE24	633	647	MYB	-	15.0635	3.71e-06	0.344	AAATTGTAACGGTTT
Solyc10g077110.1	SlTALE22	1355	1373	C2H2	-	13.9398	3.73e-06	0.0156	CCACCCCCACCCCCTCAAA
Solyc10g077110.1	SlTALE4	1933	1951	C2H2	-	13.9398	3.73e-06	0.0156	TCTATTCATCCACCTCCTT
Solyc06g076030.2	SlTALE9	1738	1758	Dof	-	14.75	3.73e-06	0.00998	TTTATTTTTTTATTTTTTTTT
Solyc01g095460.2	SlTALE24	934	948	bZIP	+	14.4286	3.76e-06	0.179	TTCCACGTGACATGT
Solyc11g008560.1	SlTALE19	1303	1322	AP2	-	15.1538	3.76e-06	0.00572	AAAAAAAAAAAAAGAAAAAG
Solyc03g116100.2	SlTALE24	1138	1155	MYB	+	15	3.76e-06	0.0445	AGATATTGTTAGTGGTTG
Solyc06g071480.2	SlTALE5	1649	1669	Dof	+	14.3492	3.77e-06	0.0236	AAAAGAAAAGAAAAGTGAACA
Solyc03g112930.2	SlTALE5	1649	1669	Dof	+	14.3492	3.77e-06	0.0234	AAAAGAAAAGAAAAGTGAACA
Solyc11g008560.1	SlTALE12	1328	1347	AP2	+	15.1154	3.88e-06	0.00577	AAAAAGAAAAAAGAAAAACA
Solyc07g066220.2	SlTALE19	439	446	WRKY	-	14.7849	3.88e-06	0.371	CGGTCAAC
Solyc11g022470.1	SlTALE15	1525	1537	G2-like	+	15.2222	3.9e-06	0.124	GGCCGAATATTCC
Solyc11g008560.1	SlTALE15	1443	1462	AP2	+	15.1026	3.92e-06	0.00577	AAGAAAAAAGAAAGAAAAAA
Solyc10g084370.1	SlTALE13	289	300	MYB_related	+	14.6508	3.92e-06	0.343	AGATATTTTTTT
Solyc02g093280.2	SlTALE1	1236	1244	bHLH	+	14.766	3.93e-06	0.376	ACCACGTGC
Solyc03g112430.1	SlTALE22	1360	1380	LBD	-	12.9206	3.93e-06	0.0748	CCCACCCCCACCCCCACCCCC
Solyc06g051840.1	SlTALE12	1620	1640	ERF	-	12.2941	3.94e-06	0.034	TCACCACCACTTCCACTGCCT
Solyc03g115010.1	SlTALE5	57	69	TCP	-	13.3973	3.97e-06	0.126	GGGGGGTCCAGGG
Solyc06g076030.2	SlTALE11	722	742	Dof	-	14.6719	4.02e-06	0.0101	GCTTCTTTTTTTTTCTATTTT
Solyc06g076030.2	SlTALE16	1543	1563	Dof	+	14.6719	4.02e-06	0.0101	TTCACTTTTCTTCCATTTCTT
Solyc02g094460.1	SlTALE21	1035	1049	B3	+	15.381	4.06e-06	0.0771	ATTTGCATGCATGAC
Solyc10g047640.1	SlTALE6	1977	1995	GATA	-	11.0274	4.06e-06	0.038	CGTTGTCTTCTTCTTCATC
Solyc04g081170.2	SlTALE16	1559	1579	BBR-BPC	+	6.84932	4.07e-06	0.00518	TTCTTGTCCTCTCTCACTTGC
Solyc09g009490.2	SlTALE24	932	949	bZIP	-	14.0952	4.09e-06	0.194	GACATGTCACGTGGAAAG
Solyc05g014290.2	SlTALE6	1201	1213	MYB	-	15.1029	4.09e-06	0.33	CTCACCAAACTTT
Solyc02g072000.2	SlTALE17	1801	1819	HSF	-	14.7937	4.1e-06	0.39	CGAAGGATTTTCTAGAACA
Solyc04g081170.2	SlTALE20	1374	1394	BBR-BPC	+	6.80822	4.13e-06	0.00518	CTCTCTCTCTATATATATATA
Solyc06g071480.2	SlTALE8	1738	1758	Dof	-	14.2698	4.14e-06	0.0236	AAGAAAAAAAAAAAGGAGGGG
Solyc03g112930.2	SlTALE8	1738	1758	Dof	-	14.2698	4.14e-06	0.0234	AAGAAAAAAAAAAAGGAGGGG
Solyc03g119740.2	SlTALE2	94	108	MYB	+	14.3968	4.14e-06	0.122	CCCAACCTCATCTTC
Solyc09g090130.2	SlTALE4	1031	1051	MYB	+	14.8571	4.15e-06	0.0979	GGCCACCACTCCCACCTCCTG
Solyc02g036370.2	SlTALE13	287	300	MYB_related	-	14.3175	4.19e-06	0.36	AAAAAAATATCTCA
Solyc07g053570.2	SlTALE15	1358	1377	C2H2	+	15.1111	4.19e-06	0.191	ATAAAAAAGACAAAAAATGA
Solyc11g008560.1	SlTALE6	461	480	AP2	+	15.0128	4.21e-06	0.00603	GGAGGGAAAAAGAAAAGAAA
Solyc06g071480.2	SlTALE9	1977	1997	Dof	+	14.254	4.21e-06	0.0236	TTGGAGAAGAAAAAGTAAAAT
Solyc03g112930.2	SlTALE9	1977	1997	Dof	+	14.254	4.21e-06	0.0234	TTGGAGAAGAAAAAGTAAAAT
Solyc11g011260.1	SlTALE9	199	218	GRAS	+	14.6957	4.23e-06	0.0165	AGAAGAGAGAGAGAGGGAAG
Solyc06g062520.1	SlTALE14	262	282	Dof	-	14.0635	4.23e-06	0.0275	ATAAGTAAAAAGTAAACGAAG
Solyc11g011260.1	SlTALE6	1489	1508	GRAS	+	14.6812	4.28e-06	0.0165	GAGAGACAAAGAAAACCAGA
Solyc03g005990.2	SlTALE3	633	643	BES1	-	15.2222	4.29e-06	0.154	CACACGTGTAC
Solyc04g008380.2	SlTALE4	1591	1614	BBR-BPC	+	6.92188	4.3e-06	0.00493	CACAAACAAAGAGAAAGAGAACAA
Solyc11g008560.1	SlTALE9	1647	1666	AP2	-	14.9872	4.3e-06	0.00603	AAAAATGTAAAAGAAAGAGG
Solyc11g008560.1	SlTALE18	1681	1700	AP2	-	14.9872	4.3e-06	0.00603	ATTGAAAAAAGAGAAAGAAG
Solyc04g045430.2	SlTALE8	1975	1992	Trihelix	-	14.1471	4.3e-06	0.259	GGGAAAAAAAACCCTAAA
Solyc11g020670.1	SlTALE18	444	453	TCP	+	13.8932	4.32e-06	0.131	GTGGCCCACT
Solyc09g063010.2	SlTALE1	1237	1250	bHLH	-	15.3836	4.32e-06	0.206	GTAAGTGCACGTGG
Solyc06g008030.2	SlTALE1	1237	1250	bHLH	-	15.3836	4.32e-06	0.206	GTAAGTGCACGTGG
Solyc05g053330.2	SlTALE12	555	569	MYB	+	14.4286	4.33e-06	0.134	TTGAAAGAGTTAGGT
Solyc01g005060.2	SlTALE8	45	59	C2H2	-	15.3175	4.33e-06	0.117	AGAGAAAGACAAAAG
Solyc08g078190.1	SlTALE18	1907	1921	ERF	-	13.4127	4.35e-06	0.138	GCACCACCACCACTG
Solyc06g076030.2	SlTALE22	407	427	Dof	-	14.5781	4.4e-06	0.0108	TATTCTTTTCTCTTTTTCTTG
Solyc08g061130.2	SlTALE7	1288	1302	bZIP	-	14.6032	4.4e-06	0.21	TTTAATGACGTGACA
Solyc11g045680.1	SlTALE18	1902	1922	ERF	-	13.1111	4.4e-06	0.105	AGCACCACCACCACTGCAGAT
Solyc10g047640.1	SlTALE11	1514	1532	GATA	-	10.8219	4.41e-06	0.038	CATCATCATAATAATCAAG
Solyc04g081170.2	SlTALE5	1109	1129	BBR-BPC	+	6.60274	4.43e-06	0.00548	TTTTTTTCCCCTCTCCCTCTA
Solyc04g077980.1	SlTALE8	908	918	C2H2	+	13.4923	4.44e-06	0.0826	CTCTGCCACTG
Solyc06g071480.2	SlTALE21	892	912	Dof	-	14.2063	4.45e-06	0.0236	CAAAAAAAAAAAAAGCAGCAA
Solyc03g112930.2	SlTALE21	892	912	Dof	-	14.2063	4.45e-06	0.0234	CAAAAAAAAAAAAAGCAGCAA
Solyc09g010820.2	SlTALE19	674	688	MYB	-	15.2857	4.48e-06	0.409	GTATTCCGACCGTTG
Solyc11g042580.1	SlTALE22	1356	1375	ERF	-	13.8594	4.48e-06	0.0556	CCCCACCCCCACCCCCTCAA
Solyc02g090220.2	SlTALE8	51	71	Dof	+	14.0317	4.49e-06	0.0269	TCTTTCTCTTTCTCGCTTTAT
Solyc04g008380.2	SlTALE14	1803	1826	BBR-BPC	-	6.76562	4.55e-06	0.00515	AAAAGAAAGAGAAAGAGATGAAAG
Solyc11g008560.1	SlTALE20	1752	1771	AP2	-	14.9103	4.57e-06	0.00631	TGAGGTGAGAGAGAGAGAGA
Solyc04g081170.2	SlTALE8	89	109	BBR-BPC	-	6.46575	4.65e-06	0.00567	ATCTCTCTCTCGCTCTATACA
Solyc06g009710.2	SlTALE14	760	769	MYB	+	15.8191	4.65e-06	0.148	CTACCTACCC
Solyc06g065820.2	SlTALE23	959	977	ERF	-	13.4603	4.68e-06	0.111	GAGGTGGGGTGGTGGGGGT
Solyc03g005520.1	SlTALE2	819	846	ERF	-	11.4603	4.69e-06	0.115	ATCCTAGATCCGCCACTGGTTCCAAGTC
Solyc02g090170.2	SlTALE23	1128	1148	B3	+	5.91176	4.71e-06	0.254	TATATATTTTCGCCGGGAAAC
Solyc06g062520.1	SlTALE2	53	73	Dof	-	13.9683	4.75e-06	0.0288	GGGAAGATAAAGCAAGAGGCG
Solyc02g090220.2	SlTALE10	1152	1172	Dof	-	13.9841	4.75e-06	0.0269	CTTTTTCCTGTTTTTCTTTTG
Solyc11g008560.1	SlTALE4	1599	1618	AP2	+	14.859	4.76e-06	0.00646	AAGAGAAAGAGAACAAAAAA
Solyc04g070960.1	SlTALE20	170	180	Dof	-	13.2381	4.76e-06	0.25	CAAAAAGTGGA
Solyc04g008380.2	SlTALE15	1898	1921	BBR-BPC	-	6.64062	4.77e-06	0.00533	AGAAAAAGTAAAGAGAGAAAGAGA
Solyc04g077210.2	SlTALE6	1828	1847	TALE	+	14.2162	4.79e-06	0.0223	TTCTCTCCCTTCCTCACCTC
Solyc10g077110.1	SlTALE18	1909	1927	C2H2	-	13.4887	4.81e-06	0.0189	CCTCTAGCACCACCACCAC
Solyc06g070900.2	SlTALE21	1841	1860	TCP	-	3.65882	4.81e-06	0.0895	ACATTGATTATGGGACCAAC
Solyc03g005990.2	SlTALE1	1235	1245	BES1	-	14.9524	4.82e-06	0.154	TGCACGTGGTG
Solyc03g115940.2	SlTALE1	1025	1043	Dof	-	14.3492	4.84e-06	0.111	AAAATCAAAAAAGGAAAAA
Solyc04g081170.2	SlTALE11	1352	1372	BBR-BPC	+	6.34247	4.84e-06	0.00583	CACTCTCTTTCTTTTTCTCTG
Solyc07g062680.1	SlTALE10	1475	1484	TCP	+	14.5591	4.85e-06	0.232	GGGGGACCAT
Solyc11g008560.1	SlTALE10	1280	1299	AP2	-	14.8333	4.85e-06	0.0065	AAAAAGAAGGAAAAAAGTAA
Solyc04g078840.2	SlTALE24	929	946	bZIP	+	14.0317	4.86e-06	0.231	TATCTTTCCACGTGACAT
Solyc06g073050.2	SlTALE1	763	777	NAC	+	15.3333	4.92e-06	0.453	CTTAGTGCTCAAGGA
Solyc06g059970.2	SlTALE9	1523	1536	MIKC_MADS	+	14.6508	4.93e-06	0.179	AGAAAAAAGGAAAG
Solyc11g042580.1	SlTALE18	1904	1923	ERF	-	13.6875	4.95e-06	0.0556	TAGCACCACCACCACTGCAG
Solyc03g098320.2	SlTALE13	287	298	MYB_related	-	15.254	4.95e-06	0.432	AAAAATATCTCA
Solyc03g112430.1	SlTALE4	1032	1052	LBD	+	12.4603	4.96e-06	0.0785	GCCACCACTCCCACCTCCTGA
Solyc04g077980.1	SlTALE11	1729	1739	C2H2	-	13.4308	4.97e-06	0.0826	CACCTCCACTG
Solyc04g008380.2	SlTALE12	1290	1313	BBR-BPC	-	6.51562	4.99e-06	0.00547	GAGAGAACTAAAGGAGAAGAGGGG
Solyc01g097330.2	SlTALE7	478	489	bZIP	+	14.7634	4.99e-06	0.477	TAATGACGTGGC
Solyc10g084180.1	SlTALE15	1358	1377	C2H2	-	14.8095	5e-06	0.153	TCATTTTTTGTCTTTTTTAT
Solyc04g081170.2	SlTALE4	1778	1798	BBR-BPC	+	6.24658	5.01e-06	0.00595	TTCTCTCTTTTTCTTCTTCTT
Solyc05g015840.2	SlTALE21	1625	1635	SBP	+	14.5556	5.02e-06	0.479	TTTGTACGGAT
Solyc04g074170.1	SlTALE6	1196	1216	MYB	+	14.4921	5.03e-06	0.238	TCCTGAAAGTTTGGTGAGCAT
Solyc04g080910.1	SlTALE22	447	461	ERF	+	14.0159	5.03e-06	0.16	CCGTCCCCACCATCG
Solyc04g008380.2	SlTALE1	895	918	BBR-BPC	-	6.48438	5.05e-06	0.00547	AAGTGAAAGAAAAAGAAAAACACA
Solyc04g008380.2	SlTALE15	1884	1907	BBR-BPC	-	6.46875	5.08e-06	0.00547	GAGAAAGAGAATAGAGGAAAAAAA
Solyc03g122030.1	SlTALE23	1137	1147	Trihelix	+	14.7937	5.11e-06	0.163	TCGCCGGGAAA
Solyc12g099370.1	SlTALE11	1511	1537	GATA	+	3.54651	5.15e-06	0.0443	TTTCTTGATTATTATGATGATGATGAT
Solyc02g083950.2	SlTALE10	767	777	WOX	+	14.5949	5.16e-06	0.459	CCAATCAATCA
Solyc04g077980.1	SlTALE18	1907	1917	C2H2	-	13.4154	5.19e-06	0.0826	CACCACCACTG
Solyc11g011260.1	SlTALE4	1533	1552	GRAS	+	14.4493	5.2e-06	0.0192	CAAAGAGCAACAAAGACAGA
Solyc06g062520.1	SlTALE21	889	909	Dof	-	13.8889	5.22e-06	0.0289	AAAAAAAAAAAGCAGCAAACC
Solyc01g096320.2	SlTALE21	1331	1343	HD-ZIP	+	14.875	5.22e-06	0.236	TCAATTATTGGAT
Solyc04g077210.2	SlTALE5	40	59	TALE	+	14.0541	5.23e-06	0.0232	CAGGGGGCGCGTCGCCCCCC
Solyc06g051840.1	SlTALE2	823	843	ERF	-	11.6471	5.25e-06	0.0416	CTAGATCCGCCACTGGTTCCA
Solyc03g120910.2	SlTALE10	397	411	HD-ZIP	-	14.8308	5.28e-06	0.173	TGGTGTAATGATTAC
Solyc10g077110.1	SlTALE6	12	30	C2H2	-	13.3158	5.3e-06	0.0189	CCCCCTCCCCCTCGAACTT
Solyc06g051120.2	SlTALE23	1159	1173	Trihelix	+	14.7778	5.32e-06	0.142	CTTCACCGGCGTACG
Solyc10g077110.1	SlTALE22	1965	1983	C2H2	+	13.3083	5.33e-06	0.0189	CATCATCACCATCATCATC
Solyc04g081240.2	SlTALE24	1685	1694	ARF	-	14.6825	5.33e-06	0.251	ACCGACAAAA
Solyc09g007810.2	SlTALE19	1190	1210	ARF	+	6.17722	5.37e-06	0.19	TTGATGTTTTATGTGCAAAAA
Solyc04g008380.2	SlTALE3	595	618	BBR-BPC	+	6.3125	5.38e-06	0.00572	TATAGAGAGAGAAAGAAAAGTGAA
Solyc11g012980.1	SlTALE22	441	460	ERF	+	13.9048	5.4e-06	0.0948	GAACCCCCGTCCCCACCATC
Solyc02g089190.1	SlTALE18	1397	1410	MYB	+	14.3175	5.41e-06	0.457	AGAGTTAGGTTCAA
Solyc05g015750.2	SlTALE24	787	799	MIKC_MADS	+	14.2206	5.42e-06	0.17	CTAAAAATGGACA
Solyc03g026280.2	SlTALE10	510	523	ERF	+	15.127	5.42e-06	0.309	CTTTGCCGACAAGT
Solyc10g081350.1	SlTALE24	934	948	bZIP	-	13.3968	5.43e-06	0.259	ACATGTCACGTGGAA
Solyc04g045430.2	SlTALE6	568	585	Trihelix	-	13.9706	5.45e-06	0.259	TGACAATTATGCCCTTAT
Solyc07g043270.2	SlTALE5	43	54	FAR1	-	14.2941	5.46e-06	0.521	GCGACGCGCCCC
Solyc11g008560.1	SlTALE12	1284	1303	AP2	-	14.6795	5.46e-06	0.0072	AAGGAGAAGAGGGGAAAAGA
Solyc06g076030.2	SlTALE15	1440	1460	Dof	-	14.3438	5.47e-06	0.0131	TTTTCTTTCTTTTTTCTTGTT
Solyc07g052300.2	SlTALE1	588	602	MYB	+	13.9365	5.48e-06	0.522	AGCCATAACCGACAG
Solyc04g070960.1	SlTALE22	1431	1441	Dof	-	13.127	5.48e-06	0.25	CATAAAGGGGA
Solyc11g020670.1	SlTALE24	229	238	TCP	+	13.3883	5.48e-06	0.131	CGGACCCACA
Solyc11g020670.1	SlTALE2	1089	1098	TCP	-	13.3883	5.48e-06	0.131	CGGACCCACA
Solyc11g010270.1	SlTALE23	987	997	HD-ZIP	+	12.6269	5.54e-06	0.43	CAATCATTGTC
Solyc01g087990.2	SlTALE11	1294	1312	MIKC_MADS	+	14.4762	5.56e-06	0.404	GTCTCCATATTGGGAAGCT
Solyc04g008380.2	SlTALE9	205	228	BBR-BPC	+	6.21875	5.56e-06	0.00585	GAGAGAGAGGGAAGGGCACATATA
Solyc01g067540.1	SlTALE8	1707	1721	ERF	+	13.2063	5.57e-06	0.531	CCTACGCAGCCGCTA
Solyc02g068200.1	SlTALE18	444	452	TCP	+	14.6129	5.59e-06	0.132	GTGGCCCAC
Solyc10g018780.1	SlTALE1	1438	1453	SBP	-	13.4118	5.61e-06	0.486	TGATATGTACCTTTTA
Solyc02g090220.2	SlTALE6	385	405	Dof	+	13.8413	5.61e-06	0.0299	ATTATTTTTCTCCTCCTTTTG
Solyc05g053330.2	SlTALE11	747	761	MYB	-	14.2063	5.63e-06	0.134	TTGCTTTGGTTAGGT
Solyc04g008500.2	SlTALE5	141	157	C2H2	+	14.3651	5.65e-06	0.208	AAGAAAAAGACAATAAA
Solyc06g070900.2	SlTALE24	218	237	TCP	+	3.08235	5.65e-06	0.0895	AAATTCAGGGGCGGACCCAC
Solyc11g011260.1	SlTALE3	815	834	GRAS	-	14.3478	5.65e-06	0.0193	ATCAAAAAGACAAAAAAAAA
Solyc11g011260.1	SlTALE20	1742	1761	GRAS	-	14.3478	5.65e-06	0.0193	GAGAGAGAGAAAAAGACGAT
Solyc01g090790.2	SlTALE24	936	943	bHLH	+	15	5.67e-06	0.271	CCACGTGA
Solyc05g009720.2	SlTALE22	386	398	G2-like	+	14.2381	5.68e-06	0.267	CAATCCCAGATTC
Solyc12g089040.1	SlTALE3	660	679	BES1	-	13.7937	5.69e-06	0.208	TCACACGTGAGAGTTTCACA
Solyc04g008380.2	SlTALE21	457	480	BBR-BPC	+	6.15625	5.69e-06	0.00592	GAGTGAGTGAGTCAGATTGAAAAA
Solyc07g054220.1	SlTALE23	1149	1168	ERF	-	14.0794	5.72e-06	0.182	GCCGGTGAAGATTCCGATGA
Solyc03g120910.2	SlTALE2	749	763	HD-ZIP	-	14.7231	5.78e-06	0.173	ACTGGTAATGATGAT
Solyc04g072900.1	SlTALE16	633	642	ERF	-	13.7766	5.78e-06	0.552	GACCGACCAC
Solyc01g102300.2	SlTALE24	934	943	bHLH	+	15.2063	5.82e-06	0.443	TTCCACGTGA
Solyc04g008380.2	SlTALE15	1890	1913	BBR-BPC	-	6.07812	5.86e-06	0.00602	TAAAGAGAGAAAGAGAATAGAGGA
Solyc10g077110.1	SlTALE12	1259	1277	C2H2	+	13.1353	5.87e-06	0.0189	ACCTCTCTTCCTCTTCACC
Solyc06g050520.1	SlTALE4	1041	1061	ERF	-	12.2206	5.89e-06	0.0467	TGGGGTTATTCAGGAGGTGGG
Solyc01g005060.2	SlTALE16	146	160	C2H2	-	14.9206	5.91e-06	0.117	AAAATAAGACAAAGT
Solyc06g051120.2	SlTALE23	1158	1172	Trihelix	-	14.6032	5.91e-06	0.142	GTACGCCGGTGAAGA
Solyc03g116100.2	SlTALE3	1539	1556	MYB	+	14.375	5.92e-06	0.0623	ATATGTTGTTGTTAGTTG
Solyc11g042580.1	SlTALE23	1150	1169	ERF	+	13.375	5.93e-06	0.0556	CATCGGAATCTTCACCGGCG
Solyc04g077210.2	SlTALE1	146	165	TALE	+	13.8108	5.96e-06	0.0253	CTTTCTATCTTTCTTTCTCC
Solyc06g076030.2	SlTALE6	461	481	Dof	-	14.25	5.96e-06	0.0139	CTTTCTTTTCTTTTTCCCTCC
Solyc06g051120.2	SlTALE24	1092	1106	Trihelix	-	14.5873	5.98e-06	0.142	ATTTTCCGGTGACTA
Solyc11g008560.1	SlTALE12	1285	1304	AP2	-	14.5513	6.02e-06	0.00783	AAAGGAGAAGAGGGGAAAAG
Solyc12g010890.1	SlTALE7	1117	1131	Trihelix	-	14.3492	6.04e-06	0.165	ACTCCTCCGGCAGAA
Solyc02g094460.1	SlTALE21	530	544	B3	-	14.9524	6.07e-06	0.0962	AGTTGCATGCATATA
Solyc00g024680.1	SlTALE13	1166	1180	Dof	+	13.7937	6.09e-06	0.0902	CCATTTTACTTTTTT
Solyc01g093960.2	SlTALE19	1874	1892	MIKC_MADS	-	14.2857	6.11e-06	0.522	AACCCAAAAATGGTAAAAA
Solyc02g090220.2	SlTALE24	619	639	Dof	-	13.7619	6.14e-06	0.0309	ACGGTTTCTTTTTTTCTTTTT
Solyc10g077110.1	SlTALE6	21	39	C2H2	-	13.0526	6.14e-06	0.0189	CTATTACCCCCCCCTCCCC
Solyc06g062520.1	SlTALE5	231	251	Dof	-	13.746	6.16e-06	0.0289	ATAAATGAAAAGGAAAAAAAA
Solyc01g104760.2	SlTALE6	1496	1509	Trihelix	+	14.1746	6.17e-06	0.286	AAAGAAAACCAGAA
Solyc04g008380.2	SlTALE15	1896	1919	BBR-BPC	-	5.92188	6.2e-06	0.0063	AAAAAGTAAAGAGAGAAAGAGAAT
Solyc00g024680.1	SlTALE15	1906	1920	Dof	+	13.7778	6.22e-06	0.0902	TCTCTTTACTTTTTC
Solyc02g077840.1	SlTALE5	7	14	ERF	-	11.6893	6.23e-06	0.596	CGCCCCCG
Solyc06g063430.1	SlTALE7	1950	1970	NAC	+	14.3125	6.25e-06	0.59	TATAACTTGAATTTGAAGAAA
Solyc10g077110.1	SlTALE9	1788	1806	C2H2	-	13.015	6.27e-06	0.0189	CCTCTCTCTTCTTCTTCAC
Solyc09g007810.2	SlTALE23	1589	1609	ARF	+	5.6962	6.28e-06	0.19	ATTAGGGTTTTGGTGAAAAAG
Solyc11g011260.1	SlTALE6	1483	1502	GRAS	+	14.2174	6.29e-06	0.0207	CACAGAGAGAGACAAAGAAA
Solyc01g089960.2	SlTALE5	73	82	WRKY	+	14.1552	6.3e-06	0.301	TCGCTGACCG
Solyc03g115940.2	SlTALE19	1168	1186	Dof	-	14.0794	6.32e-06	0.116	AAGAAAAGAAAAGGGAAGA
Solyc02g071130.2	SlTALE20	210	222	WRKY	-	14.4762	6.33e-06	0.603	GGCTTTGACTTCT
Solyc10g077110.1	SlTALE6	1974	1992	C2H2	-	13	6.33e-06	0.0189	TGTCTTCTTCTTCATCATC
Solyc04g008380.2	SlTALE4	1537	1560	BBR-BPC	+	5.85938	6.34e-06	0.00637	GAGCAACAAAGACAGAGATAGAGA
Solyc08g077110.2	SlTALE10	1754	1768	NAC	-	14.7619	6.35e-06	0.303	GACTTGAAAAACAAG
Solyc11g042580.1	SlTALE12	1614	1633	ERF	-	13.25	6.37e-06	0.0556	CACTTCCACTGCCTCCACAA
Solyc03g123500.2	SlTALE23	420	440	ERF	-	12.5397	6.37e-06	0.606	CGTTAGATTTGACGGCGAATA
Solyc11g012980.1	SlTALE18	1911	1930	ERF	-	13.5397	6.38e-06	0.0948	TAACCTCTAGCACCACCACC
Solyc12g056510.1	SlTALE22	1340	1353	Trihelix	+	13.5397	6.38e-06	0.208	TTTTTTACTGTTTT
Solyc11g008560.1	SlTALE15	1891	1910	AP2	-	14.4744	6.39e-06	0.00818	AGAGAGAAAGAGAATAGAGG
Solyc01g005060.2	SlTALE5	596	610	C2H2	-	14.8254	6.39e-06	0.117	AAAATCAGACAAAAT
Solyc06g062520.1	SlTALE23	1008	1028	Dof	-	13.7143	6.39e-06	0.0289	AGAGAGGAAAAGGAGGTAGTA
Solyc02g077560.2	SlTALE9	279	288	ARF	-	15.2039	6.41e-06	0.612	GTGTCGGAGA
Solyc04g016000.2	SlTALE17	1802	1816	HSF	+	14.3038	6.46e-06	0.616	GTTCTAGAAAATCCT
Solyc06g059970.2	SlTALE2	1197	1210	MIKC_MADS	+	14.3175	6.47e-06	0.179	CAAAAAAGGGAAAA
Solyc11g008560.1	SlTALE19	197	216	AP2	+	14.4487	6.51e-06	0.00822	GTTAAAAAAAGAAAAAGAAA
Solyc11g011260.1	SlTALE7	1910	1929	GRAS	-	14.1739	6.51e-06	0.0207	GAGGCGAAGAGAAGGGAGAA
Solyc04g077210.2	SlTALE9	202	221	TALE	-	13.6351	6.54e-06	0.0265	GCCCTTCCCTCTCTCTCTCT
Solyc12g056510.1	SlTALE19	1873	1886	Trihelix	+	13.5238	6.56e-06	0.208	TTTTTTACCATTTT
Solyc10g077110.1	SlTALE23	960	978	C2H2	+	12.9323	6.57e-06	0.0189	CCCCCACCACCCCACCTCC
Solyc12g089040.1	SlTALE3	633	652	BES1	+	13.4444	6.57e-06	0.208	GTACACGTGTGATATTTTGT
Solyc04g081170.2	SlTALE3	501	521	BBR-BPC	-	5.42466	6.6e-06	0.00774	CACTTTCAATCTCTATCTTTT
Solyc00g024680.1	SlTALE14	1610	1624	Dof	+	13.7302	6.61e-06	0.0902	CATATTTCCTTTTTG
Solyc06g062520.1	SlTALE12	1329	1349	Dof	+	13.6825	6.63e-06	0.0289	AAAAGAAAAAAGAAAAACACA
Solyc08g005780.2	SlTALE3	668	682	BES1	+	13.5556	6.63e-06	0.211	TCTCACGTGTGAAAA
Solyc04g008380.2	SlTALE6	458	481	BBR-BPC	+	5.71875	6.67e-06	0.00662	AAGGGAGGGAAAAAGAAAAGAAAG
Solyc03g005520.1	SlTALE24	480	507	ERF	+	10.2063	6.7e-06	0.115	ATCCTAGATCCGCCACTGCAAACATTAG
Solyc06g070900.2	SlTALE2	1081	1100	TCP	+	2.47059	6.72e-06	0.0912	GGACAACATGTGGGTCCGCC
Solyc07g026680.2	SlTALE6	643	657	MYB_related	+	14.3016	6.73e-06	0.622	CACCTTATCCTTTTT
Solyc04g081170.2	SlTALE5	1908	1928	BBR-BPC	-	5.35616	6.75e-06	0.00781	CTCTCTCTCTCACACACACTG
Solyc10g077110.1	SlTALE6	1829	1847	C2H2	+	12.8797	6.76e-06	0.0189	TCTCTCCCTTCCTCACCTC
Solyc11g042580.1	SlTALE18	1907	1926	ERF	-	13.1406	6.78e-06	0.0556	CTCTAGCACCACCACCACTG
Solyc11g012980.1	SlTALE5	3	22	ERF	+	13.3968	6.8e-06	0.0948	CGGCCGGGGGCGTCTCCGCC
Solyc06g076840.1	SlTALE24	633	643	MYB	+	14.4444	6.8e-06	0.649	AAACCGTTACA
Solyc00g024680.1	SlTALE23	462	476	Dof	-	13.7143	6.8e-06	0.0902	ATTTTTAACTTTTTT
Solyc08g006320.2	SlTALE20	209	222	WRKY	-	14.619	6.8e-06	0.634	GGCTTTGACTTCTT
Solyc04g008380.2	SlTALE4	1779	1802	BBR-BPC	-	5.65625	6.82e-06	0.0067	AAAAAAGAAGAAGAAAAAGAGAGA
Solyc06g062520.1	SlTALE15	1441	1461	Dof	+	13.6508	6.87e-06	0.0289	ACAAGAAAAAAGAAAGAAAAA
Solyc06g065820.2	SlTALE18	1907	1925	ERF	+	12.6825	6.88e-06	0.113	CAGTGGTGGTGGTGCTAGA
Solyc11g008560.1	SlTALE24	20	39	AP2	+	14.3718	6.9e-06	0.00852	TAAAATAAGAAAAAGAAAAG
Solyc12g010890.1	SlTALE23	1159	1173	Trihelix	-	14.1111	6.91e-06	0.165	CGTACGCCGGTGAAG
Solyc04g077210.2	SlTALE12	1261	1280	TALE	+	13.527	6.92e-06	0.0269	CTCTCTTCCTCTTCACCTTC
Solyc02g068200.1	SlTALE11	580	588	TCP	+	14.2581	6.93e-06	0.132	TGGACCCAC
Solyc04g008380.2	SlTALE5	1908	1931	BBR-BPC	+	5.60938	6.94e-06	0.00674	CAGTGTGTGTGAGAGAGAGAGATG
Solyc05g015850.2	SlTALE20	210	222	WRKY	+	14.6032	6.94e-06	0.662	AGAAGTCAAAGCC
Solyc10g077110.1	SlTALE19	1004	1022	C2H2	+	12.8271	6.96e-06	0.0189	TCTCTCTCTCCTTAACCTC
Solyc04g081170.2	SlTALE1	144	164	BBR-BPC	+	5.26027	6.97e-06	0.0079	TTCTTTCTATCTTTCTTTCTC
Solyc11g012980.1	SlTALE11	167	186	ERF	+	13.3333	6.98e-06	0.0948	CGAGTCGAATCCTCACCGAC
Solyc10g077110.1	SlTALE23	962	980	C2H2	+	12.8195	6.99e-06	0.0189	CCCACCACCCCACCTCCCC
Solyc04g081170.2	SlTALE6	1459	1479	BBR-BPC	+	5.24658	7e-06	0.0079	AATTATGTGTCTCTCTCTCAC
Solyc01g065540.2	SlTALE9	1357	1366	ARR-B	-	13.7849	7.01e-06	0.636	GCGTATCTTT
Solyc11g042580.1	SlTALE22	445	464	ERF	+	13.0781	7.02e-06	0.0556	CCCCGTCCCCACCATCGGAA
Solyc05g014290.2	SlTALE14	759	771	MYB	+	14.6912	7.05e-06	0.33	CCTACCTACCCAA
Solyc06g051840.1	SlTALE6	13	33	ERF	-	10.9706	7.05e-06	0.0515	CCCCCCCCTCCCCCTCGAACT
Solyc11g008560.1	SlTALE5	1892	1911	AP2	-	14.3333	7.11e-06	0.00852	ACTGAGAAAAAAAAAAGAAA
Solyc10g077110.1	SlTALE9	1138	1156	C2H2	+	12.7895	7.11e-06	0.0189	CCTCATTCTTTACTTCTTC
Solyc02g067230.2	SlTALE22	462	471	Dof	+	11.5086	7.13e-06	0.422	GAAAAAGGGC
Solyc06g062520.1	SlTALE1	1022	1042	Dof	-	13.619	7.13e-06	0.0289	AAATCAAAAAAGGAAAAAACA
Solyc00g024680.1	SlTALE1	1023	1037	Dof	+	13.6825	7.14e-06	0.0902	GTTTTTTCCTTTTTT
Solyc06g065820.2	SlTALE18	1901	1919	ERF	+	12.6032	7.14e-06	0.113	CATCTGCAGTGGTGGTGGT
Solyc09g066260.2	SlTALE3	945	959	LBD	-	13.9844	7.15e-06	0.682	CCTGAAAACCAGCAA
Solyc05g055500.1	SlTALE5	1972	1982	C2H2	+	12.4921	7.16e-06	0.223	GAGTGAAGAAG
Solyc10g005550.1	SlTALE11	1256	1270	MYB	+	14.4444	7.16e-06	0.683	AGGGGTTGTTGGATT
Solyc04g008380.2	SlTALE11	1355	1378	BBR-BPC	-	5.51562	7.18e-06	0.0069	ACTGCACAGAGAAAAAGAAAGAGA
Solyc10g077110.1	SlTALE8	1734	1752	C2H2	+	12.7669	7.2e-06	0.0189	CCCCCCCCTCCTTTTTTTT
Solyc03g005520.1	SlTALE5	12	39	ERF	+	9.95238	7.2e-06	0.115	GCGTCTCCGCCCCCCCGGACCCCCAGGC
Solyc12g056510.1	SlTALE19	1801	1814	Trihelix	-	13.4603	7.22e-06	0.208	TTTTTTACCTTTTT
Solyc04g081170.2	SlTALE22	1460	1480	BBR-BPC	+	5.15068	7.23e-06	0.00805	AAAAATCTCTCACTTTCTCTT
Solyc11g008560.1	SlTALE10	1284	1303	AP2	-	14.3077	7.24e-06	0.00852	AGAAAAAAAGAAGGAAAAAA
Solyc06g062520.1	SlTALE1	895	915	Dof	-	13.6032	7.26e-06	0.0289	TGAAAGAAAAAGAAAAACACA
Solyc03g005520.1	SlTALE8	1704	1731	ERF	+	9.90476	7.3e-06	0.115	CACCCTACGCAGCCGCTACTAGTAACAC
Solyc06g068460.2	SlTALE20	208	222	WRKY	-	14.3492	7.32e-06	0.388	GGCTTTGACTTCTTG
Solyc12g009240.1	SlTALE14	775	788	ERF	+	14.3492	7.33e-06	0.699	GTGGTCGGAGTGGA
Solyc04g008380.2	SlTALE3	501	524	BBR-BPC	+	5.45312	7.34e-06	0.00698	AAAAGATAGAGATTGAAAGTGAAA
Solyc02g090220.2	SlTALE19	202	222	Dof	-	13.6032	7.34e-06	0.035	TATATTTTTCTTTTTCTTTTT
Solyc08g078190.1	SlTALE18	393	407	ERF	+	12.3492	7.36e-06	0.175	TAAGCTCCGTCGCCT
Solyc11g008560.1	SlTALE17	798	817	AP2	-	14.2821	7.38e-06	0.00852	AGAAGGGTAAAAAAAAGAAA
Solyc10g077110.1	SlTALE23	1010	1028	C2H2	+	12.7218	7.38e-06	0.0189	CTACCTCCTTTTCCTCTCT
Solyc06g062520.1	SlTALE10	1285	1305	Dof	-	13.5873	7.39e-06	0.0289	GGAGAAAAAAAGAAGGAAAAA
Solyc04g008380.2	SlTALE9	1812	1835	BBR-BPC	-	5.42188	7.42e-06	0.00698	GACACAAAGAAGAAGAGAGAATGG
Solyc11g008560.1	SlTALE15	1900	1919	AP2	-	14.2692	7.45e-06	0.00852	AAAAAGTAAAGAGAGAAAGA
Solyc10g081490.1	SlTALE22	205	223	MYB	+	14.3651	7.45e-06	0.377	ATTTTACAACCACCACTAT
Solyc01g096050.2	SlTALE1	1237	1244	bHLH	+	15.2471	7.45e-06	0.713	CCACGTGC
Solyc06g076030.2	SlTALE19	1169	1189	Dof	+	14	7.46e-06	0.0165	CTTCCCTTTTCTTTTCTTGTT
Solyc04g077210.2	SlTALE11	1356	1375	TALE	+	13.3784	7.48e-06	0.0279	CTCTTTCTTTTTCTCTGTGC
Solyc08g078340.2	SlTALE6	641	655	MYB_related	+	14.127	7.48e-06	0.695	CTCACCTTATCCTTT
Solyc11g011260.1	SlTALE19	1170	1189	GRAS	-	14	7.49e-06	0.0222	AACAAGAAAAGAAAAGGGAA
Solyc08g005260.1	SlTALE24	800	814	G2-like	-	14.0294	7.49e-06	0.382	TATAGAATATTCCTC
Solyc09g066010.2	SlTALE15	981	991	WRKY	-	14.6349	7.5e-06	0.711	TAAAGTCAACC
Solyc04g008380.2	SlTALE4	1587	1610	BBR-BPC	+	5.39062	7.5e-06	0.00699	CACACACAAACAAAGAGAAAGAGA
Solyc05g053330.2	SlTALE11	1089	1103	MYB	+	13.9683	7.54e-06	0.143	TGAGAAAAGTTTGGT
Solyc06g076030.2	SlTALE10	1156	1176	Dof	-	13.9844	7.56e-06	0.0165	ACTTCTTTTTCCTGTTTTTCT
Solyc11g008830.1	SlTALE12	1620	1640	LBD	-	12.2222	7.57e-06	0.272	TCACCACCACTTCCACTGCCT
Solyc11g011260.1	SlTALE18	1679	1698	GRAS	-	13.9855	7.57e-06	0.0222	TGAAAAAAGAGAAAGAAGGA
Solyc11g008560.1	SlTALE22	1467	1486	AP2	-	14.2436	7.59e-06	0.00852	GGGAGAAAGAGAAAGTGAGA
Solyc11g008560.1	SlTALE6	1761	1780	AP2	-	14.2436	7.59e-06	0.00852	AAAAAAGAAAGAAAGAAAAC
Solyc04g078550.2	SlTALE20	209	222	WRKY	-	13.7619	7.64e-06	0.707	GGCTTTGACTTCTT
Solyc04g005280.2	SlTALE24	937	951	bHLH	+	14	7.65e-06	0.73	CACGTGACATGTCTA
Solyc06g062520.1	SlTALE5	1720	1740	Dof	-	13.5556	7.66e-06	0.0289	CAGAAAAAAAAGCAAACACAC
Solyc11g008560.1	SlTALE8	47	66	AP2	-	14.2308	7.67e-06	0.00852	GCGAGAAAGAGAAAGACAAA
Solyc11g008560.1	SlTALE6	1829	1848	AP2	-	14.2308	7.67e-06	0.00852	AGAGGTGAGGAAGGGAGAGA
Solyc06g076030.2	SlTALE15	1897	1917	Dof	+	13.9688	7.67e-06	0.0165	TTCTCTTTCTCTCTTTACTTT
Solyc10g077110.1	SlTALE22	998	1016	C2H2	+	12.6466	7.7e-06	0.0192	CAACAACCCCCACCCCCAC
Solyc04g081170.2	SlTALE6	1629	1649	BBR-BPC	-	4.9589	7.7e-06	0.00847	CTCTCTCTATTTCTCTGCTGT
Solyc11g008560.1	SlTALE9	195	214	AP2	+	14.2179	7.74e-06	0.00852	TTTAAGAAGAGAGAGAGAGG
Solyc12g006800.1	SlTALE24	801	811	G2-like	-	14.3016	7.74e-06	0.292	AGAATATTCCT
Solyc12g007070.1	SlTALE11	1033	1043	HSF	-	14.3175	7.76e-06	0.464	CCAGAAGTTTC
Solyc01g103050.2	SlTALE1	595	602	ARF	+	15.0118	7.77e-06	0.743	ACCGACAG
Solyc11g008560.1	SlTALE3	324	343	AP2	+	14.2051	7.81e-06	0.00852	TAAAAGATAAGAAAAAGAAG
Solyc07g043580.2	SlTALE24	935	943	bHLH	-	14.5735	7.84e-06	0.75	TCACGTGGA
Solyc04g008380.2	SlTALE19	917	940	BBR-BPC	+	5.25	7.89e-06	0.00727	GAGAGAGAAAGTAAGAGCAAAAAA
Solyc06g065410.2	SlTALE9	340	351	NAC	+	13.7879	7.91e-06	0.755	AGACACGGAATC
Solyc04g081170.2	SlTALE6	1818	1838	BBR-BPC	+	4.87671	7.92e-06	0.0086	AAGAGTCTTTTTCTCTCCCTT
Solyc11g011260.1	SlTALE4	1593	1612	GRAS	+	13.9275	7.93e-06	0.0222	CAAACAAAGAGAAAGAGAAC
Solyc06g062520.1	SlTALE19	1316	1336	Dof	-	13.5238	7.93e-06	0.0289	GAGAACAAAAGGCAAAAAAAA
Solyc02g090170.2	SlTALE15	334	354	B3	-	4.13235	7.94e-06	0.254	TTTATATTTTTGGCTCAAAAA
Solyc00g024680.1	SlTALE19	1800	1814	Dof	-	13.6032	7.95e-06	0.0902	TTTTTTACCTTTTTT
Solyc10g077110.1	SlTALE2	99	117	C2H2	+	12.5865	7.95e-06	0.0193	CCTCATCTTCTCCAACCTT
Solyc10g081490.1	SlTALE20	1668	1686	MYB	+	14.2698	7.97e-06	0.377	ATTCCACAACTACCCCCTA
Solyc07g054220.1	SlTALE22	441	460	ERF	-	13.4444	8.01e-06	0.182	GATGGTGGGGACGGGGGTTC
Solyc11g008560.1	SlTALE19	1310	1329	AP2	-	14.1667	8.04e-06	0.00864	AAAGGCAAAAAAAAAAAAAA
Solyc04g008500.2	SlTALE13	804	820	C2H2	+	13.6825	8.05e-06	0.208	AACAAAAAGACAACTAC
Solyc05g009450.1	SlTALE18	1907	1921	ERF	-	12.3175	8.06e-06	0.384	GCACCACCACCACTG
Solyc02g090170.2	SlTALE21	901	921	B3	+	4.05882	8.11e-06	0.254	TTTTTTTTTTTGAAGGCAAAA
Solyc11g008560.1	SlTALE5	1634	1653	AP2	+	14.1538	8.11e-06	0.00864	TATAGAGAGAAAAAAAAAAG
Solyc04g077210.2	SlTALE21	975	994	TALE	-	13.2162	8.13e-06	0.0292	CTCTCTCAGCCTCCTACGAC
Solyc06g059970.2	SlTALE1	1026	1039	MIKC_MADS	-	14.0159	8.13e-06	0.179	TCAAAAAAGGAAAA
Solyc06g068460.2	SlTALE23	1314	1328	WRKY	+	14.2381	8.16e-06	0.388	ATTGTTGACCTTCTC
Solyc05g056620.1	SlTALE24	787	798	MIKC_MADS	+	13.6068	8.2e-06	0.252	CTAAAAATGGAC
Solyc04g008380.2	SlTALE5	1450	1473	BBR-BPC	-	5.14062	8.21e-06	0.00739	TAGTGAGAGAGAGATATACAGTTT
Solyc04g008380.2	SlTALE4	1541	1564	BBR-BPC	+	5.14062	8.21e-06	0.00739	AACAAAGACAGAGATAGAGAAAAA
Solyc06g074170.2	SlTALE7	1953	1971	NAC	-	14.1587	8.24e-06	0.784	TTTTCTTCAAATTCAAGTT
Solyc06g071480.2	SlTALE19	1168	1188	Dof	-	13.6508	8.25e-06	0.038	ACAAGAAAAGAAAAGGGAAGA
Solyc03g112930.2	SlTALE19	1168	1188	Dof	-	13.6508	8.25e-06	0.0377	ACAAGAAAAGAAAAGGGAAGA
Solyc09g014990.2	SlTALE14	477	487	WRKY	+	14.3333	8.26e-06	0.778	AAAGGTCAAAG
Solyc09g007810.2	SlTALE12	679	699	ARF	+	4.83544	8.28e-06	0.19	TTTATATTTTTGGGTGTAAAA
Solyc04g008380.2	SlTALE3	503	526	BBR-BPC	+	5.10938	8.3e-06	0.00739	AAGATAGAGATTGAAAGTGAAAGT
Solyc11g011260.1	SlTALE20	1748	1767	GRAS	-	13.8696	8.3e-06	0.0222	GTGAGAGAGAGAGAGAAAAA
Solyc07g063420.2	SlTALE23	792	808	NAC	+	12.7937	8.31e-06	0.791	CTTTCACTACAAGAAAG
Solyc04g008380.2	SlTALE7	610	633	BBR-BPC	-	5.09375	8.34e-06	0.00739	AGGAGAGAGAAGGGTAATAAGGGA
Solyc06g060490.2	SlTALE18	729	740	bZIP	+	14.2222	8.35e-06	0.797	GTGACAGCTCAA
Solyc04g071160.2	SlTALE18	729	740	bZIP	+	14.2222	8.35e-06	0.797	GTGACAGCTCAA
Solyc04g070960.1	SlTALE1	912	922	Dof	-	12.8571	8.37e-06	0.255	GATAAAGTGAA
Solyc04g008380.2	SlTALE5	1636	1659	BBR-BPC	+	5.0625	8.44e-06	0.00739	TAGAGAGAAAAAAAAAAGAAAAGA
Solyc06g076030.2	SlTALE17	1646	1666	Dof	-	13.8594	8.44e-06	0.0177	CCAACTTTTTTTTTTTGGTCT
Solyc11g065840.1	SlTALE14	816	826	MYB	-	13.9365	8.45e-06	0.268	GTGTGTGGTGG
Solyc01g108080.2	SlTALE3	635	642	bZIP	+	16.458	8.46e-06	0.404	ACACGTGT
Solyc01g108080.2	SlTALE3	635	642	bZIP	-	16.458	8.46e-06	0.404	ACACGTGT
Solyc01g090840.2	SlTALE23	1007	1014	C2H2	-	11.0159	8.46e-06	0.808	GGTAGTAG
Solyc04g081170.2	SlTALE8	97	117	BBR-BPC	-	4.67123	8.47e-06	0.00909	AAATATCAATCTCTCTCTCGC
Solyc03g093550.1	SlTALE24	484	498	ERF	-	11.2063	8.47e-06	0.404	GCAGTGGCGGATCTA
Solyc11g008560.1	SlTALE12	1320	1339	AP2	+	14.0897	8.5e-06	0.0089	TAAAAAGAAAAAAGAAAAAA
Solyc04g008380.2	SlTALE15	1892	1915	BBR-BPC	-	5.03125	8.53e-06	0.00739	AGTAAAGAGAGAAAGAGAATAGAG
Solyc06g070900.2	SlTALE2	1090	1109	TCP	-	1.61176	8.56e-06	0.102	GAATCACAGGGCGGACCCAC
Solyc11g008560.1	SlTALE1	895	914	AP2	-	14.0769	8.58e-06	0.0089	GAAAGAAAAAGAAAAACACA
Solyc11g008830.1	SlTALE5	20	40	LBD	+	11.9683	8.58e-06	0.272	GCCCCCCCGGACCCCCAGGCC
Solyc11g006720.1	SlTALE12	1920	1929	MYB	+	13.9032	8.59e-06	0.82	GAGATAAGGC
Solyc05g055240.2	SlTALE12	1920	1929	MYB	+	13.9032	8.59e-06	0.809	GAGATAAGGC
Solyc12g007180.1	SlTALE22	90	99	CPP	+	12.5876	8.64e-06	0.789	CATTTGAATC
Solyc11g008560.1	SlTALE20	1748	1767	AP2	-	14.0641	8.66e-06	0.0089	GTGAGAGAGAGAGAGAAAAA
Solyc04g008380.2	SlTALE4	1539	1562	BBR-BPC	+	4.98438	8.67e-06	0.00739	GCAACAAAGACAGAGATAGAGAAA
Solyc04g008380.2	SlTALE14	1797	1820	BBR-BPC	-	4.98438	8.67e-06	0.00739	AAGAGAAAGAGATGAAAGGAGCTT
Solyc03g115940.2	SlTALE7	316	334	Dof	+	13.746	8.74e-06	0.118	AATAACGGAAAAGGGCCTA
Solyc11g008000.1	SlTALE23	791	807	NAC	-	12.6508	8.74e-06	0.81	TTTCTTGTAGTGAAAGT
Solyc02g090220.2	SlTALE6	1759	1779	Dof	+	13.4444	8.74e-06	0.0363	CAGTTTTCTTTCTTTCTTTTT
Solyc11g011260.1	SlTALE10	1350	1369	GRAS	-	13.7971	8.79e-06	0.0222	AGAAAGGAAACAAAAGCAAA
Solyc11g011260.1	SlTALE14	1807	1826	GRAS	-	13.7971	8.79e-06	0.0222	AAAAGAAAGAGAAAGAGATG
Solyc06g076030.2	SlTALE5	1696	1716	Dof	-	13.8125	8.79e-06	0.0178	ATTCCTTTTTTCTTTTTCTAA
Solyc06g062520.1	SlTALE5	1652	1672	Dof	+	13.4286	8.82e-06	0.0308	AGAAAAGAAAAGTGAACAATA
Solyc11g008560.1	SlTALE6	458	477	AP2	+	14.0385	8.82e-06	0.00896	AAGGGAGGGAAAAAGAAAAG
Solyc03g026270.1	SlTALE10	509	523	ERF	+	14.4127	8.83e-06	0.842	GCTTTGCCGACAAGT
Solyc03g006800.1	SlTALE24	1690	1699	TCP	+	13.734	8.84e-06	0.211	TCGGTCCCGC
Solyc10g084180.1	SlTALE17	556	575	C2H2	-	13.873	8.85e-06	0.204	CTTTTTTTTGTTTTTTTGGG
Solyc09g090130.2	SlTALE18	594	614	MYB	-	13.8571	8.87e-06	0.168	CACATGACCCCCTACCTACTA
Solyc11g011260.1	SlTALE18	1632	1651	GRAS	-	13.7826	8.89e-06	0.0222	AGCAAGAAGAGAAACGTCGG
Solyc02g090220.2	SlTALE8	30	50	Dof	+	13.4286	8.9e-06	0.0363	CCCCCGCCCTATTCTCTTTTG
Solyc01g087990.2	SlTALE5	172	190	MIKC_MADS	-	13.6667	8.9e-06	0.404	TTTACCCTATTGGGATAGG
Solyc10g077110.1	SlTALE16	1448	1466	C2H2	+	12.3759	8.93e-06	0.0207	CTCTCTCCTCCATCTCATA
Solyc04g077260.2	SlTALE8	1728	1740	MYB	-	7.75641	8.95e-06	0.288	GGGGGGGGGGTGT
Solyc10g077110.1	SlTALE18	306	324	C2H2	+	12.3684	8.97e-06	0.0207	CCCCCGTTTCTTTCTTCTC
Solyc04g008380.2	SlTALE5	1910	1933	BBR-BPC	+	4.89062	8.97e-06	0.00756	GTGTGTGTGAGAGAGAGAGATGGT
Solyc03g026280.2	SlTALE11	177	190	ERF	+	14.5556	8.99e-06	0.309	CCTCACCGACTAGA
Solyc06g051840.1	SlTALE23	957	977	ERF	+	10.3971	9e-06	0.061	TAACCCCCACCACCCCACCTC
Solyc03g115940.2	SlTALE9	1979	1997	Dof	+	13.7143	9e-06	0.118	GGAGAAGAAAAAGTAAAAT
Solyc02g086930.2	SlTALE6	1887	1897	HD-ZIP	+	13.5373	9e-06	0.394	ACAATAATTGT
Solyc04g081170.2	SlTALE4	1549	1569	BBR-BPC	-	4.47945	9.02e-06	0.00956	ACTTTTTTTTCTCTATCTCTG
Solyc06g076030.2	SlTALE15	1905	1925	Dof	+	13.7812	9.03e-06	0.0178	CTCTCTTTACTTTTTCTTCTT
Solyc03g115010.1	SlTALE22	536	548	TCP	-	11.2466	9.04e-06	0.179	GTTGGGTCCATCT
Solyc02g090220.2	SlTALE10	1279	1299	Dof	+	13.4127	9.05e-06	0.0363	TTTACTTTTTTCCTTCTTTTT
Solyc03g116100.2	SlTALE4	1036	1053	MYB	-	13.7656	9.06e-06	0.0832	TTCAGGAGGTGGGAGTGG
Solyc04g077260.2	SlTALE20	1673	1685	MYB	-	7.74359	9.06e-06	0.288	AGGGGGTAGTTGT
Solyc02g082040.2	SlTALE7	840	860	MYB	-	14.2063	9.08e-06	0.425	ACATGGATAGTGTTTGGTAGT
Solyc01g094360.2	SlTALE14	755	769	MYB	-	14.0635	9.09e-06	0.417	GGGTAGGTAGGTAAT
Solyc11g045680.1	SlTALE5	14	34	ERF	+	11.5397	9.1e-06	0.173	GTCTCCGCCCCCCCGGACCCC
Solyc02g067230.2	SlTALE20	171	180	Dof	-	11.4828	9.11e-06	0.422	CAAAAAGTGG
Solyc09g008390.1	SlTALE24	1126	1140	MYB	+	14.4762	9.12e-06	0.808	TATTAATTAGGTAGA
Solyc06g071480.2	SlTALE1	898	918	Dof	-	13.5556	9.12e-06	0.038	AAGTGAAAGAAAAAGAAAAAC
Solyc03g112930.2	SlTALE1	898	918	Dof	-	13.5556	9.12e-06	0.0377	AAGTGAAAGAAAAAGAAAAAC
Solyc04g077210.2	SlTALE12	1279	1298	TALE	+	12.9865	9.14e-06	0.0311	TCCCTTCTTTTCCCCTCTTC
Solyc04g009180.1	SlTALE24	227	237	TCP	-	11.8571	9.14e-06	0.236	GTGGGTCCGCC
Solyc04g009180.1	SlTALE2	1090	1100	TCP	+	11.8571	9.14e-06	0.236	GTGGGTCCGCC
Solyc04g008500.2	SlTALE15	1486	1502	C2H2	-	13.4286	9.16e-06	0.208	CACAAAAAAACAAATAA
Solyc03g119740.2	SlTALE3	1735	1749	MYB	-	13.6984	9.17e-06	0.203	TGAATCCTTATCCAT
Solyc00g024680.1	SlTALE9	1985	1999	Dof	-	13.4921	9.18e-06	0.0925	GAATTTTACTTTTTC
Solyc08g005260.1	SlTALE11	920	934	G2-like	+	13.8382	9.18e-06	0.382	ATCACAATATTCTCC
Solyc05g006650.2	SlTALE2	1079	1099	bHLH	-	14.0635	9.19e-06	0.874	GCGGACCCACATGTTGTCCGC
Solyc02g090220.2	SlTALE23	710	730	Dof	+	13.3968	9.21e-06	0.0363	TATTCTTTTTTTTTACTTTTA
Solyc06g071230.2	SlTALE6	643	656	MYB_related	-	14.1905	9.21e-06	0.845	AAAAGGATAAGGTG
Solyc03g120910.2	SlTALE19	972	986	HD-ZIP	-	14.1846	9.23e-06	0.179	GTGTGTGATGATGAC
Solyc01g005060.2	SlTALE5	142	156	C2H2	+	14.2222	9.23e-06	0.141	AGAAAAAGACAATAA
Solyc11g008560.1	SlTALE17	796	815	AP2	-	13.9744	9.23e-06	0.00911	AAGGGTAAAAAAAAGAAAAG
Solyc11g008560.1	SlTALE2	1753	1772	AP2	-	13.9744	9.23e-06	0.00911	TGGGGGAAGGAAAAGAAAGG
Solyc10g077110.1	SlTALE22	1363	1381	C2H2	-	12.3083	9.27e-06	0.0209	CCCCACCCCCACCCCCACC
Solyc01g102300.2	SlTALE1	1237	1246	bHLH	-	14.4921	9.27e-06	0.443	GTGCACGTGG
Solyc08g066510.2	SlTALE18	1782	1794	GATA	+	14.1111	9.28e-06	0.885	GTTTCAGATCCCA
Solyc06g071480.2	SlTALE14	716	736	Dof	+	13.5397	9.28e-06	0.038	AGGATGAAAAAAAAGGGAAGG
Solyc06g071480.2	SlTALE10	1348	1368	Dof	-	13.5397	9.28e-06	0.038	GAAAGGAAACAAAAGCAAATA
Solyc06g071480.2	SlTALE16	1836	1856	Dof	-	13.5397	9.28e-06	0.038	AAAGAGAGGAAAAAGAAAGCT
Solyc03g112930.2	SlTALE14	716	736	Dof	+	13.5397	9.28e-06	0.0377	AGGATGAAAAAAAAGGGAAGG
Solyc03g112930.2	SlTALE10	1348	1368	Dof	-	13.5397	9.28e-06	0.0377	GAAAGGAAACAAAAGCAAATA
Solyc03g112930.2	SlTALE16	1836	1856	Dof	-	13.5397	9.28e-06	0.0377	AAAGAGAGGAAAAAGAAAGCT
Solyc06g076030.2	SlTALE18	1717	1737	Dof	+	13.75	9.28e-06	0.0178	ATTTCTTTTATTTTTTTTTTC
Solyc06g076030.2	SlTALE3	324	344	Dof	-	13.75	9.28e-06	0.0178	GCTTCTTTTTCTTATCTTTTA
Solyc06g050520.1	SlTALE22	1357	1377	ERF	+	11.25	9.32e-06	0.0681	TGAGGGGGTGGGGGTGGGGGT
Solyc11g008560.1	SlTALE6	1823	1842	AP2	-	13.9615	9.32e-06	0.00911	GAGGAAGGGAGAGAAAAAGA
Solyc04g077210.2	SlTALE12	1276	1295	TALE	+	12.9459	9.33e-06	0.0311	CCTTCCCTTCTTTTCCCCTC
Solyc04g080910.1	SlTALE4	1036	1050	ERF	+	12.7937	9.33e-06	0.181	CCACTCCCACCTCCT
Solyc03g005990.2	SlTALE3	668	678	BES1	-	13.0317	9.34e-06	0.223	CACACGTGAGA
Solyc01g005630.1	SlTALE5	9	23	ERF	+	13.4127	9.35e-06	0.891	GGGGCGTCTCCGCCC
Solyc07g054220.1	SlTALE1	581	600	ERF	-	13.1429	9.35e-06	0.182	GTCGGTTATGGCTTCGATCG
Solyc08g080540.2	SlTALE1	775	788	HSF	-	13.2222	9.36e-06	0.893	TTCTAGATCGATCC
Solyc04g008380.2	SlTALE6	1829	1852	BBR-BPC	-	4.76562	9.37e-06	0.00783	AGTAAGAGGTGAGGAAGGGAGAGA
Solyc12g006800.1	SlTALE24	802	812	G2-like	+	14.254	9.38e-06	0.292	GGAATATTCTA
Solyc03g115010.1	SlTALE9	294	306	TCP	-	11.1233	9.4e-06	0.179	AAAGGGACCACTC
Solyc11g008560.1	SlTALE2	1748	1767	AP2	-	13.9487	9.41e-06	0.00911	GAAGGAAAAGAAAGGAAAGA
Solyc12g017400.1	SlTALE7	1950	1970	NAC	+	13.5469	9.45e-06	0.898	TATAACTTGAATTTGAAGAAA
Solyc04g080910.1	SlTALE8	1707	1721	ERF	+	12.7619	9.48e-06	0.181	CCTACGCAGCCGCTA
Solyc02g094460.1	SlTALE21	531	545	B3	+	14.4286	9.49e-06	0.129	ATATGCATGCAACTT
Solyc11g008560.1	SlTALE19	921	940	AP2	+	13.9359	9.5e-06	0.00911	GAGAAAGTAAGAGCAAAAAA
Solyc11g011260.1	SlTALE12	1276	1295	GRAS	-	13.6957	9.51e-06	0.0222	GAGGGGAAAAGAAGGGAAGG
Solyc11g011260.1	SlTALE14	1799	1818	GRAS	-	13.6957	9.51e-06	0.0222	GAGAAAGAGATGAAAGGAGC
Solyc11g011260.1	SlTALE19	913	932	GRAS	+	13.6957	9.51e-06	0.0222	ATGAGAGAGAGAAAGTAAGA
Solyc04g008380.2	SlTALE6	1629	1652	BBR-BPC	+	4.71875	9.53e-06	0.00786	ACAGCAGAGAAATAGAGAGAGACA
Solyc07g066220.2	SlTALE5	75	82	WRKY	-	13.6129	9.55e-06	0.457	CGGTCAGC
Solyc07g054220.1	SlTALE22	1360	1379	ERF	+	13.0952	9.58e-06	0.182	GGGGGTGGGGGTGGGGGTGG
Solyc08g077110.2	SlTALE7	1953	1967	NAC	+	14.1905	9.58e-06	0.304	AACTTGAATTTGAAG
Solyc04g008380.2	SlTALE20	1748	1771	BBR-BPC	-	4.70312	9.58e-06	0.00786	TGAGGTGAGAGAGAGAGAGAAAAA
Solyc11g008560.1	SlTALE16	26	45	AP2	-	13.9231	9.58e-06	0.00911	CATAAAAAAGAGAAGATAAA
Solyc06g062520.1	SlTALE12	1276	1296	Dof	-	13.3492	9.62e-06	0.0312	AGAGGGGAAAAGAAGGGAAGG
Solyc06g062520.1	SlTALE9	1980	2000	Dof	+	13.3492	9.62e-06	0.0312	GAGAAGAAAAAGTAAAATTCC
Solyc11g011260.1	SlTALE4	1599	1618	GRAS	+	13.6812	9.62e-06	0.0222	AAGAGAAAGAGAACAAAAAA
Solyc12g014610.1	SlTALE2	21	33	WRKY	+	14.3333	9.63e-06	0.919	AGGGTTGACTAGT
Solyc03g116100.2	SlTALE16	1004	1021	MYB	-	13.6719	9.66e-06	0.0832	AGTTGCGGGTGGTAATTA
Solyc04g077980.1	SlTALE20	1625	1635	C2H2	+	12.9692	9.67e-06	0.132	CAGTGTCACTA
Solyc02g036430.1	SlTALE10	1954	1969	NAC	+	14.2063	9.69e-06	0.911	CTTCACACTCAAGCAT
Solyc12g007070.1	SlTALE11	536	546	HSF	+	14.1429	9.72e-06	0.464	CTAGAACTTTC
Solyc04g081170.2	SlTALE4	1551	1571	BBR-BPC	-	4.24658	9.73e-06	0.0102	AAACTTTTTTTTCTCTATCTC
Solyc03g026280.2	SlTALE24	1685	1698	ERF	-	14.4603	9.73e-06	0.309	CGGGACCGACAAAA
Solyc02g089190.1	SlTALE22	953	966	MYB	-	13.8254	9.75e-06	0.457	GGTGTTAGGTACAT
Solyc11g008560.1	SlTALE14	1815	1834	AP2	-	13.8974	9.76e-06	0.00918	AATGATATAAAAGAAAGAGA
Solyc10g077110.1	SlTALE4	928	946	C2H2	+	12.2105	9.77e-06	0.0214	ACCTCTCACACACCTCCTC
Solyc05g055500.1	SlTALE13	979	989	C2H2	+	12.3175	9.79e-06	0.229	GAGTGAAGGGT
Solyc03g112430.1	SlTALE22	443	463	LBD	+	11.0635	9.79e-06	0.133	ACCCCCGTCCCCACCATCGGA
Solyc06g059970.2	SlTALE24	615	628	MIKC_MADS	+	13.7619	9.8e-06	0.179	CAAAAAAAAGAAAA
Solyc04g081170.2	SlTALE9	1791	1811	BBR-BPC	-	4.21918	9.81e-06	0.0102	GTCGCCCTCTCTCTTCTTCTT
Solyc03g096350.2	SlTALE6	643	656	MYB	+	13.5238	9.83e-06	0.308	CACCTTATCCTTTT
Solyc08g078190.1	SlTALE1	621	635	ERF	-	11.746	9.83e-06	0.187	CTGGATCCGCCTCTG
Solyc08g062490.2	SlTALE5	491	503	WRKY	-	14.3333	9.87e-06	0.941	TCTTGACTTTTTA
Solyc04g009180.1	SlTALE24	1689	1699	TCP	-	11.6032	9.87e-06	0.236	GCGGGACCGAC
Solyc11g010270.1	SlTALE22	1205	1215	HD-ZIP	+	12.3134	9.89e-06	0.43	CAATCATTGTG
Solyc04g081170.2	SlTALE3	505	525	BBR-BPC	-	4.17808	9.94e-06	0.0102	CTTTCACTTTCAATCTCTATC
Solyc06g062520.1	SlTALE8	1605	1625	Dof	-	13.3175	9.95e-06	0.0312	TACATGAAAAAGCAAGAAAGA
Solyc03g120910.2	SlTALE14	216	230	HD-ZIP	-	14.0923	9.96e-06	0.179	AATAATAATGATTAG
Solyc10g077110.1	SlTALE5	1109	1127	C2H2	+	12.1729	9.97e-06	0.0214	TTTTTTTCCCCTCTCCCTC
Solyc07g053590.2	SlTALE10	1754	1768	NAC	+	13.9048	9.99e-06	0.475	CTTGTTTTTCAAGTC
