# Supplementary material for: Identification of TALE Transcription Factor Family and Expression Patterns Related to Fruit Chloroplast Development in Tomato (Solanum lycopersicum L.)
Source: Int J Mol Sci. 2022 Apr 19;23(9):4507. doi: 10.3390/ijms23094507 (PMC9104321; doi:10.3390/ijms23094507)
Supplement: Supplementary file 1 [file ijms-23-04507-s001.zip › Supplementary Files (Proofread)/Table S4. RNA-seq data of 24 SlTALE genes in GS and WT.xlsx]

## Sheet: RNA-seq data
Gene_id	Gene_name	7dpa_Ws_3	7dpa_Ws_2	7dpa_Ws_1	7dpa_Gs_3	7dpa_Gs_2	7dpa_Gs_1	14dpa_Ws_3	14dpa_Ws_2	14dpa_Ws_1	14dpa_Gs_3	14dpa_Gs_2	14dpa_Gs_1	21dpa_Ws_3	21dpa_Ws_2	21dpa_Ws_1	21dpa_Gs_3	21dpa_Gs_2	21dpa_Gs_1	28dpa_Ws_3	28dpa_Ws_2	28dpa_Ws_1	28dpa_Gs_3	28dpa_Gs_2	28dpa_Gs_1	P_Ws_3	P_Ws_2	P_Ws_1	P_Gs_3	P_Gs_2	P_Gs_1
Solyc01g007070.3	SlTALE1	215.47	226.63	229.76	164.74	170.66	165.39	143.11	143.03	147.07	136.54	146.07	140.34	250.63	265.1	213.68	245.5	251.48	248.49	241.93	251.52	291.72	434.96	390.6	511.51	115.88	168.58	151.62	478.7	454.9	537.4
Solyc01g100510.5	SlTALE2	1.45	2.05	1.24	2.7	2.94	2.13	2.77	3.81	3.2	6.06	8.11	7.23	10.06	7.45	4.42	6.58	6.73	6.49	2.83	1.24	3.51	11.89	13.74	20.42	7.42	7.19	6.98	15.24	14.35	17.11
Solyc01g109980.4	SlTALE3	18.49	18.75	18.73	25.97	25.01	17.62	12.98	15.28	14.98	20.51	25.72	17.71	14.04	11.27	11.83	17.94	20.11	14.66	14.98	15.44	16.89	17.19	24.52	27.96	12.45	15.36	13.67	38.7	29.97	39.16
Solyc02g065490.4	SlTALE4	0.21	0.17	0.19	0	0	0.03	0.06	0.03	0.08	0.06	0.2	0.11	0.18	0.41	0.26	0.43	0.59	0.71	0	0	0.09	0	0.07	0.12	0.07	0.03	0.05	0.03	0	0
Solyc02g081120.4	SlTALE5	0.61	0.63	0.69	1.33	1.2	1.37	0.86	0.81	0.82	2.56	2.38	2.29	0.85	0.79	0.75	1.49	1.39	1.35	0.43	0.46	0.37	0.55	0.52	0.55	0	0	0	0	0	0
Solyc02g089940.4	SlTALE6	0.83	0.76	0.81	0.44	0.45	0.43	0.42	0.53	0.49	0.88	0.81	0.86	1.87	2.28	2.21	0.58	0.56	0.42	0.98	0.82	1.02	1.5	1.86	1.32	0.09	0.16	0.26	1.17	1.29	1.18
Solyc03g112740.2	SlTALE7	0	0	0	0	0	0	0	0	0	0	0	0	0	0	0	0	0	0	0	0	0	0	0	0	0	0	0	0	0	0
Solyc04g077210.3	SlTALE8	0	0	0	0	0.04	0	0	0	0	0	0	0.07	0	0	0	0.08	0.11	0.08	0	0	0.04	0	0.04	0	0	0	0	0	0	0
Solyc04g079830.3	SlTALE9	0.26	0.42	0.31	0.14	0.12	0.03	0.22	0.06	0.12	0.06	0.03	0.08	0.35	0.44	0.57	0.15	0.03	0.06	0.48	0.53	0.5	0.06	0.13	0.24	0.43	0.43	0.41	0.03	0.21	0
Solyc04g080780.2	SlTALE10	0	0	0.1	0	0	0.05	0	0	0.05	0.1	0	0.05	0.05	0	0	0	0	0	0	0	0	0	0	0	0	0	0	0	0	0
Solyc04g080790.3	SlTALE11	3.92	8.39	11.62	7.79	5.06	4.77	3.45	4.42	4.32	8.87	8.55	9.3	1.12	1.44	1.41	1.23	1.22	1.44	0.2	0.11	0.24	10.54	13.19	13.38	0.05	0.08	0.13	15.75	18.67	17.24
Solyc05g005090.4	SlTALE12	0	0	0	0	0	0	0	0	0	0	0	0	0	0	0	0	0	0	0	0	0	0	0	0	0	0	0	0	0	0
Solyc06g072480.1	SlTALE13	0	0	0	0	0	0	0	0	0	0	0	0	0	0	0	0	0	0	0	0	0	0	0	0	0	0	0	0	0	0
Solyc06g074120.3	SlTALE14	36.58	47.74	45.17	55.56	62.83	68.28	23	41.65	39.29	54.68	59.11	50.42	38.02	43.18	39.59	56.89	66.36	60.32	31.5	34.83	35.32	52.82	68.89	67.65	47.7	56.67	45.13	53.25	45.62	55.34
Solyc07g007120.3	SlTALE15	133.96	158.21	172.06	215.06	190.27	195.97	187.25	194.47	201.69	184.96	196.78	198.66	176.09	168.72	173.81	128.69	125.85	124.63	125.65	120.01	126.63	165.1	174.09	226.86	94.79	100.98	99.53	300.59	323.01	331.12
Solyc08g041820.3	SlTALE16	20.93	20.1	21.23	25.13	29.36	24.87	39.42	30.76	36.92	27.07	20.71	26.8	18.69	23.21	14.96	28.91	27.16	37.28	9.96	7.37	9.04	24.97	25.42	19.47	10.88	13.41	15.04	27.54	30	25.44
Solyc08g065420.3	SlTALE17	0.37	0.41	0.31	0.1	0.07	0.32	0.35	0.43	0.43	0.32	0.64	0.22	0.1	0.26	0.74	0.6	0.76	0.39	0.03	0.23	0.13	0.52	0.15	0.1	0	0	0	0	0.03	0.03
Solyc08g080120.3	SlTALE18	39.45	49.7	45.98	35.37	47.33	60.37	39.72	51.9	63.07	26.39	31.17	23.56	61	50.81	64.02	31.65	32.93	43.65	61.35	59.77	70.03	54.62	50.41	63.48	27.73	28.23	31.96	51.12	47.86	54.26
Solyc08g081400.4	SlTALE19	3.01	3.8	6	2.73	2.07	2.95	6.23	8.52	6.93	1.76	5.69	2.85	6.96	8.01	8.87	6.22	5.46	8.28	1.92	2.36	1.94	11.83	16.91	10.45	3.12	4.21	3.64	22.45	21.17	18.63
Solyc09g011380.3	SlTALE20	2.96	3.32	3.75	13.18	9.24	4.95	1.86	3.51	4.67	9.06	9.02	11.44	2.02	3.59	1.17	7.12	6	4.4	2.37	1.63	1.85	5.33	8.51	9.03	1.32	1.39	1.58	5.06	4.82	5.58
Solyc10g086640.3	SlTALE21	2.36	2.11	2.25	10.17	8.38	8.99	0.92	1.06	0.87	8.09	8.7	9.19	1.06	1.04	0.92	1.55	1.65	1.51	1.25	1.23	1.18	0.36	0.56	0.18	0	0	0	0	0	0
Solyc11g068950.3	SlTALE22	158.65	194.22	166.6	131.13	165.22	152.73	159.37	204.27	253.31	96.04	139.99	101.52	187.71	178.07	148.35	96.09	105.92	103.04	282.09	278.47	297.59	382.15	398.13	415.74	65.53	76.17	82.5	219.24	218.52	249.8
Solyc11g069890.4	SlTALE23	0.05	0	0.3	0.22	0.26	0.24	0.18	0.36	0.06	0.12	0.2	0.05	0	0.1	0.05	0.22	0.48	0.27	0.11	0.13	0.37	0.31	0.32	0.05	0.12	0	0	0	0	0.05
Solyc12g010410.4	SlTALE24	24.47	19.78	26.27	0	0.03	0.03	20.02	22.37	21.09	0	0.11	0.13	5.7	5.25	5.26	0.01	0.16	0.03	1.78	1.89	1.77	17.8	26.03	14.32	19.51	19.28	19.88	24.55	28.34	24.05
	average												LOG10	RNA-seq data of 24 SlTALE genes in GS and WT
	Gene_name	7dpa_Ws	7dpa_Gs	14dpa_Ws	14dpa_Gs	21dpa_Ws	21dpa_Gs	28dpa_Ws	28dpa_Gs	P_Ws	P_Gs		Gene_name	7dpa_Ws	7dpa_Gs	14dpa_Ws	14dpa_Gs	21dpa_Ws	21dpa_Gs	28dpa_Ws	28dpa_Gs	P_Ws	P_Gs
	SlTALE1	223.953	166.93	144.403	140.983	243.137	248.49	261.723	445.69	145.36	490.333		SlTALE1	2.35209	2.22513	2.16257	2.15224	2.38763	2.39705	2.4195	2.65001	2.16542	2.69138
	SlTALE2	1.58	2.59	3.26	7.13333	7.31	6.6	2.52667	15.35	7.19667	15.5667		SlTALE2	0.41162	0.555094	0.62941	0.910269	0.919601	0.880814	0.547364	1.21352	0.913637	1.21924
	SlTALE3	18.6567	22.8667	14.4133	21.3133	12.38	17.57	15.77	23.2233	13.8267	35.9433		SlTALE3	1.29351	1.37779	1.1879	1.34856	1.12646	1.26881	1.22453	1.38423	1.17104	1.56754
	SlTALE4	0.19	0.01	0.0566667	0.123333	0.283333	0.576667	0.03	0.0633333	0.05	0.01		SlTALE4	0.075547	0.00432137	0.023938	0.0505086	0.108339	0.19774	0.0128372	0.0266694	0.0211893	0.00432137
	SlTALE5	0.643333	1.3	0.83	2.41	0.796667	1.41	0.42	0.54	0	0		SlTALE5	0.215726	0.361728	0.262451	0.532754	0.254468	0.382017	0.152288	0.187521	0	0
	SlTALE6	0.8	0.44	0.48	0.85	2.12	0.52	0.94	1.56	0.17	1.21333		SlTALE6	0.255273	0.158362	0.170262	0.267172	0.494155	0.181844	0.287802	0.40824	0.0681859	0.345047
	SlTALE7	0	0	0	0	0	0	0	0	0	0		SlTALE7	0	0	0	0	0	0	0	0	0	0
	SlTALE8	0	0.0133333	0	0.0233333	0	0.09	0.0133333	0.0133333	0	0		SlTALE8	0	0.00575233	0	0.0100171	0	0.0374265	0.00575233	0.00575233	0	0
	SlTALE9	0.33	0.0966667	0.133333	0.0566667	0.453333	0.08	0.503333	0.143333	0.423333	0.08		SlTALE9	0.123852	0.0400746	0.0543577	0.023938	0.162365	0.0334238	0.177055	0.0581729	0.153307	0.0334238
	SlTALE10	0.0333333	0.0166667	0.0166667	0.05	0.0166667	0	0	0	0	0		SlTALE10	0.0142404	0.00717858	0.00717858	0.0211893	0.00717858	0	0	0	0	0
	SlTALE11	7.97667	5.87333	4.06333	8.90667	1.32333	1.29667	0.183333	12.37	0.0866667	17.22		SlTALE11	0.953115	0.837167	0.704437	0.995928	0.366112	0.361098	0.0731071	1.12613	0.0360963	1.26055
	SlTALE12	0	0	0	0	0	0	0	0	0	0		SlTALE12	0	0	0	0	0	0	0	0	0	0
	SlTALE13	0	0	0	0	0	0	0	0	0	0		SlTALE13	0	0	0	0	0	0	0	0	0	0
	SlTALE14	43.1633	62.2233	34.6467	54.7367	40.2633	61.19	33.8833	63.12	49.8333	51.4033		SlTALE14	1.64506	1.80088	1.55202	1.74614	1.61556	1.79372	1.54262	1.80699	1.70615	1.71936
	SlTALE15	154.743	200.433	194.47	193.467	172.873	126.39	124.097	188.683	98.4333	318.24		SlTALE15	2.19241	2.30413	2.29108	2.28885	2.24023	2.10514	2.09725	2.27803	1.99753	2.50412
	SlTALE16	20.7533	26.4533	35.7	24.86	18.9533	31.1167	8.79	23.2867	13.11	27.66		SlTALE16	1.33753	1.4386	1.56467	1.41263	1.30002	1.50673	0.990783	1.38537	1.14953	1.45728
	SlTALE17	0.363333	0.163333	0.403333	0.393333	0.366667	0.583333	0.13	0.256667	0	0.02		SlTALE17	0.134602	0.0657042	0.147161	0.144055	0.135663	0.199572	0.0530784	0.0992201	0	0.00860017
	SlTALE18	45.0433	47.69	51.5633	27.04	58.61	36.0767	63.7167	56.17	29.3067	51.08		SlTALE18	1.66317	1.68744	1.72068	1.44778	1.77532	1.5691	1.81102	1.75717	1.48154	1.71667
	SlTALE19	4.27	2.58333	7.22667	3.43333	7.94667	6.65333	2.07333	13.0633	3.65667	20.75		SlTALE19	0.721811	0.554287	0.915224	0.64673	0.951661	0.883851	0.48761	1.14809	0.668075	1.33746
	SlTALE20	3.34333	9.12333	3.34667	9.84	2.26	5.84	1.95	7.62333	1.43	5.15333		SlTALE20	0.637823	1.00532	0.638156	1.03503	0.513218	0.835056	0.469822	0.935675	0.385606	0.78911
	SlTALE21	2.24	9.18	0.95	8.66	1.00667	1.57	1.22	0.366667	0	0		SlTALE21	0.510545	1.00775	0.290035	0.984977	0.302475	0.409933	0.346353	0.135663	0	0
	SlTALE22	173.157	149.693	205.65	112.517	171.377	101.683	286.05	398.673	74.7333	229.187		SlTALE22	2.24094	2.17809	2.31524	2.05506	2.23648	2.0115	2.45796	2.60171	1.87929	2.36208
	SlTALE23	0.116667	0.24	0.2	0.123333	0.05	0.323333	0.203333	0.226667	0.04	0.0166667		SlTALE23	0.0479236	0.0934217	0.0791812	0.0505086	0.0211893	0.121669	0.0803859	0.0887266	0.0170333	0.00717858
	SlTALE24	23.5067	0.02	21.16	0.08	5.40333	0.0666667	1.81333	19.3833	19.5567	25.6467		SlTALE24	1.38928	0.00860017	1.34557	0.0334238	0.806406	0.0280287	0.449221	1.30928	1.31295	1.42564
