# Supplementary material for: Identification of TALE Transcription Factor Family and Expression Patterns Related to Fruit Chloroplast Development in Tomato (Solanum lycopersicum L.)
Source: Int J Mol Sci. 2022 Apr 19;23(9):4507. doi: 10.3390/ijms23094507 (PMC9104321; doi:10.3390/ijms23094507)
Supplement: Supplementary file 1 [file ijms-23-04507-s001.zip › Supplementary Files (Proofread)/Table S5. RNA-seq data of 24 SlTALE genes in AC.xlsx]

## Sheet: RNA-seq data of 24 SlTALE genes
	RNA-seq data of 24 SlTALE genes in AC (Ailsa Craig)
		10dpa_AC_s	10dpa_AC_b	20dpa_AC_s	20dpa_AC_b	MG_AC_s	MG_AC_b	Br_AC_s	Br_AC_b	Br+5_AC_s	Br+5_AC_b
	SlTALE1	0.8099	0.8546	0.948	0.9624	1.096	1.0761	0.8784	1.0077	0.988	0.7954
	SlTALE2	0.0785	0.0742	0.0804	0.0624	0.0722	0.0854	0.0501	0.0384	0.0234	0.0121
	SlTALE3	0.1233	0.1162	0.0974	0.1154	0.1787	0.1797	0.1209	0.1214	0.1201	0.1645
	SlTALE4	0.0025	0.0002	0.0042	0.0013	0.0025	0.0012	0.0001	0.0012	0	0
	SlTALE5	0.0158	0.0008	0.0178	0.0031	0.0127	0.0013	0.0005	0	0.0011	0
	SlTALE6	0.0485	0.025	0.0341	0.0222	0.0281	0.0256	0.0112	0.0137	0.0224	0.029
	SlTALE7	0	0	0	0	0	0	0	0	0	0.0007
	SlTALE8	0.0012	0	0	0	0.0009	0	0	0	0	0
	SlTALE9	0.0024	0.0039	0.0046	0.0087	0.0034	0.0107	0.0069	0.0042	0.0054	0.008
	SlTALE10	0	0.0003	0	0	0	0.0006	0.0022	0	0	0
	SlTALE11	0.0101	0.0083	0.0027	0.0084	0.0065	0.0098	0.0061	0.0081	0.0101	0.0043
	SlTALE12	0.001	0	0	0	0.0003	0.0003	0	0	0	0
	SlTALE13	0	0	0	0	0	0	0	0	0	0
	SlTALE14	0.5812	0.5544	0.5315	0.5479	0.5614	0.6785	1.2668	1.4137	1.0808	0.9152
	SlTALE15	0.8045	0.8769	0.8641	0.9482	0.9563	0.9058	0.5531	0.4832	0.7869	0.7541
	SlTALE16	0.1886	0.1933	0.2285	0.2509	0.2049	0.2308	0.1338	0.1416	0.1626	0.1324
	SlTALE17	0.0018	0.0006	0.0018	0.001	0.0023	0.0002	0	0.0005	0	0
	SlTALE18	0.1407	0.2357	0.1032	0.1859	0.1542	0.2485	0.2806	0.4032	0.2759	0.3187
	SlTALE19	0.0474	0.0443	0.0827	0.0806	0.2261	0.0939	0.1394	0.1149	0.0606	0.0547
	SlTALE20	0.1024	0.0803	0.0765	0.0769	0.1042	0.1251	0.0789	0.0686	0.0308	0.0687
	SlTALE21	0.0259	0.0185	0.0241	0.0173	0.0373	0.0266	0.0128	0.002	0	0
	SlTALE22	0.8247	0.9914	1.2927	1.6533	1.002	1.4533	1.2535	1.1276	1.1306	1.0953
	SlTALE23	0.0291	0.0184	0.034	0.0324	0.0305	0.0331	0.0054	0.0013	0.0008	0.0022
	SlTALE24	0.0016	0	0.0065	0.0008	0.1284	0.0089	0.0386	0.0045	0.103	0.0034
