# Supplementary material for: Identification of TALE Transcription Factor Family and Expression Patterns Related to Fruit Chloroplast Development in Tomato (Solanum lycopersicum L.)
Source: Int J Mol Sci. 2022 Apr 19;23(9):4507. doi: 10.3390/ijms23094507 (PMC9104321; doi:10.3390/ijms23094507)
Supplement: Supplementary file 1 [file ijms-23-04507-s001.zip › Supplementary Files (Proofread)/Table S6. qRT-PCR of SlTALE.xlsx]

## Sheet: qRT-PCR of SlTALE
	qRT-PCR of SlTALE
	Gene_id	Solyc01g007070.3	Solyc01g100510.5	Solyc01g109980.4	Solyc02g081120.4	Solyc02g089940.4	Solyc04g079830.3	Solyc04g080790.3	Solyc06g074120.3	Solyc07g007120.3	Solyc08g041820.3	Solyc08g080120.3	Solyc08g081400.4	Solyc09g011380.3	Solyc10g086640.3	Solyc11g068950.3	Solyc12g010410.4
	Gene_name	SlTALE1	SlTALE2	SlTALE3	SlTALE5	SlTALE6	SlTALE9	SlTALE11	SlTALE14	SlTALE15	SlTALE16	SlTALE18	SlTALE19	SlTALE20	SlTALE21	SlTALE22	SlTALE24
	W-s_1	6.46014	0.91993	3.00212	0.958109	0.87256	0.723941	0.940749	4.29797	5.70683	3.42609	4.0889	2.31885	1.33665	1.09804	7.38323	1.01967
	W-s_2	6.48826	0.942916	3.12936	0.910029	0.857617	0.594673	0.935477	4.44365	5.68085	3.69137	4.13401	2.45884	1.16256	1.14316	7.16036	0.958097
	W-s_3	6.47429	0.908192	3.00306	0.890231	0.747321	0.62835	1.04632	4.34424	5.66952	3.49151	4.00806	2.61329	0.858149	1.07949	7.46433	0.930673
	W-b_1	6.48431	1.01592	3.17967	0.833614	0.78871	0.576023	0.881412	4.0835	6.07223	3.49567	3.72114	2.43331	1.29647	0.847735	7.26678	1.11118
	W-b_2	6.43789	1.04738	2.9409	0.90694	0.945342	0.625173	1.04632	4.19792	6.02237	3.73808	3.51052	2.57865	1.78751	0.836291	7.20527	1.02962
	W-b_3	6.29802	0.873685	2.99325	0.88043	0.920038	0.753112	1.0318	4.21385	6.05703	3.24931	3.77692	2.68559	0.908756	0.765178	6.99239	1.0315
	G-s_1	6.48498	3.25632	3.62673	1.84341	1.29881	0.0683495	2.86895	4.76068	5.99708	3.8204	3.59376	2.99325	2.27654	0.820068	5.85751	3.44142
	G-s_2	6.6167	3.28484	3.79989	1.83515	1.12062	0.143361	3.11143	4.9384	6.05891	3.84055	3.50143	3.04853	2.642	0.836162	5.90544	3.86732
	G-s_3	6.41713	3.59446	3.64224	1.97007	1.21872	0.252326	3.12703	4.8282	6.36791	3.54125	3.76714	2.85977	2.70445	0.803415	5.95609	3.68013
	G-b_1	6.44303	0.829518	3.25078	0.867553	0.801274	0.683866	0.213863	4.67517	5.679	3.92846	4.84774	2.37697	1.42509	0.951222	8.86249	1.19934
	G-b_2	6.48845	0.831	3.28407	0.891907	0.702436	0.72284	0.122414	4.98165	5.62557	3.72422	4.81763	2.54161	1.13427	0.940749	8.84739	1.02086
	G-b_3	6.66173	0.758889	3.38322	0.820927	0.824735	0.699611	0.252326	4.96065	5.68804	3.82562	5.00063	2.38498	1.22851	0.914149	8.92502	1.19511
	Average
	Gene_name	SlTALE1	SlTALE2	SlTALE3	SlTALE5	SlTALE6	SlTALE9	SlTALE11	SlTALE14	SlTALE15	SlTALE16	SlTALE18	SlTALE19	SlTALE20	SlTALE21	SlTALE22	SlTALE24
	W-s	6.47423	0.923679	3.04485	0.919456	0.825833	0.648988	0.97418	4.36195	5.68573	3.53632	4.07699	2.46366	1.11912	1.1069	7.33597	0.96948
	W-b	6.40674	0.978994	3.03794	0.873661	0.884697	0.651436	0.98651	4.16509	6.05054	3.49436	3.66953	2.56585	1.33091	0.816402	7.15481	1.05743
	G-s	6.50627	3.37854	3.68962	1.88288	1.21271	0.154679	3.0358	4.84243	6.1413	3.73406	3.62078	2.96718	2.541	0.819882	5.90635	3.66296
	G-b	6.53107	0.806469	3.30603	0.860129	0.776148	0.702106	0.196201	4.87249	5.6642	3.8261	4.88866	2.43452	1.26263	0.935374	8.8783	1.13843
	Standard deviation
	Gene_name	SlTALE1	SlTALE2	SlTALE3	SlTALE5	SlTALE6	SlTALE9	SlTALE11	SlTALE14	SlTALE15	SlTALE16	SlTALE18	SlTALE19	SlTALE20	SlTALE21	SlTALE22	SlTALE24
	W-s	0.0114787	0.0144218	0.0597608	0.0285018	0.0558503	0.0547542	0.0510523	0.06078	0.0156169	0.11284	0.0521028	0.120249	0.197748	0.026736	0.128516	0.0372147
	W-b	0.0791768	0.0755644	0.102472	0.0303155	0.0686546	0.0746435	0.0745513	0.0580595	0.0208665	0.19954	0.114717	0.103389	0.359577	0.0365203	0.117563	0.0380107
	G-s	0.0828536	0.153121	0.0782315	0.06175	0.0728715	0.0755332	0.118156	0.073247	0.162216	0.136592	0.110146	0.0792367	0.188729	0.0133695	0.0402479	0.174299
	G-b	0.0942328	0.0336496	0.0562512	0.0294488	0.0529949	0.0160084	0.0544868	0.139789	0.0275689	0.0833811	0.0801168	0.075795	0.121153	0.015605	0.0336045	0.0831583
