# Supplementary material for: Identification of TALE Transcription Factor Family and Expression Patterns Related to Fruit Chloroplast Development in Tomato (Solanum lycopersicum L.)
Source: Int J Mol Sci. 2022 Apr 19;23(9):4507. doi: 10.3390/ijms23094507 (PMC9104321; doi:10.3390/ijms23094507)
Supplement: Supplementary file 1 [file ijms-23-04507-s001.zip › Supplementary Files (Proofread)/Table S7. Primers used for qRT-PCR.xlsx]

## Sheet: Primers used for  qRT-PCR
Primers used for qRT-PCR
Target gene	Gene ID	Sequence of forward primer (5’- 3’)	Sequence of reverse primer (5’ - 3’)
SlActin	Solyc01g104770.4	TCCGGGCATCTGAACCTCT	TTGACATTTTCTTGATTGCCC
SlTALE1	Solyc01g007070.3	CTTAGCTTGTCCTCATCCCAG	TCTTGTGCAGCCTTCATGTAC
SlTALE2	Solyc01g100510.5	CACTATCGATGGCCTTATCCC	GATCCAGCACTTACACCTTCC
SlTALE3	Solyc01g109980.4	ACTTCCCAACAGCAACACAG	CCTTGACCCTGCACATTTTG
SlTALE5	Solyc02g081120.4	CCTCACTACCATCGTCTCTTG	AGCATCTCACAATAAGCCTCC
SlTALE6	Solyc02g089940.4	TGTTCCTACTTTGTCCGCTG	TCTCGACATTGCCTTCTGTG
SlTALE9	Solyc04g079830.3	CCTCGCTCTTCATCTTCACTTC	ATCCACAACCCTTCCAATCC
SlTALE11	Solyc04g080790.3	CCCTACCCAAAAGATTCCGAG	TCTGCCACACCAAACTCTTC
SlTALE14	Solyc06g074120.3	GATGGGAGATTTTGGAAGGTTTG	GGCCTACTTCCCAACTCATTAG
SlTALE15	Solyc07g007120.3	CATCTCCAGACATCTAACTCCG	ATCATTATGCCCACCTCCAC
SlTALE16	Solyc08g041820.3	CAGGACGTAAAACCGCTAGAG	TTCACTCTCACCAAACTCGTC
SlTALE18	Solyc08g080120.3	AGGGAACAGGTGCTACAATG	CTGACCCTCTCCATTAAAGACC
SlTALE19	Solyc08g081400.4	GGCTATGGGAGAAAAGGACAG	GAGGACGGAGACTGATCTTTC
SlTALE20	Solyc09g011380.3	GCCAAAGACAAGAAACTCAACC	ACAACCAAGCCCTAAGTACAG
SlTALE21	Solyc10g086640.3	TGTGATGGTATTGGGAAAGGC	ACAACCAAGCCCTAAGAACAG
SlTALE22	Solyc11g068950.3	TGTTCCTCTTGAATTCCGTGG	TCACCAGAAGTCCACAAACG
SlTALE24	Solyc12g010410.4	TGGTCAAAGTCAACGGTCTC	CCTGATGCTACCCCTGTTAAAG
